# Supplementary material for: Ultra-small bacteria and archaea exhibit genetic flexibility towards groundwater oxygen content, and adaptations for attached or planktonic lifestyles
Source: ISME Commun. 2023 Feb 17;3:13. doi: 10.1038/s43705-023-00223-x (PMC9938205; doi:10.1038/s43705-023-00223-x)
Supplement: Supplementary file 2 — Supplementary Tables [file 43705_2023_223_MOESM2_ESM.xlsx]

## Sheet: Table S1
Table S1. Sample characteristics and water physicochemical measurements of the 59 groundwater wells sampled in this study.
Sample ID	Well ID	Site	Sampling date	Amount filtered (L)	Sample type (GW: groundwater, SGW: sediment-enriched groundwater)	Fraction size	16S rRNA amplicon	Metagenome	Metatranscriptome	Region	Aquifer name	Lithology	Confinement	Land cover	Bore depth (m)	Temperature (°C)	pH	DO (mg/L) (± 0.1 mg/L)	Oxygenation regime	ORP (mV)	Conductivity (uS/cm)	DOC (g/m3)	Nitrate-N (g/m3)	Sulfate(g/m3)	DRP (g/m3)	Phosphate (g/m3)	Total Phosphorus (g/m3)	Total suspended solids (TSS, mg/L)	Total Alkalinity (g/m3 as CaCO3)	Total Calcium (g/m3)	Total Iron (g/m3)	Total Magnesium (g/m3)	Total Potassium (g/m3)	Total Sodium (g/m3)	Chloride (g/m3)
Auc03	Auc03	7419009	2018-10-09	10	GW	> 0.22 μm	yes	no	no	Auckland	Waitemata	Basalt	Semi-confined	Urban	46.7	17.245	8.09	-0.06	Anoxic	-196.7	344	0	0.0051	2.5	0.035	N/A	N/A	N/A	N/A	N/A	N/A	N/A	N/A	N/A	N/A
Can01	Can01	BW24/0037	2019-05-31	10	GW	> 0.22 μm	yes	no	no	Canterbury	Waimakariri-Ashley plains	Gravel/peat	Unknown	Reserve	26.45	12.8	7.57	1.73	Dysoxic	-65.8	429.6	4	0	2.1	0.036	N/A	N/A	N/A	N/A	N/A	N/A	N/A	N/A	N/A	N/A
Wai01	Wai01	72_4093	2019-04-30	3	GW	> 0.22 μm	yes	no	no	Taupo	Taupo ignimbrites	Ignimbrite	Unknown	Urban	6	12.8	6.32	0.57	Dysoxic	NA	100.4	1.5	0	0	0	N/A	N/A	N/A	N/A	N/A	N/A	N/A	N/A	N/A	N/A
Wai03	Wai03	68_320	2019-05-01	5	GW	> 0.22 μm	yes	no	no	Taupo	Taupo ignimbrites	Ignimbrite	Unknown	Motor camp	62	13.9	7.54	2.79	Dysoxic	NA	362.8	0.8	0.05	46	0.01	N/A	N/A	N/A	N/A	N/A	N/A	N/A	N/A	N/A	N/A
Wai06	Wai06	72_1082	2019-04-30	10	GW	> 0.22 μm	yes	no	no	Taupo	Taupo ignimbrites	Ignimbrite	Unconfined	Pine Forest - Closed Canopy	7.98	13.2	6.03	6.32	Oxic	NA	94	0	2.1	2.5	0.006	N/A	N/A	N/A	N/A	N/A	N/A	N/A	N/A	N/A	N/A
Wai07	Wai07	68_301	2019-05-01	20	GW	> 0.22 μm	yes	no	no	Taupo	Taupo ignimbrites	Ignimbrite	Confined	Dairy	53.6	11.7	6.63	3.41	Oxic	NA	116.2	0	2.3	9	0.104	N/A	N/A	N/A	N/A	N/A	N/A	N/A	N/A	N/A	N/A
Wai08	Wai08	72_1011	2019-05-01	10	GW	> 0.22 μm	yes	no	no	Taupo	Taupo ignimbrites	Ignimbrite	Unconfined	Agriculture	5.88	12.3	6.59	7.22	Oxic	NA	120.5	0	2.7	6.9	0.065	N/A	N/A	N/A	N/A	N/A	N/A	N/A	N/A	N/A	N/A
Wai09	Wai09	72_356	2019-05-01	20	GW	> 0.22 μm	yes	no	no	Taupo	Taupo ignimbrites	Ignimbrite	Confined	Urban	42	12	6.27	7.04	Oxic	NA	96.2	0.9	5.7	4.9	0.045	N/A	N/A	N/A	N/A	N/A	N/A	N/A	N/A	N/A	N/A
Auc02	Auc02	7419007	2018-10-09	20	GW	> 0.22 μm	yes	no	no	Auckland	Waitemata	Sand/gravel	Confined	Urban	64	18.271	8.39	-0.06	Anoxic	-200.7	325	0.7	0	0	0.155	N/A	N/A	N/A	N/A	N/A	N/A	N/A	N/A	N/A	N/A
Can02	Can02	K38/0148	2019-05-27	17	GW	> 0.22 μm	yes	no	no	Canterbury	Rangitata-Levels plains	Sand/gravel	Unconfined	Agriculture	9.14	13.2	6	7.35	Oxic	224.9	123.1	1.4	1.56	6.9	0.005	N/A	N/A	N/A	N/A	N/A	N/A	N/A	N/A	N/A	N/A
Can03	Can03	K38/0240	2019-05-27	35	GW	> 0.22 μm	yes	no	no	Canterbury	Rangitata-Levels plains	Sand/gravel	Confined	Urban	7.7	13.4	6.17	8.08	Oxic	203.3	143.4	0.6	2.3	9.7	0.005	N/A	N/A	N/A	N/A	N/A	N/A	N/A	N/A	N/A	N/A
Can04	Can04	J37/0087	2019-05-29	20	GW	> 0.22 μm	yes	no	no	Canterbury	Fairlie Basin	Sand/gravel	Unknown	Urban	8.3	12.5	5.81	6.77	Oxic	154	134.6	2.9	3.1	18	0.006	N/A	N/A	N/A	N/A	N/A	N/A	N/A	N/A	N/A	N/A
Can05	Can05	J37/0012	2019-05-27	20	GW	> 0.22 μm	yes	no	no	Canterbury	Rangitata-Levels plains	Sand/gravel	Unconfined	Urban	6.7	12.1	5.83	7.54	Oxic	223.4	135	2.7	3.1	8.5	0	N/A	N/A	N/A	N/A	N/A	N/A	N/A	N/A	N/A	N/A
Can06	Can06	L36/0725	2019-05-30	10	GW	> 0.22 μm	yes	no	no	Canterbury	Central plains	Sand/gravel	Unknown	Agriculture	69.8	12.3	6.77	5.21	Oxic	177	163	1	3.9	6.7	0.005	N/A	N/A	N/A	N/A	N/A	N/A	N/A	N/A	N/A	N/A
Can07	Can07	L36/0477	2019-05-30	26	GW	> 0.22 μm	yes	no	no	Canterbury	Central plains	Sand/gravel	Unknown	Agriculture	48	12	7.27	10.01	Oxic	173	216.8	1.6	5	11.2	0	N/A	N/A	N/A	N/A	N/A	N/A	N/A	N/A	N/A	N/A
Can08	Can08	L37/0439	2019-05-29	20	GW	> 0.22 μm	yes	no	no	Canterbury	Rakaia-Ashburton plains	Sand/gravel	Unconfined	Urban	9.14	13.5	6.6	7.11	Oxic	186.6	195.4	0	5.3	12.3	0.022	N/A	N/A	N/A	N/A	N/A	N/A	N/A	N/A	N/A	N/A
Can09	Can09	K38/1017	2019-05-27	30	GW	> 0.22 μm	yes	no	no	Canterbury	Rangitata-Levels plains	Sand/gravel	Unknown	Agriculture	12	12.9	6.02	7.39	Oxic	229	196.8	1.2	5.3	14.4	0.008	N/A	N/A	N/A	N/A	N/A	N/A	N/A	N/A	N/A	N/A
Can10	Can10	J38/0169	2019-05-29	15	GW	> 0.22 μm	yes	no	no	Canterbury	Rangitata-Levels plains	Sand/gravel	Unconfined	Agriculture	5.4	13.3	5.89	5.1	Oxic	202.4	280.5	2.4	5.9	28	0.02	N/A	N/A	N/A	N/A	N/A	N/A	N/A	N/A	N/A	N/A
Can11	Can11	J37/0013	2019-05-28	20	GW	> 0.22 μm	yes	no	no	Canterbury	Fairlie Basin	Sand/gravel	Unconfined	Urban	6	12.9	5.46	8.22	Oxic	212.8	146.3	3.2	6.4	17.1	0	N/A	N/A	N/A	N/A	N/A	N/A	N/A	N/A	N/A	N/A
Can12	Can12	K38/0404	2019-05-27	30	GW	> 0.22 μm	yes	no	no	Canterbury	Rangitata-Levels plains	Sand/gravel	Unconfined	Agriculture	7.3	13.2	6.05	9.3	Oxic	212	197.5	1.6	7.3	13	0.007	N/A	N/A	N/A	N/A	N/A	N/A	N/A	N/A	N/A	N/A
Can13	Can13	L37/0914	2019-05-29	13	GW	> 0.22 μm	yes	no	no	Canterbury	Rakaia-Ashburton plains	Sand/gravel	Unknown	Urban	20	12.4	6.37	5.11	Oxic	193.6	237.9	0	8.2	15.4	0.007	N/A	N/A	N/A	N/A	N/A	N/A	N/A	N/A	N/A	N/A
Can14	Can14	L36/0224	2019-05-30	15	GW	> 0.22 μm	yes	no	no	Canterbury	Central plains	Sand/gravel	Unknown	Agriculture	10.6	13.4	6.31	9.26	Oxic	194.6	287.4	2.3	9.1	23	0.005	N/A	N/A	N/A	N/A	N/A	N/A	N/A	N/A	N/A	N/A
Can15	Can15	L36/0003	2019-05-29	40	GW	> 0.22 μm	yes	no	no	Canterbury	Rakaia-Ashburton plains	Sand/gravel	Unknown	Urban	11.2	12.4	5.98	8.08	Oxic	195.4	241.1	1.6	12.4	13.5	0.008	N/A	N/A	N/A	N/A	N/A	N/A	N/A	N/A	N/A	N/A
Can16	Can16	J37/0073	2019-05-29	40	GW	> 0.22 μm	yes	no	no	Canterbury	Fairlie Basin	Sand/gravel	Unknown	Agriculture	10.15	11.9	5.87	6.6	Oxic	219.7	233.3	1.2	13.1	21	0.009	N/A	N/A	N/A	N/A	N/A	N/A	N/A	N/A	N/A	N/A
Can17	Can17	L36/0200	2019-05-30	13	GW	> 0.22 μm	yes	no	no	Canterbury	Central plains	Sand/gravel	Unknown	Agriculture	30.8	12.2	7.01	10.61	Oxic	176.4	351.6	1.1	13.9	15.1	0	N/A	N/A	N/A	N/A	N/A	N/A	N/A	N/A	N/A	N/A
Can18	Can18	L37/0297	2019-05-29	20	GW	> 0.22 μm	yes	no	no	Canterbury	Rakaia-Ashburton plains	Sand/gravel	Semi-confined	Agriculture	25	12.5	6.94	8.47	Oxic	162.5	568	0	22	49	0	N/A	N/A	N/A	N/A	N/A	N/A	N/A	N/A	N/A	N/A
gwa01	B8	Site A	2018-04-16	20	GW	> 0.22 μm	yes	no	no	Canterbury	Central plains	Sand/gravel	Unconfined	Farm	18	13.6	6.62	7.8	Oxic	198.6	187.9	0.6	3.9	6.3	0.008	N/A	N/A	0.146192	N/A	N/A	N/A	N/A	N/A	N/A	N/A
gwa02	B8	Site A	2018-04-16	1	SGW	> 0.22 μm	yes	no	no	Canterbury	Central plains	Sand/gravel	Unconfined	Farm	18	13.4	6.62	7.8	Oxic	198.6	187.9	0.8	3.9	6.3	0.008	N/A	N/A	11.0957	N/A	N/A	N/A	N/A	N/A	N/A	N/A
gwa03	B19	Site A	2018-04-16	30	GW	> 0.22 μm	yes	no	no	Canterbury	Central plains	Sand/gravel	Unconfined	Farm	17.21	16.9	6.12	7.4	Oxic	214.4	171.3	1	2.9	6	0.011	N/A	N/A	0.119486	N/A	N/A	N/A	N/A	N/A	N/A	N/A
gwa04	B19	Site A	2018-04-16	15	SGW	> 0.22 μm	yes	no	no	Canterbury	Central plains	Sand/gravel	Unconfined	Farm	17.21	16.9	6.12	7.4	Oxic	214.4	171.3	0.9	2.9	6	0.011	N/A	N/A	0.370677	N/A	N/A	N/A	N/A	N/A	N/A	N/A
gwa05	RF1	Site B	2018-04-17	60	GW	> 0.22 μm	yes	no	no	Canterbury	Central plains	Sand/gravel	Unconfined	Farm	6.1	15.5	6.91	4.2	Oxic	175.3	177.7	1.4	4.3	9.8	0.004	N/A	N/A	0.0584727	N/A	N/A	N/A	N/A	N/A	N/A	N/A
gwa06	RF1	Site B	2018-04-17	15	SGW	> 0.22 μm	yes	no	no	Canterbury	Central plains	Sand/gravel	Unconfined	Farm	6.1	15.5	6.91	4.2	Oxic	175.3	177.7	1.4	4.3	9.8	0.004	N/A	N/A	0.116932	N/A	N/A	N/A	N/A	N/A	N/A	N/A
gwa07	RF2	Site B	2018-04-17	90	GW	> 0.22 μm	yes	no	no	Canterbury	Central plains	Sand/gravel	Unconfined	Farm	6.915	15.8	6.17	4.3	Oxic	211	214.4	1.1	6.5	12.1	0.006	N/A	N/A	0.0377797	N/A	N/A	N/A	N/A	N/A	N/A	N/A
gwa08	RF2	Site B	2018-04-17	5	SGW	> 0.22 μm	yes	no	no	Canterbury	Central plains	Sand/gravel	Unconfined	Farm	6.915	15.8	6.17	4.3	Oxic	211	214.4	1.4	6.5	12.1	0.006	N/A	N/A	0.182287	N/A	N/A	N/A	N/A	N/A	N/A	N/A
gwa09	SR1	Site C	2019-04-18	50	GW	> 0.22 μm	yes	no	no	Canterbury	Central plains	Sand/gravel	Unconfined	Farm	5.895	14	6.45	4.1	Oxic	214.6	101.9	1.7	0.34	4.3	0	N/A	N/A	0.0996482	N/A	N/A	N/A	N/A	N/A	N/A	N/A
gwa10	SR1	Site C	2018-04-18	15	SGW	> 0.22 μm	yes	no	no	Canterbury	Central plains	Sand/gravel	Unconfined	Farm	5.895	14	6.45	4.1	Oxic	214.6	101.9	0	0.34	4.2	0	N/A	N/A	0.119689	N/A	N/A	N/A	N/A	N/A	N/A	N/A
gwa11	SR2	Site C	2018-04-18	15	GW	> 0.22 μm	yes	no	no	Canterbury	Central plains	Sand/gravel	Unconfined	Farm	8.32	13.5	7	3.7	Oxic	183.6	101.8	1.1	0.22	4.2	0	N/A	N/A	0.0502003	N/A	N/A	N/A	N/A	N/A	N/A	N/A
gwa12	SR2	Site C	2018-04-18	15	SGW	> 0.22 μm	yes	no	no	Canterbury	Central plains	Sand/gravel	Unconfined	Farm	8.32	13.5	7	3.7	Oxic	183.6	101.8	0.9	0.22	4.2	0	N/A	N/A	0.0803673	N/A	N/A	N/A	N/A	N/A	N/A	N/A
gwa13	E1	Site D	2018-04-19	15	GW	> 0.22 μm	yes	no	no	Canterbury	Waimakariri-Ashley plains	Sand/gravel	Unconfined	Reserve	4.5	14.7	6.73	0.4	Dysoxic	191.9	230.7	0	6.5	12.9	0.011	N/A	N/A	0.202433	N/A	N/A	N/A	N/A	N/A	N/A	N/A
gwa14	N3	Site D	2018-04-19	15	GW	> 0.22 μm	yes	no	no	Canterbury	Waimakariri-Ashley plains	Sand/gravel	Unconfined	Reserve	4.5	14.6	6.22	0.1	Suboxic	60	229.7	5.2	3.7	12.5	0.008	N/A	N/A	0.0721374	N/A	N/A	N/A	N/A	N/A	N/A	N/A
gwj01	B8	Site A	2018-08-02	3	GW	> 0.22 μm	yes	yes	no	Canterbury	Central plains	Sand/gravel	Unconfined	Farm	18	12.9	6.4	5.6	Oxic	210.4	195.4	1	5.3	7	0.009	0.026	0.016	0	41	13.6	0.59	4.8	1.55	15.3	17.5
gwj02	B8	Site A	2018-08-02	0.5	SGW	> 0.22 μm	yes	yes	no	Canterbury	Central plains	Sand/gravel	Unconfined	Farm	18	12.9	6.4	5.6	Oxic	210.4	195.4	0	5.3	7	0.009	0.026	0.016	2.52551	41	13.6	0.59	4.8	1.55	15.3	17.5
gwj03	B19	Site A	2018-08-02	5	GW	> 0.22 μm	yes	yes	no	Canterbury	Central plains	Sand/gravel	Unconfined	Farm	17.21	11.7	6.85	7.3	Oxic	214.3	147.2	0.5	3.3	6	0.011	0.034	0.014	0	34	11.9	0.31	3.2	1.13	9.6	11.3
gwj04	B19	Site A	2018-08-02	0.5	SGW	> 0.22 μm	yes	yes	no	Canterbury	Central plains	Sand/gravel	Unconfined	Farm	17.21	11.7	6.85	7.3	Oxic	214.3	147.2	0.5	3.3	6	0.011	0.034	0.014	0.591366	34	11.9	0.31	3.2	1.13	9.6	11.3
gwj05	RF2	Site B	2018-07-31	25	GW	> 0.22 μm	yes	yes	no	Canterbury	Central plains	Sand/gravel	Unconfined	Farm	6.1	11	6.54	4.43	Oxic	208.6	253.2	1	9.3	13.8	0.006	0.019	0.005	0.0986291	43	22	0	6.7	1.62	12.6	17.5
gwj06	RF2	Site B	2018-07-31	5	SGW	> 0.22 μm	yes	yes	no	Canterbury	Central plains	Sand/gravel	Unconfined	Farm	6.1	11	6.54	4.43	Oxic	208.6	253.2	1.2	9.3	13.8	0.006	0.019	0.005	0.100908	43	22	0	6.7	1.62	12.6	17.5
gwj07	RF3	Site B	2018-07-31	30	GW	> 0.22 μm	yes	yes	no	Canterbury	Central plains	Sand/gravel	Unconfined	Farm	6.915	12.3	6.68	4.27	Oxic	198.7	238.2	0	12.6	16.7	0.005	0.015	0.011	0.201349	46	28	0	8.2	1.86	15.6	22
gwj08	RF3	Site B	2018-07-31	1.5	SGW	> 0.22 μm	yes	yes	no	Canterbury	Central plains	Sand/gravel	Unconfined	Farm	6.915	12.3	6.68	4.27	Oxic	198.7	238.2	0	12.6	16.7	0.005	0.015	0.011	0.491256	46	28	0	8.2	1.86	15.6	22
gwj09	SR1	Site C	2018-08-01	15	GW	> 0.22 μm	yes	yes	yes	Canterbury	Central plains	Sand/gravel	Unconfined	Farm	5.895	8.1	6.97	6.83	Oxic	202.8	96.4	0	0.47	4	0.004	0.013	0.004	0	36	10.3	0.023	2.1	0.64	5	3.8
gwj10	SR1	Site C	2018-08-01	5	SGW	> 0.22 μm	yes	yes	no	Canterbury	Central plains	Sand/gravel	Unconfined	Farm	5.895	8.1	6.97	6.83	Oxic	214.6	96.4	0	0.47	4.3	0.004	0.013	0.004	0.0985707	36	10.3	0.023	2.1	0.64	5	3.8
gwj11	SR2	Site C	2018-08-01	10	GW	> 0.22 μm	yes	yes	yes	Canterbury	Central plains	Sand/gravel	Unconfined	Farm	8.32	7.3	7.2	7.5	Oxic	187.8	95.5	0.8	0.45	3.8	0.004	0	0	0	37	10.2	0.022	2.1	0.61	5.1	3.7
gwj12	SR2	Site C	2018-08-01	5	SGW	> 0.22 μm	yes	yes	no	Canterbury	Central plains	Sand/gravel	Unconfined	Farm	8.32	7.3	7.2	7.5	Oxic	187.8	95.5	0.8	0.45	3.8	0	0	0	0	37	10.2	0.022	2.1	0.61	5.1	3.7
gwj13	E1	Site D	2018-07-30	15	GW	> 0.22 μm	yes	yes	yes	Canterbury	Waimakariri-Ashley plains	Sand/gravel	Unconfined	Reserve	4.5	10.8	6.66	1.06	Dysoxic	197.3	239.3	3.1	6.7	12.8	0.008	0.024	0.012	0	56	21	0	6.6	1.92	13.9	13.2
gwj14	E1	Site D	2018-07-30	1	SGW	> 0.22 μm	yes	yes	yes	Canterbury	Waimakariri-Ashley plains	Sand/gravel	Unconfined	Reserve	4.5	10.8	6.66	1.06	Dysoxic	197.3	239.3	4	6.7	12.8	0.008	0.024	0.012	2.17327	56	21	0	6.6	1.92	13.9	13.2
gwj15	N3	Site D	2018-07-30	5	GW	> 0.22 μm	yes	yes	yes	Canterbury	Waimakariri-Ashley plains	Sand/gravel	Unconfined	Reserve	4.5	9	6.49	0.37	Dysoxic	129.3	228.4	10.1	4.4	11.3	0.009	0.027	0.027	0	62	18.7	0.25	6.1	4.7	14	12.3
gwj16	N3	Site D	2018-07-30	0.5	SGW	> 0.22 μm	yes	yes	yes	Canterbury	Waimakariri-Ashley plains	Sand/gravel	Unconfined	Reserve	4.5	9	6.49	0.37	Dysoxic	129.3	228.4	26	4.4	11.3	0.009	0.027	0.027	3.01791	62	18.7	0.25	6.1	4.7	14	12.3
Wai04	Wai04	72_1081	2019-04-30	5	GW	> 0.22 μm	yes	no	no	Taupo	Taupo ignimbrites	Sand/gravel	Unconfined	Urban	4.6	15.2	6.1	1.32	Dysoxic	NA	87.6	1.6	0.09	0	0.009	N/A	N/A	N/A	N/A	N/A	N/A	N/A	N/A	N/A	N/A
Wai05	Wai05	68_964	2019-04-30	10	GW	> 0.22 μm	yes	no	no	Taupo	Taupo ignimbrites	Sand/gravel	Unknown	Agriculture	5	15.8	6.2	3.4	Oxic	NA	84.4	1.6	0.45	2.3	0.053	N/A	N/A	N/A	N/A	N/A	N/A	N/A	N/A	N/A	N/A
Wel01	Wel01	R27/0320	2019-03-07	40	GW	> 0.22 μm	yes	no	no	Wellington	Hutt Valley	Sand/gravel	Confined	Industrial	114.6	15.8	7.14	0.03	Suboxic	-33.4	182.3	0	0	2.2	0.137	N/A	N/A	N/A	N/A	N/A	N/A	N/A	N/A	N/A	N/A
Wel02	Wel02	S27/0588	2019-03-14	20	GW	> 0.22 μm	yes	no	no	Wellington	Wairarapa Valley	Sand/gravel	Confined	Agriculture	11.7	13.8	6.45	0.07	Suboxic	-4.3	198.4	2.9	0	7.4	0.014	N/A	N/A	N/A	N/A	N/A	N/A	N/A	N/A	N/A	N/A
Wel03	Wel03	S27/0344	2019-03-14	40	GW	> 0.22 μm	yes	no	no	Wellington	Wairarapa Valley	Sand/gravel	Confined	Dairy	16	14.1	6.23	0.06	Suboxic	75.3	305.2	1.2	0	18.8	0.046	N/A	N/A	N/A	N/A	N/A	N/A	N/A	N/A	N/A	N/A
Wel04	Wel04	S27/0602	2019-03-13	25	GW	> 0.22 μm	yes	no	no	Wellington	Wairarapa Valley	Sand/gravel	Confined	Dairy	60.95	14.8	6.9	0.07	Suboxic	-41.9	501	1.6	0	0	1.44	N/A	N/A	N/A	N/A	N/A	N/A	N/A	N/A	N/A	N/A
Wel05	Wel05	S27/0433	2019-03-13	23	GW	> 0.22 μm	yes	no	no	Wellington	Wairarapa Valley	Sand/gravel	Confined	Dairy	44.6	14.7	6.72	0.08	Suboxic	-67.1	795	5.5	0	0	0.031	N/A	N/A	N/A	N/A	N/A	N/A	N/A	N/A	N/A	N/A
Wel06	Wel06	S26/0576	2019-03-11	40	GW	> 0.22 μm	yes	no	no	Wellington	Wairarapa Valley	Sand/gravel	Confined	Dairy	31	13.6	6.7	0.17	Suboxic	-15.8	233.3	1.8	0	3.8	0.29	N/A	N/A	N/A	N/A	N/A	N/A	N/A	N/A	N/A	N/A
Wel07	Wel07	S27/0435	2019-03-13	25	GW	> 0.22 μm	yes	no	no	Wellington	Wairarapa Valley	Sand/gravel	Confined	Dairy	44	14	6.57	0.33	Dysoxic	-54.2	402.3	5	0.006	0	3.1	N/A	N/A	N/A	N/A	N/A	N/A	N/A	N/A	N/A	N/A
Wel08	Wel08	R26/6503	2019-03-05	50	GW	> 0.22 μm	yes	no	no	Wellington	Kapiti Coast	Sand/gravel	Confined	Park/Reserve	14.8	14.1	6.44	0.03	Suboxic	41.9	310.3	0.7	0.019	15.6	0.071	N/A	N/A	N/A	N/A	N/A	N/A	N/A	N/A	N/A	N/A
Wel09	Wel09	R27/1183	2019-03-07	12	GW	> 0.22 μm	yes	no	no	Wellington	Hutt Valley	Sand/gravel	Confined	Urban	25	14.6	6.04	1.5	Dysoxic	199.9	101.4	0.8	0.31	3.8	0.009	N/A	N/A	N/A	N/A	N/A	N/A	N/A	N/A	N/A	N/A
Wel10	Wel10	R25/5165	2019-03-05	23	GW	> 0.22 μm	yes	no	no	Wellington	Kapiti Coast	Sand/gravel	Unconfined	Urban	8	15.5	6.67	0.19	Suboxic	1.6	215.3	1.8	0.45	11.8	0.161	N/A	N/A	N/A	N/A	N/A	N/A	N/A	N/A	N/A	N/A
Wel11	Wel11	T26/0259	2019-03-12	50	GW	> 0.22 μm	yes	no	no	Wellington	Wairarapa Valley	Sand/gravel	Unconfined	Agriculture	6.1	15.6	5.85	5.13	Oxic	180.9	88.7	0.6	0.63	4.4	0.008	N/A	N/A	N/A	N/A	N/A	N/A	N/A	N/A	N/A	N/A
Wel12	Wel12	R27/1137	2019-03-07	40	GW	> 0.22 μm	yes	no	no	Wellington	Hutt Valley	Sand/gravel	Unconfined	Industrial	20.4	14.9	5.71	2.75	Dysoxic	226.9	120.2	0.6	1.31	5.6	0.009	N/A	N/A	N/A	N/A	N/A	N/A	N/A	N/A	N/A	N/A
Wel13	Wel13	T26/0206	2019-03-12	40	GW	> 0.22 μm	yes	no	no	Wellington	Wairarapa Valley	Sand/gravel	Unconfined	Horticultural	28.7	14.8	7.03	0.78	Dysoxic	110.2	169.5	0.5	2.1	1.7	0.054	N/A	N/A	N/A	N/A	N/A	N/A	N/A	N/A	N/A	N/A
Wel14	Wel14	R25/5233	2019-03-06	30	GW	> 0.22 μm	yes	no	no	Wellington	Kapiti Coast	Sand/gravel	Semi-confined	Dairy	18.7	15.1	5.74	3.04	Oxic	178.2	178.2	0.9	2.4	8.3	0.011	N/A	N/A	N/A	N/A	N/A	N/A	N/A	N/A	N/A	N/A
Wel15	Wel15	T26/0099	2019-03-12	40	GW	> 0.22 μm	yes	no	no	Wellington	Wairarapa Valley	Sand/gravel	Unconfined	Horticultural	15	14.1	6.03	5.32	Oxic	190.6	148.2	1	2.6	8.6	0.014	N/A	N/A	N/A	N/A	N/A	N/A	N/A	N/A	N/A	N/A
Wel16	Wel16	S26/0299	2019-03-12	40	GW	> 0.22 μm	yes	no	no	Wellington	Wairarapa Valley	Sand/gravel	Unconfined	Agriculture	8.1	16.1	5.51	8.65	Oxic	228.6	99.4	1	2.6	7.5	0.023	N/A	N/A	N/A	N/A	N/A	N/A	N/A	N/A	N/A	N/A
Wel17	Wel17	S26/0439	2019-03-11	10	GW	> 0.22 μm	yes	no	no	Wellington	Wairarapa Valley	Sand/gravel	Unconfined	Dairy	11.5	14.2	6.07	7.42	Oxic	151.7	163.2	0.7	2.8	9.1	0.021	N/A	N/A	N/A	N/A	N/A	N/A	N/A	N/A	N/A	N/A
Wel18	Wel18	S27/0522	2019-03-11	30	GW	> 0.22 μm	yes	no	no	Wellington	Wairarapa Valley	Sand/gravel	Confined	Urban	21	14.9	6.54	5.81	Oxic	99.5	796	0.9	3.2	34	0	N/A	N/A	N/A	N/A	N/A	N/A	N/A	N/A	N/A	N/A
Wel19	Wel19	R25/5190	2019-03-05	40	GW	> 0.22 μm	yes	no	no	Wellington	Kapiti Coast	Sand/gravel	Unconfined	Agriculture	5	15.7	6.53	5.03	Oxic	132.1	317.1	3	3.3	6.5	0.053	N/A	N/A	N/A	N/A	N/A	N/A	N/A	N/A	N/A	N/A
Wel20	Wel20	S26/0705	2019-03-14	50	GW	> 0.22 μm	yes	no	no	Wellington	Wairarapa Valley	Sand/gravel	Semi-confined	Dairy	27.4	13.6	6	0.69	Dysoxic	164.9	164.9	0.8	3.7	8.8	0.026	N/A	N/A	N/A	N/A	N/A	N/A	N/A	N/A	N/A	N/A
Wel21	Wel21	S25/5322	2019-03-06	15	GW	> 0.22 μm	yes	no	no	Wellington	Kapiti Coast	Sand/gravel	Semi-confined	Horticultural	27	14.8	6.35	5.43	Oxic	166.7	330.9	0.8	9.4	7.8	0.041	N/A	N/A	N/A	N/A	N/A	N/A	N/A	N/A	N/A	N/A
GW_0.1	E1	Site D	2019-11-05	20	GW	0.1 - 0.22 μm	yes	no	no	Canterbury	Waimakariri-Ashley plains	Sand/gravel	Unconfined	Reserve	4.5	N/A	N/A	N/A	N/A	N/A	N/A	N/A	N/A	N/A	N/A	N/A	N/A	N/A	N/A	N/A	N/A	N/A	N/A	N/A	N/A
GW_0.22	E1	Site D	2019-11-05	20	GW	0.22 - 1.2 μm	yes	no	no	Canterbury	Waimakariri-Ashley plains	Sand/gravel	Unconfined	Reserve	4.5	N/A	N/A	N/A	N/A	N/A	N/A	N/A	N/A	N/A	N/A	N/A	N/A	N/A	N/A	N/A	N/A	N/A	N/A	N/A	N/A
GW_1.2	E1	Site D	2019-11-05	20	GW	> 1.2 μm	yes	no	no	Canterbury	Waimakariri-Ashley plains	Sand/gravel	Unconfined	Reserve	4.5	N/A	N/A	N/A	N/A	N/A	N/A	N/A	N/A	N/A	N/A	N/A	N/A	N/A	N/A	N/A	N/A	N/A	N/A	N/A	N/A
GW_TFF	E1	Site D	2019-11-05	2	GW	> 1.5 nm	yes	no	no	Canterbury	Waimakariri-Ashley plains	Sand/gravel	Unconfined	Reserve	4.5	N/A	N/A	N/A	N/A	N/A	N/A	N/A	N/A	N/A	N/A	N/A	N/A	N/A	N/A	N/A	N/A	N/A	N/A	N/A	N/A
SGW_0.1	E1	Site D	2019-11-05	1	SGW	0.1 - 0.22 μm	yes	no	no	Canterbury	Waimakariri-Ashley plains	Sand/gravel	Unconfined	Reserve	4.5	N/A	N/A	N/A	N/A	N/A	N/A	N/A	N/A	N/A	N/A	N/A	N/A	N/A	N/A	N/A	N/A	N/A	N/A	N/A	N/A
SGW_0.22	E1	Site D	2019-11-05	1	SGW	0.22 - 1.2 μm	yes	no	no	Canterbury	Waimakariri-Ashley plains	Sand/gravel	Unconfined	Reserve	4.5	N/A	N/A	N/A	N/A	N/A	N/A	N/A	N/A	N/A	N/A	N/A	N/A	N/A	N/A	N/A	N/A	N/A	N/A	N/A	N/A
SGW_1.2	E1	Site D	2019-11-05	1	SGW	> 1.2 μm	yes	no	no	Canterbury	Waimakariri-Ashley plains	Sand/gravel	Unconfined	Reserve	4.5	N/A	N/A	N/A	N/A	N/A	N/A	N/A	N/A	N/A	N/A	N/A	N/A	N/A	N/A	N/A	N/A	N/A	N/A	N/A	N/A
SGW_TFF	E1	Site D	2019-11-05	0.9	SGW	> 1.5 nm	yes	no	no	Canterbury	Waimakariri-Ashley plains	Sand/gravel	Unconfined	Reserve	4.5	N/A	N/A	N/A	N/A	N/A	N/A	N/A	N/A	N/A	N/A	N/A	N/A	N/A	N/A	N/A	N/A	N/A	N/A	N/A	N/A
Wai02	Wai02	72_4958	2019-04-30	5	GW	> 0.22 μm	yes	no	no	Taupo	Taupo ignimbrites	Sand/Silt	Unknown	Stock	25.5	13	6.52	0.6	Dysoxic	NA	99.8	1.1	0	5	0	N/A	N/A	N/A	N/A	N/A	N/A	N/A	N/A	N/A	N/A
Auc01	Auc01	7418027	2018-10-09	30	GW	> 0.22 μm	yes	no	no	Auckland	Waitemata	Shellbed	Confined	Urban	47.6	17.474	7.35	-0.03	Anoxic	-129.4	298	0.6	0	0	0	N/A	N/A	N/A	N/A	N/A	N/A	N/A	N/A	N/A	N/A

## Sheet: Table S2
Table S2. Alpha diversity analysis based on 16S amplicons for the total microbial community and ultra-small fraction. Ultra-small prokaryote OTUs present in ≥50% of all 81 groundwater samples, and ASVs present in ≥30% of samples.
				Total								Ultra-small fraction								OTUs present in 50% or more of samples (sequence counts)																ASVs present in 20% or more of samples (sequence counts)
Sample	Lithology	Oxygenation regime	Sample type	Shannon index (OTU)	Shannon index (ASV)	OTU richness	Sequence count (ASVs)	Rarefaction curve slope (at sequence max -1)	Rarefaction curve slope (at sequence min - 1)	ASV richness	ASV richness (rarefied)	OTU relative abundance (%)	Sequence count (ASVs)	ASV relative abundance (%)	Shannon index (ASV)	OTU richness	ASV richness	Rarefaction curvce slope at seqs (ASVs)	ASV richness (rarefied, 3,104 sequences overall)	OTU617 Dependentiae ; Babeliae ; Babeliales	OTU852 Nanoarchaeaeota ; Woesearchaeia	OTU324 Nanoarchaeaeota ; Woesearchaeia	OTU693 Nanoarchaeaeota ; Woesearchaeia	OTU472 Nanoarchaeaeota ; Woesearchaeia	OTU529 Nanoarchaeaeota ; Woesearchaeia	OTU108 Nanoarchaeaeota ; Woesearchaeia	OTU1151 Nanoarchaeaeota ; Woesearchaeia	OTU757 Nanoarchaeaeota ; Woesearchaeia	OTU310 Nanoarchaeaeota ; Woesearchaeia	OTU2198 Nanoarchaeaeota ; Woesearchaeia	OTU1273 Nanoarchaeaeota ; Woesearchaeia	OTU316 Nanoarchaeaeota ; Woesearchaeia	OTU3373 Nanoarchaeaeota ; Woesearchaeia	OTU85 Patescibacteria ; Parcubacteria	OTU2658 Patescibacteria ; Parcubacteria ; Ca. Giovannonibacteria	497bf0ea0f35040a046bea653d7a7b96 Patescibacteria; Parcubacteria	fed3026c1337781755a96b81c363b131 Nanoarchaeota; Nanoarchaeia; Woesearchaeales	29b5524ba708e21f78b6bb360f3e63d3 Patescibacteria; Parcubacteria	a74c6d053377d654afde523f329561a4 Patescibacteria; Parcubacteria	380c2cacd337b1a47db2a3947a843d9e Patescibacteria; ABY1; Ca. Uhrbacteria
Can09	Sand/gravel	Oxic	groundwater	7.12246	7.09313	3484	74229	1.50795e-48	0.20984	2333	1271	21.9667	15806	21.2936	5.88953	833	653	0.33273	316	1	9	17	1	7	10	4	10	7	35	1	7	3	4	176	2	258	24	325	0	0
gwa12	Sand/gravel	Oxic	Sediment-enriched groundwater	8.11834	6.45485	5870	21980	1.373e-50	0.0635378	937	763	20.8243	4539	20.6506	5.25104	1429	275	0.15342	192	4	2	8	6	3	3	2	4	3	1	1	3	0	0	65	0	0	5	0	81	23
gwa11	Sand/gravel	Oxic	groundwater	8.01112	6.59908	5587	26006	8.86932e-101	0.0759758	1060	849	21.7576	5301	20.3838	5.37787	1405	304	0.17005	222	11	11	5	8	9	13	6	10	3	1	1	4	1	0	61	4	28	14	36	106	35
gwa13	Sand/gravel	Dysoxic	groundwater	7.6013	6.18268	4575	18042	4.93446e-16	0.0455995	763	664	20.115	3151	17.4648	5.10244	1213	240	0.131083	190	3	17	8	5	1	15	1	16	8	12	1	4	4	4	72	3	0	0	0	0	0
Wel09	Sand/gravel	Dysoxic	groundwater	7.39109	6.76802	3922	43339	2.02342e-101	0.109685	1419	957	16.8372	7267	16.7678	5.36731	780	357	0.183791	214	8	38	68	12	21	79	17	14	30	117	8	18	15	12	71	1	53	51	86	75	27
gwj12	Sand/gravel	Oxic	Sediment-enriched groundwater	7.93204	6.73106	5496	37136	1.32956e-45	0.101889	1289	957	17.0985	5656	15.2305	5.38589	1212	313	0.175385	191	4	3	5	11	6	14	6	7	15	2	3	4	2	2	62	1	92	16	0	93	0
gwa05	Sand/gravel	Oxic	groundwater	7.83283	6.49536	5121	27872	1.53499e-101	0.0714439	1016	812	14.5748	4017	14.4123	5.08432	966	231	0.118516	160	7	5	10	6	5	2	4	11	2	9	3	5	13	1	30	4	102	19	0	0	37
Can15	Sand/gravel	Oxic	groundwater	6.96338	6.62847	3246	53788	5.36674e-36	0.125452	1549	963	15.2542	7729	14.3694	5.41131	705	375	0.197626	198	1	15	11	7	7	17	8	2	4	19	2	2	5	11	188	4	185	0	236	56	0
Wel14	Sand/gravel	Oxic	groundwater	6.5282	6.72566	2229	73369	3.16022e-90	0.113998	1474	968	13.3876	10473	14.2744	4.79007	321	271	0.126379	152	0	17	24	2	47	2	254	9	27	55	11	19	6	9	35	1	0	767	167	0	0
gwa01	Sand/gravel	Oxic	groundwater	7.83199	6.63022	5303	36502	4.24766e-133	0.0960118	1226	883	15.8964	5131	14.0568	5.42709	1209	321	0.184182	191	8	7	4	16	2	8	2	1	0	4	11	7	0	3	39	11	0	15	89	83	5
gwj13	Sand/gravel	Dysoxic	groundwater	7.7957	4.35687	5217	3104	8.23083e-42	4.15395e-07	129	129	14.8884	434	13.982	3.15916	1045	34	-	34	4	5	13	3	1	6	2	4	6	6	1	7	3	1	20	1	0	2	0	0	0
gwj09	Sand/gravel	Oxic	groundwater	7.80806	6.67611	5284	36684	2.89394e-38	0.0921722	1229	899	14.291	4751	12.9512	5.18137	994	268	0.142793	154	7	7	13	10	12	8	5	7	15	4	1	2	1	2	72	3	67	8	0	74	32
gwj07	Sand/gravel	Oxic	groundwater	7.56892	6.54828	4398	31493	8.95018e-167	0.070883	1032	813	12.7903	3759	11.936	4.94209	738	209	0.107909	138	11	43	12	5	12	28	10	9	6	11	6	8	21	14	99	2	97	33	79	67	61
gwa14	Sand/gravel	Suboxic	groundwater	7.51687	6.5202	4834	35794	1.87191e-176	0.0992163	1240	898	15.1124	4231	11.8204	5.5483	1166	345	0.211537	204	3	4	1	3	0	1	0	1	4	1	0	0	1	0	3	0	0	0	0	0	0
gwa07	Sand/gravel	Oxic	groundwater	7.43181	6.55408	4064	30145	1.12028e-58	0.06506	987	812	12.5215	3474	11.5243	4.88541	726	190	0.0909652	133	33	24	17	4	7	16	9	7	3	5	8	9	57	3	49	6	97	26	0	66	73
gwj05	Sand/gravel	Oxic	groundwater	7.71484	6.4536	4845	28731	7.87957e-288	0.0636548	965	779	11.5956	3293	11.4615	4.89614	777	207	0.107552	141	6	16	14	13	9	21	6	10	2	3	4	9	11	3	48	2	113	22	0	54	67
gwj01	Sand/gravel	Oxic	groundwater	7.48113	6.42363	4441	29193	1.12291e-57	0.0762614	1033	791	12.9247	3310	11.3383	5.00094	847	220	0.114693	143	4	1	2	6	1	2	3	0	1	1	2	3	1	1	8	3	0	7	0	0	0
Wel04	Sand/gravel	Suboxic	groundwater	6.09857	5.94278	2119	39067	3.4571e-66	0.0625462	917	649	10.722	4208	10.7712	3.37896	315	151	0.0791155	82	0	0	0	0	0	0	0	0	0	4	0	0	0	0	0	0	0	0	0	0	0
gwj11	Sand/gravel	Oxic	groundwater	7.69044	5.97255	4927	16037	3.59887e-23	0.0359788	643	573	13.5145	1680	10.4758	4.54911	932	131	0.0498646	108	5	6	7	7	7	13	4	5	5	2	5	2	3	2	73	3	63	0	0	0	0
gwa03	Sand/gravel	Oxic	groundwater	7.66542	5.88196	5300	17782	2.70638e-82	0.0339823	611	535	13.3204	1568	8.81791	4.48273	1094	128	0.0489768	92	16	3	1	10	5	3	1	1	2	0	3	2	0	1	23	4	46	0	0	0	3
gwj03	Sand/gravel	Oxic	groundwater	7.80612	6.45491	5110	28163	6.27448e-88	0.0685044	978	769	10.0874	2379	8.44725	4.70688	788	164	0.0788962	106	10	0	2	13	2	3	1	1	0	0	2	1	0	0	15	0	0	0	58	0	0
Can05	Sand/gravel	Oxic	groundwater	7.75762	6.95218	4666	44360	1.95756e-141	0.123992	1572	1085	9.0271	3704	8.34986	5.14315	662	268	0.14887	129	11	4	10	2	4	8	5	9	1	4	0	0	1	2	73	4	95	0	108	0	0
Wel15	Sand/gravel	Oxic	groundwater	7.07573	6.13381	4024	36524	1.2065e-100	0.0698283	1017	740	10.3711	3030	8.29592	4.84429	718	215	0.114974	119	2	12	6	10	19	3	4	3	14	34	7	12	4	7	65	2	0	15	141	0	0
Can08	Sand/gravel	Oxic	groundwater	7.4116	6.20138	4368	22978	8.22137e-121	0.0604547	886	674	10.0127	1760	7.6595	4.49417	744	161	0.0860437	89	3	0	2	3	1	2	1	2	1	1	1	1	3	0	16	1	0	0	65	0	0
Wel16	Sand/gravel	Oxic	groundwater	6.68663	6.21027	2734	32519	2.01078e-54	0.0493293	816	665	6.95139	2386	7.33725	3.70767	240	88	0.0348252	62	0	5	21	10	2	2	0	1	43	16	17	0	13	1	106	2	109	0	168	0	0
Wel07	Sand/gravel	Dysoxic	groundwater	6.23602	6.05367	2574	74286	4.96754e-102	0.104132	1358	825	7.39192	5227	7.03632	5.05313	482	284	0.153358	113	0	0	0	0	0	0	0	0	0	3	0	0	0	0	0	0	0	0	0	0	0
Can06	Sand/gravel	Oxic	groundwater	6.18431	6.04623	2537	68462	1.63315e-24	0.129194	1495	859	7.00366	4625	6.75557	4.97559	306	223	0.117908	102	0	2	8	2	12	1	2	0	9	5	0	1	5	0	85	5	95	0	119	100	90
Wel11	Sand/gravel	Oxic	groundwater	6.85805	6.10549	3723	41980	1.97934e-108	0.0757343	1075	768	7.45912	2796	6.66031	4.46876	456	162	0.0783858	92	0	25	17	4	24	18	8	10	15	12	5	9	4	6	33	7	185	42	0	0	6
Can14	Sand/gravel	Oxic	groundwater	6.80841	6.14604	3083	31654	3.75052e-36	0.0569011	870	676	7.33966	1982	6.26145	4.01097	311	95	0.0353349	61	2	16	9	5	6	17	4	7	13	10	0	2	3	13	162	4	84	0	132	115	14
Wai09	Ignimbrite	Oxic	groundwater	5.8521	5.59629	2088	35006	2.76154e-26	0.0569187	802	605	6.72739	2120	6.0561	4.40322	315	133	0.0594872	80	2	42	5	0	2	0	1	0	4	1	4	1	0	1	33	1	0	0	25	67	0
gwj15	Sand/gravel	Dysoxic	groundwater	7.19299	6.44356	4164	33812	1.06625e-130	0.0743101	1043	805	8.48951	2024	5.98604	4.8737	728	177	0.084848	107	5	0	1	1	1	1	1	2	3	2	1	0	0	0	0	0	0	0	0	0	0
Can11	Sand/gravel	Oxic	groundwater	7.30405	6.41267	3625	25011	1.08325e-127	0.053451	891	729	6.77966	1413	5.64951	4.20195	360	105	0.0409875	67	7	4	1	0	0	0	0	15	62	0	0	1	31	3	66	6	0	0	0	0	0
Wel05	Sand/gravel	Suboxic	groundwater	6.69583	6.30386	3619	73721	1.14861e-127	0.131023	1650	910	6.72739	3999	5.42451	5.03092	508	286	0.157666	87	1	1	1	2	5	3	1	1	0	2	2	1	1	1	7	4	0	14	0	0	0
gwa09	Sand/gravel	Oxic	groundwater	7.46199	6.14125	4519	22206	5.85706e-47	0.0330559	664	577	8.39991	1136	5.11573	3.97363	757	79	0.0187518	56	7	1	0	5	1	1	3	0	2	0	0	0	0	0	11	1	0	0	0	0	3
Wel10	Sand/gravel	Suboxic	groundwater	6.28609	5.73019	2691	29369	7.84418e-44	0.061548	852	605	5.51781	1314	4.47411	4.57835	396	149	0.0728707	71	0	25	0	0	0	0	0	2	0	0	0	0	1	0	0	0	0	0	0	0	0
Can12	Sand/gravel	Oxic	groundwater	6.89056	6.14673	3485	41910	1.09526e-103	0.0813543	1113	799	5.52527	1777	4.24004	4.25333	301	126	0.060542	68	0	3	12	4	0	4	0	1	4	8	0	5	1	3	122	6	67	0	105	0	0
Wel13	Sand/gravel	Dysoxic	groundwater	6.03672	6.06261	2594	52741	2.45381e-129	0.096855	1238	779	4.24102	2230	4.22821	4.79984	279	190	0.0992884	70	1	2	2	1	1	0	0	0	0	3	1	0	0	0	1	0	0	0	0	0	0
Wel02	Sand/gravel	Suboxic	groundwater	4.86512	4.29329	2470	47395	1.5301e-84	0.05683	717	445	5.83887	1991	4.20087	4.70056	443	171	0.0851131	77	0	7	8	0	21	0	1	0	1	3	3	2	4	7	7	1	0	0	0	0	0
Wel06	Sand/gravel	Suboxic	groundwater	5.4403	5.47218	1984	43077	2.10646e-91	0.0606307	838	569	3.98716	1751	4.06481	4.54505	303	169	0.0889368	79	0	4	0	0	3	0	0	0	0	0	4	0	0	0	0	0	0	0	0	0	0
Can17	Sand/gravel	Oxic	groundwater	5.49714	6.00541	888	47443	1.02996e-137	0.0409258	721	632	3.22557	1908	4.02167	3.6559	70	52	0.0076434	42	0	2	18	0	4	0	0	1	0	1	0	0	2	0	0	0	0	0	0	0	0
Wel01	Sand/gravel	Suboxic	groundwater	6.18574	6.14927	2194	50547	9.36831e-52	0.0830284	1145	788	4.03196	2015	3.98639	4.62059	240	159	0.0749355	67	0	2	3	1	0	0	0	0	0	0	3	0	0	0	0	0	0	0	0	0	0
Wai02	Sand/Silt	Dysoxic	groundwater	6.81035	6.05097	3530	41479	1.57072e-137	0.0719659	1048	691	5.03248	1626	3.92006	4.6466	385	165	0.0848288	73	0	5	0	0	4	1	2	0	0	0	0	2	1	1	4	0	0	14	0	0	0
gwa02	Sand/gravel	Oxic	Sediment-enriched groundwater	5.28717	5.42333	426	22856	1.61671e-113	0.0024491	289	286	3.09117	891	3.89832	2.63413	16	17	8.21684e-05	16	0	0	0	0	0	0	0	25	0	0	0	0	0	0	0	0	0	0	0	0	0
gwa04	Sand/gravel	Oxic	Sediment-enriched groundwater	7.50512	6.48531	4366	31390	4.19595e-117	0.0677607	999	800	6.22713	1221	3.88977	4.10125	520	103	0.0350576	63	16	3	3	9	0	1	0	2	0	0	3	0	0	0	7	0	0	0	0	0	0
gwj06	Sand/gravel	Oxic	Sediment-enriched groundwater	7.64267	6.47379	4590	30154	1.35687e-87	0.0659019	974	785	5.23408	1135	3.76401	4.30893	453	106	0.0310479	60	2	5	2	11	2	3	3	2	1	0	0	1	1	1	21	0	66	0	0	25	9
gwa06	Sand/gravel	Oxic	Sediment-enriched groundwater	7.67982	6.37253	4832	27240	4.56482e-20	0.0559284	878	718	5.51781	1023	3.75551	4.38624	513	98	0.0187004	60	3	5	1	4	3	0	0	3	1	2	1	0	3	1	10	1	32	0	0	15	0
Can03	Sand/gravel	Oxic	groundwater	5.79849	5.55644	2453	41565	4.6324e-29	0.055905	800	589	4.06182	1548	3.72429	3.95136	217	86	0.0315832	43	0	11	20	2	7	2	5	4	8	13	0	7	1	4	14	1	77	22	0	0	0
Can13	Sand/gravel	Oxic	groundwater	7.11682	6.29253	3539	30892	1.62722e-217	0.0613034	917	711	4.57702	1125	3.64172	3.74764	313	83	0.0315882	48	2	5	7	4	2	5	1	1	2	5	5	10	1	2	81	0	0	0	137	0	0
Auc01	Shellbed	Anoxic	groundwater	5.57978	5.55504	1858	41448	3.70984e-126	0.0673121	918	614	3.40476	1454	3.50801	4.07676	179	126	0.0647972	60	0	0	3	0	0	0	0	1	0	1	0	0	0	0	0	0	0	0	0	0	0
Wel12	Sand/gravel	Dysoxic	groundwater	6.45717	5.89318	3068	44993	9.41595e-180	0.0759735	1048	698	3.89756	1549	3.44276	4.33376	263	124	0.0546537	56	1	8	4	5	6	3	1	2	8	22	9	8	2	3	11	3	0	14	37	0	0
Can04	Sand/gravel	Oxic	groundwater	5.34833	5.36961	2011	45172	1.41974e-73	0.053627	759	529	3.74076	1550	3.43133	3.75349	184	81	0.0324973	42	0	2	9	0	2	1	0	15	39	0	0	0	37	7	27	0	0	0	0	0	0
gwa10	Sand/gravel	Oxic	Sediment-enriched groundwater	7.73333	6.33262	5074	27514	8.73228e-155	0.0480034	818	681	6.58553	944	3.43098	4.01772	623	76	0.0140447	48	5	2	2	8	1	1	1	4	2	0	1	0	0	0	9	1	0	5	0	39	0
gwj08	Sand/gravel	Oxic	Sediment-enriched groundwater	7.05455	6.27812	3740	31784	9.98896e-80	0.0556979	865	695	5.58501	1045	3.28782	4.24178	492	101	0.0284416	57	1	7	3	11	0	3	2	1	0	0	1	2	7	2	28	2	73	0	0	0	21
gwa08	Sand/gravel	Oxic	Sediment-enriched groundwater	7.25253	6.4669	4037	33693	1.25207e-58	0.0672891	988	787	5.03248	1092	3.24103	4.22314	447	94	0.0239554	46	6	7	1	7	0	3	1	1	0	2	0	1	4	0	28	0	66	6	0	47	30
gwj16	Sand/gravel	Dysoxic	Sediment-enriched groundwater	7.19855	6.39499	3872	31844	0	0.061737	936	747	5.03248	965	3.0304	4.30451	478	97	0.0233168	51	3	0	0	2	0	0	0	0	2	0	0	0	0	0	0	0	0	0	0	0	0
gwj04	Sand/gravel	Oxic	Sediment-enriched groundwater	7.25032	6.49355	3647	33478	2.76086e-80	0.0701425	1005	796	4.15142	1007	3.00795	3.526	258	63	0.0139067	39	13	2	0	16	0	3	1	0	0	0	1	0	0	0	0	1	0	3	0	0	0
Auc02	Sand/gravel	Anoxic	groundwater	5.53769	5.79876	1513	62028	3.94745e-240	0.0785184	1045	697	2.82984	1851	2.98414	3.97196	134	115	0.0531587	47	0	0	0	0	0	0	0	0	0	0	0	0	0	0	0	0	0	0	0	0	0
Wel19	Sand/gravel	Oxic	groundwater	6.39317	5.97518	2559	37814	4.00496e-164	0.0667781	955	683	3.1061	1104	2.91955	3.72397	189	78	0.0330061	38	0	13	20	1	7	0	0	1	0	0	4	12	5	1	6	0	0	0	0	0	0
Wel03	Sand/gravel	Suboxic	groundwater	5.97625	5.81816	2509	53771	5.25288e-139	0.0854792	1125	720	3.62876	1491	2.77287	4.37289	270	134	0.063819	49	0	2	2	0	3	0	0	0	0	0	0	0	0	5	0	0	0	0	0	0	0
Can02	Sand/gravel	Oxic	groundwater	7.12873	6.07542	3954	24795	9.31983e-151	0.0601397	880	656	3.99462	686	2.76669	3.93034	347	95	0.0235335	51	4	3	8	5	5	3	0	0	3	1	2	3	1	1	58	0	0	0	144	0	0
Wel17	Sand/gravel	Oxic	groundwater	5.21378	4.74492	2694	43611	2.09145e-111	0.0499212	703	443	4.41275	1198	2.74701	3.93822	354	93	0.0395942	35	3	5	18	3	9	3	5	2	8	11	2	1	1	4	19	4	76	0	0	0	0
gwj10	Sand/gravel	Oxic	Sediment-enriched groundwater	7.68972	6.27023	4837	27716	7.70741e-132	0.0463	789	669	4.86075	727	2.62303	3.55397	436	55	0.00550225	30	4	0	3	26	0	1	0	2	1	0	0	1	2	1	15	0	0	0	0	49	0
Wel08	Sand/gravel	Suboxic	groundwater	6.55137	6.03506	3176	31832	7.36221e-73	0.0601001	891	641	4.24102	795	2.49749	4.42438	403	120	0.0428144	52	1	3	1	1	8	2	1	0	4	0	0	2	0	0	1	0	0	0	0	0	0
Can01	Gravel/peat	Dysoxic	groundwater	3.61036	3.91163	1220	78465	4.97301e-101	0.0601919	803	425	2.53117	1877	2.39215	4.63369	190	161	0.0785446	51	0	0	0	0	0	0	0	0	0	0	0	0	0	0	0	0	0	0	0	0	0
Wel20	Sand/gravel	Dysoxic	groundwater	3.91856	4.24445	1520	84259	1.21401e-149	0.0647499	849	486	2.9717	1954	2.31904	4.11063	160	113	0.0498865	41	0	3	0	0	3	0	6	0	2	2	3	1	4	2	6	2	0	0	0	0	0
gwj02	Sand/gravel	Oxic	Sediment-enriched groundwater	6.47115	6.52957	1790	41351	2.0748e-152	0.104165	1228	950	2.12798	900	2.17649	4.01994	86	66	0.0051959	39	0	4	0	8	0	0	4	0	0	0	0	0	4	0	0	0	0	13	0	0	0
Can16	Sand/gravel	Oxic	groundwater	5.6213	5.6172	1807	40991	3.32201e-118	0.0712518	891	621	2.50877	827	2.01752	4.245	156	88	0.0123871	47	1	6	2	0	0	0	6	0	3	0	0	0	0	0	18	0	0	0	0	0	0
gwj14	Sand/gravel	Dysoxic	Sediment-enriched groundwater	7.33834	6.39852	3890	34065	2.79489e-164	0.0598306	918	752	2.8597	574	1.68501	3.52028	268	48	0.00123808	33	2	2	0	7	0	0	0	0	0	0	0	0	0	0	1	0	0	0	0	0	0
Wel21	Sand/gravel	Oxic	groundwater	5.59807	5.72617	1589	59645	3.36173e-36	0.0866747	1037	703	1.43358	933	1.56426	4.00469	86	71	0.00925178	31	0	0	3	0	0	0	4	0	0	0	1	0	0	0	0	4	0	0	0	0	0
Wai06	Ignimbrite	Oxic	groundwater	6.6375	6.21821	2806	34397	5.78518e-202	0.0585885	902	707	2.13544	527	1.53211	3.2265	148	40	0.00117775	21	1	2	2	6	0	1	0	3	0	1	0	0	0	1	1	2	0	0	0	0	0
Wai04	Sand/gravel	Dysoxic	groundwater	5.98771	5.88644	2492	49120	2.07304e-37	0.0733946	1004	687	2.03091	656	1.3355	3.35736	142	65	0.0119254	20	0	1	0	1	1	0	0	0	1	0	1	0	0	0	0	0	0	0	0	0	0
Can10	Sand/gravel	Oxic	groundwater	4.47891	4.46343	1391	42484	3.42011e-44	0.0316808	500	353	1.86665	566	1.33227	3.13033	149	48	0.00443513	18	0	1	1	0	0	3	1	0	2	0	3	1	0	0	49	0	0	0	80	0	0
Auc03	Basalt	Anoxic	groundwater	4.30769	4.47081	1017	67223	1.10361e-236	0.0539905	735	412	1.41118	855	1.27189	3.84285	85	74	0.0160965	26	0	0	0	0	0	0	0	0	0	0	0	0	0	0	0	0	0	0	0	0	0
Can07	Sand/gravel	Oxic	groundwater	4.62524	4.57194	1645	48125	4.02266e-117	0.0409104	598	366	1.44105	527	1.09506	3.15804	92	48	0.0018229	17	0	0	2	0	0	0	0	0	0	0	0	0	0	0	3	1	0	0	0	0	0
Wai05	Sand/gravel	Oxic	groundwater	6.28648	5.65264	2953	37664	1.06155e-33	0.0492462	751	527	1.73225	337	0.894754	3.08154	168	46	-	18	0	2	6	2	0	1	1	0	0	3	0	0	0	0	1	0	0	0	0	0	0
Wai08	Ignimbrite	Oxic	groundwater	6.24878	6.14937	2344	55639	3.1675e-48	0.0824813	1121	764	1.11999	468	0.841137	3.8215	104	65	-	23	1	0	0	1	1	0	0	0	0	1	0	0	0	0	0	0	0	0	0	0	0
Wel18	Sand/gravel	Oxic	groundwater	4.77569	5.13571	1121	97248	1.42201e-43	0.0622321	846	513	0.798925	665	0.683819	3.47779	58	46	0.00403484	16	0	1	2	0	0	0	1	0	0	0	0	0	0	0	4	0	0	0	0	0	0
Wai07	Ignimbrite	Oxic	groundwater	4.26851	4.7657	1003	67222	2.2163e-121	0.0411917	589	379	0.335996	187	0.278183	2.34042	27	20	-	7	0	0	0	0	0	0	0	0	0	0	0	0	0	0	0	0	0	0	0	0	0
Wai01	Ignimbrite	Dysoxic	groundwater	5.23674	5.52048	1582	55330	6.69027e-149	0.0513719	742	499	0.238931	110	0.198807	2.31664	26	17	-	4	0	0	0	0	0	0	0	0	0	0	0	1	0	0	0	0	0	0	0	0	0
Can18	Sand/gravel	Oxic	groundwater	4.35807	4.84997	801	52266	5.26777e-32	0.0299032	479	345	0.313597	81	0.154976	1.98661	25	11	-	5	0	0	1	0	0	0	0	0	0	0	0	0	0	0	0	0	0	0	0	0	0
Wai03	Ignimbrite	Dysoxic	groundwater	3.026	3.16966	312	60790	3.90673e-226	0.00995609	167	116	0.0373329	20	0.0329001	1.27985	5	4	-	1	0	0	0	0	0	0	0	0	0	0	0	0	0	0	0	0	0	0	0	0	0

## Sheet: Table S3
Table S3. Quality assessment of the 626 unique MAGs recovered, including taxa specific completeness and contamination estimates for 216 Patescibacteria, Dependentiae and DPANN genomes.(SCG = single copy gene; RP = ribosomal protein).
										Patescibacteria SCG set	RP S9	RP L13	RP L17	RP S4	RP S11	RP S13	RP L11	RP S15	RP S16	Valyl-tRNA synthetase	Phenylalanyl-tRNA synthetase alpha	Histidyl-tRNA synthetase	gyrA	aspartyl tRNA synthetase	RP L27	leucyl-tRNA synthetase	RP L21	alanyl tRNA synthetase	RP L19	recA	RP L20	Preprotein translocase subunit SecY	RP L15	RP S5	RP L18	RP S8	RP L5	RP L24	RP L14	RP S17	RP L16-L10E	RP S3	RP L22	RP S19	RP L2	RP L23	RP L4	RP L3	RP S10
										Dependentiae SCG set	RP S9	RP L13	RP L17	RP S4	RP S11	RP S13	RP L11	RP L1	RP S15	RP S16	Valyl-tRNA synthetase	Phenylalanyl-tRNA synthetase alpha	Histidyl-tRNA synthetase	gyrA	arginyl tRNA synthetase	aspartyl tRNA synthetase	RP L27	leucyl-tRNA synthetase	RP L21	alanyl tRNA synthetase	RP L10	RP L19	recA	RP S18	RP S6	RP L20	Preprotein translocase subunit SecY	RP L15	RP S5	RP L18	RP L6P-L9E	RP S8	RP L5	RP L24	RP L14	RP S17	RP L29	RP L16-L10E	RP S3
		All MAGs			Ultra-small MAGs					DPANN SCG set	Signal recognition particle 54 kDa protein	RP S19e	CCA-adding enzyme	Protein pelota homolog	Phenylalanyl-tRNA synthetase beta subunit	Phenylalanyl-tRNA synthetase alpha subunit	Diphthamide biosynthesis protein	RP L10e	KH type 1 domain protein	Methionyl-tRNA synthetase	Translation initiation factor 5A	Ribosome maturation protein SDO1 homolog	Non-canonical purine NTP pyrophosphatase	Pre-mRNA processing ribonucleoprotein	Glycyl-tRNA synthetase	Transcription elongation factor Spt5	Dimethyladenosine transferase	RP L21e	Prolyl-tRNA synthetase	RP S7	RP L3	RP S13	RP L18e	RP L13	RP S9	DNA-directed RNA polymerase subunit N	RP S2	RP S28e	RP S6e	Translation initiation factor IF-2 subunit gamma	DNA-directed RNA polymerase	tRNA N6-adenosine threonylcarbamoyltransferase	Valyl-tRNA synthetase	RP S15	RP S3Ae	Fibrillarin-like rRNA-tRNA-2-O-methyltransferase	RP L7Ae	PUA domain containing protein	-
MAG	GTDB taxonomy (release 89)	CheckM Completeness (%)	CheckM Contamination (%)	CheckM Strain heterogeneity (%)	SCG Completeness (%)	SCG contamination (%)	Total SCGs	Unique SCGs	SCG copies	Ultra-small taxa	SCG 1	SCG 2	SCG 3	SCG 4	SCG 5	SCG 6	SCG 7	SCG 8	SCG 9	SCG 10	SCG 11	SCG 12	SCG 13	SCG 14	SCG 15	SCG 16	SCG 17	SCG 18	SCG 19	SCG 20	SCG 21	SCG 22	SCG 23	SCG 24	SCG 25	SCG 26	SCG 27	SCG 28	SCG 29	SCG 30	SCG 31	SCG 32	SCG 33	SCG 34	SCG 35	SCG 36	SCG 37	SCG 38	SCG 39
nzgw200	d_Bacteria;p_Dependentiae;c_Babeliae;o_Babeliales;f_GCA-2401785;g_;s_	83.64	0	0	90.1961	0	46	46	1	Dependentiae	1	1	1	1	1	1	1	1	1	0	1	1	1	1	1	1	1	1	1	1	1	1	1	1	0	1	1	1	1	1	1	1	1	1	1	1	1	1	1
nzgw202	d_Bacteria;p_Dependentiae;c_Babeliae;o_Babeliales;f_RVW-14;g_UASB124;s_	73.28	0.1	0	84.3137	0	43	43	1	Dependentiae	1	1	1	1	1	1	1	1	0	1	1	1	1	1	1	1	1	1	1	1	1	1	1	0	0	1	1	1	0	1	1	1	1	1	1	1	0	0	1
nzgw201	d_Bacteria;p_Dependentiae;c_Babeliae;o_Babeliales;f_RVW-14;g_;s_	71.72	0	0	76.4706	0	39	39	1	Dependentiae	1	1	1	1	1	1	1	1	1	1	1	1	1	0	1	1	1	1	1	1	1	1	0	1	1	0	1	1	1	1	1	1	1	1	1	1	0	1	1
nzgw199	d_Bacteria;p_Dependentiae;c_Babeliae;o_Babeliales;f_;g_;s_	70.68	0	0	80.3922	0	41	41	1	Dependentiae	1	1	1	1	1	1	1	1	0	1	1	1	0	0	1	1	1	1	1	1	1	0	1	1	1	1	1	0	1	1	1	1	1	1	1	1	0	0	1
nzgw203	d_Bacteria;p_Dependentiae;c_Babeliae;o_Babeliales;f_RVW-14;g_UASB124;s_	67.13	1.12	0	72.549	0	37	37	1	Dependentiae	0	1	1	1	1	1	1	1	0	0	1	1	1	1	1	0	0	1	1	0	1	1	1	1	1	1	0	1	1	1	1	1	1	1	1	1	0	1	1
nzgw204	d_Bacteria;p_Dependentiae;c_Babeliae;o_Babeliales;f_Vermiphilaceae;g_;s_	58.37	2.76	11.11	76.4706	0	39	39	1	Dependentiae	0	1	1	1	1	1	1	1	0	1	1	1	1	1	1	1	1	1	1	1	1	1	1	1	1	1	1	1	1	1	0	0	0	0	0	0	0	0	0
nzgw29	d_Archaea;p_Micrarchaeota;c_Micrarchaeia;o_UBA10214;f_UBA10214;g_;s_	91.82	0.93	0	94.7368	0	36	36	1	DPANN	1	1	1	1	1	1	1	1	1	1	1	1	1	1	1	1	1	1	0	1	1	1	1	1	1	1	1	1	1	1	1	1	1	1	1	1	1	0	-
nzgw1	d_Archaea;p_Altiarchaeota;c_Altiarchaeia;o_SCGC-AAA252-I15;f_;g_;s_	86.77	1.98	0	92.1053	0	35	35	1	DPANN	1	1	1	1	1	0	1	1	1	1	1	1	1	1	1	1	1	1	1	1	0	1	1	1	1	1	1	1	1	1	1	1	1	1	1	1	1	0	-
nzgw44	d_Archaea;p_Nanoarchaeota;c_Nanoarchaeia;o_Woesearchaeales;f_;g_;s_	84.58	2.8	0	92.1053	0	35	35	1	DPANN	1	1	1	1	1	1	1	1	1	1	1	1	1	0	1	1	0	1	1	1	1	1	1	1	1	1	1	1	1	1	1	1	1	1	1	1	1	0	-
nzgw33	d_Archaea;p_Micrarchaeota;c_Micrarchaeia;o_UBA8480;f_UBA8480;g_;s_	83.33	1.87	0	89.4737	0	34	34	1	DPANN	1	1	1	1	1	1	0	1	1	1	1	1	1	1	1	1	0	1	1	1	1	1	1	1	1	1	1	0	1	1	1	1	1	1	1	1	1	0	-
nzgw54	d_Archaea;p_Nanoarchaeota;c_Nanoarchaeia;o_Woesearchaeales;f_GW2011-AR4;g_GCA-2688775;s_	82.94	0.93	0	89.4737	0	34	34	1	DPANN	1	1	1	1	1	1	1	1	1	1	1	1	1	1	1	1	0	1	1	0	1	1	1	1	1	1	1	1	1	1	1	0	1	1	1	1	1	0	-
nzgw56	d_Archaea;p_Nanoarchaeota;c_Nanoarchaeia;o_Woesearchaeales;f_GW2011-AR9;g_UBA10204;s_	82.71	1.87	0	94.7368	2.77778	37	36	1.02778	DPANN	1	1	1	2	1	1	1	1	1	1	1	0	0	1	1	1	1	1	1	1	1	1	1	1	1	1	1	1	1	1	1	1	1	1	1	1	1	1	-
nzgw32	d_Archaea;p_Micrarchaeota;c_Micrarchaeia;o_UBA10214;f_UBA10214;g_;s_	82.4	3.74	25	84.2105	0	32	32	1	DPANN	1	1	1	1	1	0	1	1	1	1	1	1	1	0	1	0	1	1	0	1	1	1	1	1	1	1	1	1	0	1	1	1	1	1	1	1	1	0	-
nzgw60	d_Archaea;p_Nanoarchaeota;c_Nanoarchaeia;o_Woesearchaeales;f_GW2011-AR9;g_UBA11998;s_	81.78	0	0	86.8421	0	33	33	1	DPANN	1	1	0	1	1	1	1	1	1	1	1	0	0	1	1	1	0	1	1	1	1	1	1	1	1	1	1	1	0	1	1	1	1	1	1	1	1	1	-
nzgw46	d_Archaea;p_Nanoarchaeota;c_Nanoarchaeia;o_Woesearchaeales;f_;g_;s_	80.3	0.93	100	84.2105	0	32	32	1	DPANN	1	1	0	1	1	1	0	0	1	1	1	1	0	1	1	1	0	1	1	1	0	1	1	1	1	1	1	1	1	1	1	1	1	1	1	1	1	1	-
nzgw40	d_Archaea;p_Nanoarchaeota;c_Nanoarchaeia;o_SCGC-AAA011-G17;f_GW2011-AR18;g_;s_	79.91	0	0	86.8421	0	33	33	1	DPANN	0	1	1	0	1	1	1	1	1	1	1	1	0	1	1	1	0	1	1	1	1	1	1	1	1	1	1	1	1	1	1	1	1	1	1	1	1	0	-
nzgw50	d_Archaea;p_Nanoarchaeota;c_Nanoarchaeia;o_Woesearchaeales;f_ARS49;g_;s_	78.74	0.93	100	86.8421	0	33	33	1	DPANN	1	1	1	1	1	1	0	1	1	1	1	1	0	1	1	1	0	1	1	1	1	1	1	1	1	1	1	0	0	1	1	1	1	1	1	1	1	1	-
nzgw55	d_Archaea;p_Nanoarchaeota;c_Nanoarchaeia;o_Woesearchaeales;f_GW2011-AR4;g_GCA-2688775;s_	78.43	5.61	10	86.8421	0	33	33	1	DPANN	1	1	0	1	1	1	1	1	0	1	1	1	1	1	1	1	0	1	1	1	1	1	1	1	1	0	1	1	1	1	1	1	1	1	1	1	1	0	-
nzgw43	d_Archaea;p_Nanoarchaeota;c_Nanoarchaeia;o_Woesearchaeales;f_;g_;s_	78.04	2.02	0	78.9474	0	30	30	1	DPANN	1	1	1	1	1	1	0	1	1	1	1	1	0	1	1	1	0	1	1	0	1	1	1	1	1	1	0	1	0	1	1	1	1	1	0	1	1	0	-
nzgw59	d_Archaea;p_Nanoarchaeota;c_Nanoarchaeia;o_Woesearchaeales;f_GW2011-AR9;g_UBA10204;s_	77.1	0.93	0	81.5789	0	31	31	1	DPANN	1	1	1	1	0	1	1	1	1	1	1	1	0	1	1	1	0	1	0	1	1	1	1	1	1	1	1	0	0	1	1	1	1	1	1	1	1	0	-
nzgw63	d_Archaea;p_Nanoarchaeota;c_Nanoarchaeia;o_Woesearchaeales;f_UBA10216;g_UBA10216;s_	76.32	0.47	100	86.8421	0	33	33	1	DPANN	1	1	1	1	1	1	1	1	1	1	1	1	1	1	0	1	0	1	1	0	1	1	1	1	1	1	1	1	0	1	1	1	1	1	1	1	1	0	-
nzgw53	d_Archaea;p_Nanoarchaeota;c_Nanoarchaeia;o_Woesearchaeales;f_BM511;g_;s_	76.17	0	0	81.5789	0	31	31	1	DPANN	1	1	1	0	1	0	1	1	0	1	1	1	0	1	1	1	0	0	1	1	1	1	1	1	1	1	1	1	1	1	0	1	1	1	1	1	1	1	-
nzgw36	d_Archaea;p_Nanoarchaeota;c_Nanoarchaeia;o_SCGC-AAA011-G17;f_;g_;s_	74.77	0.93	100	78.9474	0	30	30	1	DPANN	1	0	0	0	1	0	1	1	1	1	1	1	1	0	1	1	0	1	1	1	1	1	1	1	1	1	1	1	1	1	1	1	1	1	1	0	1	0	-
nzgw41	d_Archaea;p_Nanoarchaeota;c_Nanoarchaeia;o_SCGC-AAA011-G17;f_GW2011-AR18;g_;s_	72.59	2.34	66.67	78.9474	0	30	30	1	DPANN	1	1	1	1	1	0	1	1	1	1	1	1	0	1	1	1	0	1	1	1	1	1	0	0	0	0	1	1	1	1	1	1	1	1	1	1	1	0	-
nzgw26	d_Archaea;p_Micrarchaeota;c_Micrarchaeia;o_UBA10214;f_UBA10161;g_;s_	71.73	0	0	81.5789	0	31	31	1	DPANN	1	1	1	1	1	1	0	1	0	0	1	1	1	0	0	1	1	1	1	1	1	1	1	1	1	1	1	1	1	1	1	1	1	1	1	0	1	0	-
nzgw48	d_Archaea;p_Nanoarchaeota;c_Nanoarchaeia;o_Woesearchaeales;f_ARS49;g_;s_	71.5	2.49	33.33	78.9474	0	30	30	1	DPANN	0	1	1	1	1	1	1	1	1	0	1	1	0	0	1	1	0	1	1	1	1	1	1	1	1	1	1	1	1	1	1	1	1	0	0	0	1	1	-
nzgw58	d_Archaea;p_Nanoarchaeota;c_Nanoarchaeia;o_Woesearchaeales;f_GW2011-AR9;g_UBA10204;s_	70.56	3.27	40	73.6842	0	28	28	1	DPANN	1	1	1	0	1	1	1	1	1	0	0	1	0	1	0	1	0	0	1	1	1	1	1	1	1	1	1	0	0	1	1	0	1	1	1	1	1	1	-
nzgw42	d_Archaea;p_Nanoarchaeota;c_Nanoarchaeia;o_UBA10117;f_UBA10117;g_;s_	70.25	0.47	100	86.8421	0	33	33	1	DPANN	1	1	1	1	1	1	1	1	1	1	1	0	1	0	1	1	0	1	1	1	1	1	1	1	1	1	1	1	1	1	1	1	1	1	1	0	1	0	-
nzgw30	d_Archaea;p_Micrarchaeota;c_Micrarchaeia;o_UBA10214;f_UBA10214;g_;s_	69.57	1.87	0	68.4211	0	26	26	1	DPANN	1	1	1	1	0	1	1	0	0	0	1	1	1	1	1	1	0	0	0	1	0	1	1	1	1	1	1	0	1	1	1	1	1	1	1	0	0	0	-
nzgw39	d_Archaea;p_Nanoarchaeota;c_Nanoarchaeia;o_SCGC-AAA011-G17;f_GW2011-AR17;g_GW2011-AR17;s_	69.19	0	0	86.8421	0	33	33	1	DPANN	1	1	1	1	1	1	1	1	1	0	1	1	0	0	1	1	1	1	1	1	1	1	1	1	1	1	1	1	1	1	0	1	1	1	1	0	1	1	-
nzgw34	d_Archaea;p_Micrarchaeota;c_Micrarchaeia;o_UBA8480;f_UBA8480;g_;s_	68.88	0	0	68.4211	0	26	26	1	DPANN	1	1	1	1	1	1	0	1	1	1	0	1	1	1	0	1	0	0	1	1	0	1	0	0	1	1	1	0	1	1	1	1	1	0	0	1	1	0	-
nzgw38	d_Archaea;p_Nanoarchaeota;c_Nanoarchaeia;o_SCGC-AAA011-G17;f_GW2011-AR17;g_;s_	68.69	0.93	100	81.5789	0	31	31	1	DPANN	1	0	0	1	0	1	1	1	1	1	1	1	1	0	1	1	0	1	1	1	1	1	1	1	1	1	1	1	1	1	1	1	1	1	1	0	1	0	-
nzgw37	d_Archaea;p_Nanoarchaeota;c_Nanoarchaeia;o_SCGC-AAA011-G17;f_GW2011-AR17;g_;s_	68.54	4.43	37.5	65.7895	4	26	25	1.04	DPANN	0	1	1	1	0	0	1	1	1	0	1	1	0	0	1	1	0	0	1	1	1	1	1	1	0	0	1	1	1	1	1	2	1	0	1	0	1	0	-
nzgw49	d_Archaea;p_Nanoarchaeota;c_Nanoarchaeia;o_Woesearchaeales;f_ARS49;g_;s_	67.76	2.49	0	71.0526	0	27	27	1	DPANN	1	0	1	0	1	1	0	0	1	0	1	1	0	0	1	1	0	1	1	0	1	1	1	1	1	1	1	1	1	1	1	1	1	1	1	0	1	0	-
nzgw27	d_Archaea;p_Micrarchaeota;c_Micrarchaeia;o_UBA10214;f_UBA10161;g_UBA10161;s_	65.58	1.87	0	65.7895	0	25	25	1	DPANN	1	1	0	0	1	1	1	1	1	0	0	1	0	1	1	1	1	0	1	0	0	1	0	1	1	1	0	0	1	1	1	1	1	1	1	1	0	0	-
nzgw47	d_Archaea;p_Nanoarchaeota;c_Nanoarchaeia;o_Woesearchaeales;f_;g_;s_	64.72	2.4	16.67	65.7895	0	25	25	1	DPANN	0	1	1	1	1	1	0	0	1	0	0	0	1	1	0	0	0	1	1	1	1	1	1	1	1	1	1	1	0	0	1	1	1	0	1	1	1	0	-
nzgw52	d_Archaea;p_Nanoarchaeota;c_Nanoarchaeia;o_Woesearchaeales;f_ARS49;g_;s_	64.43	0.93	100	55.2632	0	21	21	1	DPANN	0	0	1	1	0	0	1	0	1	0	0	0	0	0	1	1	0	1	1	1	0	1	1	1	1	1	1	0	1	0	0	1	1	1	0	1	1	0	-
nzgw62	d_Archaea;p_Nanoarchaeota;c_Nanoarchaeia;o_Woesearchaeales;f_UBA10200;g_;s_	62.77	9.55	9.52	65.7895	0	25	25	1	DPANN	1	1	1	1	1	0	0	0	1	1	1	1	1	0	1	0	0	0	0	1	0	1	1	1	1	1	0	1	1	1	0	1	1	1	1	0	1	0	-
nzgw61	d_Archaea;p_Nanoarchaeota;c_Nanoarchaeia;o_Woesearchaeales;f_UBA10200;g_;s_	62.26	2.8	33.33	78.9474	0	30	30	1	DPANN	1	0	1	1	1	1	1	1	1	1	1	1	0	1	1	1	0	1	1	0	0	1	1	1	1	1	1	1	0	0	1	1	1	1	1	1	1	0	-
nzgw57	d_Archaea;p_Nanoarchaeota;c_Nanoarchaeia;o_Woesearchaeales;f_GW2011-AR9;g_UBA10204;s_	56.54	0.93	50	78.9474	0	30	30	1	DPANN	1	1	1	1	1	1	1	1	0	1	1	1	0	1	0	1	0	1	1	0	1	1	1	1	1	1	1	0	1	1	0	1	1	1	1	1	0	1	-
nzgw31	d_Archaea;p_Micrarchaeota;c_Micrarchaeia;o_UBA10214;f_UBA10214;g_;s_	55.37	0.93	100	65.7895	0	25	25	1	DPANN	1	0	0	1	1	1	0	1	1	0	1	1	1	1	0	0	0	0	0	1	1	1	1	1	1	1	1	1	0	1	1	1	1	0	0	1	1	0	-
nzgw45	d_Archaea;p_Nanoarchaeota;c_Nanoarchaeia;o_Woesearchaeales;f_;g_;s_	53.8	1.87	0	71.0526	0	27	27	1	DPANN	1	1	0	1	0	1	0	1	0	1	1	1	1	1	1	1	0	1	1	0	1	1	1	1	1	1	1	0	0	1	0	0	1	1	1	0	1	1	-
nzgw35	d_Archaea;p_Micrarchaeota;c_Micrarchaeia;o_UBA8480;f_UBA97;g_;s_	52.98	0.47	100	50	0	19	19	1	DPANN	1	0	0	1	0	0	0	1	0	1	1	0	1	1	1	0	1	0	1	1	1	0	0	0	0	0	0	1	0	1	0	1	1	0	1	1	1	0	-
nzgw28	d_Archaea;p_Micrarchaeota;c_Micrarchaeia;o_UBA10214;f_UBA10214;g_;s_	52.49	1.4	100	63.1579	0	24	24	1	DPANN	1	1	0	1	1	0	1	1	1	1	0	0	1	1	0	1	1	1	0	1	0	1	0	1	1	1	1	0	1	1	1	0	1	0	1	0	0	0	-
nzgw51	d_Archaea;p_Nanoarchaeota;c_Nanoarchaeia;o_Woesearchaeales;f_ARS49;g_;s_	50.23	0	0	57.8947	0	22	22	1	DPANN	1	1	1	1	1	1	0	0	1	0	1	1	0	0	1	0	0	1	1	1	0	0	0	0	1	1	1	1	0	1	1	0	1	0	1	0	1	0	-
nzgw481	d_Bacteria;p_Patescibacteria;c_Paceibacteria;o_UBA9983_A;f_UBA9973;g_;s_	82.11	1.72	0	95.3488	0	41	41	1	Patescibacteria	1	1	1	1	1	1	1	1	1	1	1	0	1	0	1	1	1	1	1	1	1	1	1	1	1	1	1	1	1	1	1	1	1	1	1	1	1	1	1
nzgw482	d_Bacteria;p_Patescibacteria;c_Paceibacteria;o_UBA9983_A;f_UBA9973;g_;s_	81.84	3.93	0	100	0	43	43	1	Patescibacteria	1	1	1	1	1	1	1	1	1	1	1	1	1	1	1	1	1	1	1	1	1	1	1	1	1	1	1	1	1	1	1	1	1	1	1	1	1	1	1
nzgw386	d_Bacteria;p_Patescibacteria;c_Gracilibacteria;o_Peribacterales;f_Peribacteraceae;g_;s_	80.71	0.93	0	86.0465	0	37	37	1	Patescibacteria	1	1	1	1	1	0	1	1	1	1	1	1	1	1	0	1	0	1	1	1	1	1	1	1	1	1	1	1	1	0	0	1	1	1	1	1	1	1	1
nzgw430	d_Bacteria;p_Patescibacteria;c_Paceibacteria;o_UBA6257;f_2-01-FULL-56-20;g_;s_	79.78	0	0	95.3488	0	41	41	1	Patescibacteria	1	1	1	1	1	1	0	1	1	1	1	1	1	1	1	1	1	1	1	1	1	1	1	1	1	1	1	1	1	1	1	1	1	1	1	1	1	1	1
nzgw486	d_Bacteria;p_Patescibacteria;c_Paceibacteria;o_UBA9983_A;f_UBA9973;g_UBA9973;s_	79.44	1.72	100	97.6744	0	42	42	1	Patescibacteria	1	1	1	1	1	1	1	1	1	1	1	1	1	1	1	1	1	1	1	1	1	1	0	1	1	1	1	1	1	1	1	1	1	1	1	1	1	1	1
nzgw476	d_Bacteria;p_Patescibacteria;c_Paceibacteria;o_UBA9983_A;f_UBA9973;g_;s_	78.86	1.12	0	97.6744	0	42	42	1	Patescibacteria	1	1	1	1	1	1	1	1	1	1	0	1	1	1	1	1	1	1	1	1	1	1	1	1	1	1	1	1	1	1	1	1	1	1	1	1	1	1	1
nzgw390	d_Bacteria;p_Patescibacteria;c_Gracilibacteria;o_Peribacterales;f_Peribacteraceae;g_2-02-FULL-51-10;s_	78.65	0.93	0	74.4186	0	32	32	1	Patescibacteria	1	0	0	1	1	0	1	1	0	1	1	1	1	1	1	1	1	1	0	1	1	1	1	1	1	1	1	0	0	0	0	1	1	1	1	1	1	1	1
nzgw505	d_Bacteria;p_Patescibacteria;c_Paceibacteria_A;o_Moranbacterales;f_UBA1568;g_UBA1568;s_	78.65	0	0	97.6744	0	42	42	1	Patescibacteria	1	1	1	1	1	1	1	1	1	1	1	1	1	1	1	1	1	1	1	0	1	1	1	1	1	1	1	1	1	1	1	1	1	1	1	1	1	1	1
nzgw389	d_Bacteria;p_Patescibacteria;c_Gracilibacteria;o_Peribacterales;f_Peribacteraceae;g_;s_	76.99	1.85	66.67	67.4419	0	29	29	1	Patescibacteria	1	0	1	1	1	1	1	1	1	1	1	1	1	1	0	0	0	1	1	1	0	1	0	1	1	1	1	0	1	0	1	1	0	1	1	1	1	0	0
nzgw388	d_Bacteria;p_Patescibacteria;c_Gracilibacteria;o_Peribacterales;f_Peribacteraceae;g_;s_	76.47	9.4	25	76.7442	0	33	33	1	Patescibacteria	1	0	1	1	1	1	0	1	1	1	1	1	1	1	0	1	1	1	1	0	1	1	1	1	1	1	1	0	0	0	1	1	1	1	1	0	1	1	0
nzgw349	d_Bacteria;p_Patescibacteria;c_ABY1;o_Magasanikbacterales;f_GWA2-37-8;g_2-02-FULL-45-10;s_	75.74	0	0	100	0	43	43	1	Patescibacteria	1	1	1	1	1	1	1	1	1	1	1	1	1	1	1	1	1	1	1	1	1	1	1	1	1	1	1	1	1	1	1	1	1	1	1	1	1	1	1
nzgw387	d_Bacteria;p_Patescibacteria;c_Gracilibacteria;o_Peribacterales;f_Peribacteraceae;g_;s_	75.46	0.93	0	79.0698	0	34	34	1	Patescibacteria	1	1	1	1	1	1	0	1	1	1	1	1	1	1	0	1	1	0	1	1	1	1	1	1	1	0	1	1	0	0	1	1	1	1	1	0	1	1	1
nzgw456	d_Bacteria;p_Patescibacteria;c_Paceibacteria;o_UBA9983_A;f_UBA2163;g_C7867-001;s_	75.29	0	0	93.0233	0	40	40	1	Patescibacteria	1	1	1	1	1	1	1	1	0	1	1	1	1	1	1	1	1	1	1	1	1	1	0	1	1	1	1	1	1	1	1	1	0	1	1	1	1	1	1
nzgw432	d_Bacteria;p_Patescibacteria;c_Paceibacteria;o_UBA6257;f_2-01-FULL-56-20;g_MHLB01;s_	74.47	0	0	100	2.32558	44	43	1.02326	Patescibacteria	1	1	1	1	1	1	1	1	1	1	1	1	1	1	1	2	1	1	1	1	1	1	1	1	1	1	1	1	1	1	1	1	1	1	1	1	1	1	1
nzgw405	d_Bacteria;p_Patescibacteria;c_Microgenomatia;o_Shapirobacterales;f_UBA12405;g_UBA12158;s_	73.98	1.72	100	95.3488	0	41	41	1	Patescibacteria	1	1	1	1	1	1	1	1	1	0	1	1	1	1	1	1	1	1	1	1	1	1	1	1	1	1	1	1	1	1	1	1	0	1	1	1	1	1	1
nzgw403	d_Bacteria;p_Patescibacteria;c_Microgenomatia;o_Levybacterales;f_UBA12049;g_;s_	73.93	2.29	25	93.0233	0	40	40	1	Patescibacteria	1	1	0	1	1	1	1	1	1	1	1	1	1	1	1	1	1	0	1	1	1	1	1	1	1	1	1	1	1	1	1	1	1	1	1	1	1	1	1
nzgw474	d_Bacteria;p_Patescibacteria;c_Paceibacteria;o_UBA9983_A;f_UBA9973;g_;s_	73.17	0	0	90.6977	0	39	39	1	Patescibacteria	1	1	1	1	0	1	1	0	1	1	1	1	1	1	1	1	0	1	1	1	1	1	0	1	1	1	1	1	1	1	1	1	1	1	1	1	1	1	1
nzgw441	d_Bacteria;p_Patescibacteria;c_Paceibacteria;o_UBA9983_A;f_;g_;s_	72.62	0.86	0	93.0233	0	40	40	1	Patescibacteria	0	0	1	1	1	1	1	1	1	1	1	1	1	1	1	0	1	1	1	1	1	1	1	1	1	1	1	1	1	1	1	1	1	1	1	1	1	1	1
nzgw460	d_Bacteria;p_Patescibacteria;c_Paceibacteria;o_UBA9983_A;f_UBA2163;g_C7867-001;s_	72.47	1.02	50	74.4186	0	32	32	1	Patescibacteria	1	1	1	1	1	1	1	1	1	1	1	1	1	1	1	1	1	1	1	1	0	1	1	1	1	1	1	1	1	1	1	0	0	0	0	0	0	0	0
nzgw478	d_Bacteria;p_Patescibacteria;c_Paceibacteria;o_UBA9983_A;f_UBA9973;g_;s_	72.08	0	0	81.3953	0	35	35	1	Patescibacteria	1	1	1	1	1	1	1	1	1	1	1	1	1	0	1	1	0	1	1	1	1	0	0	0	0	0	0	1	1	1	1	1	1	1	1	1	1	1	1
nzgw463	d_Bacteria;p_Patescibacteria;c_Paceibacteria;o_UBA9983_A;f_UBA2163;g_C7867-001;s_	71.84	0	0	97.6744	0	42	42	1	Patescibacteria	1	1	1	1	1	1	1	1	1	1	1	1	1	1	1	1	1	1	0	1	1	1	1	1	1	1	1	1	1	1	1	1	1	1	1	1	1	1	1
nzgw393	d_Bacteria;p_Patescibacteria;c_Gracilibacteria;o_UBA1369;f_UM-FILTER-53-11;g_;s_	71.59	0.93	0	65.1163	0	28	28	1	Patescibacteria	1	1	1	1	1	1	0	1	1	1	1	1	1	1	1	1	1	1	1	1	1	1	1	1	1	1	0	0	0	0	0	0	0	0	0	0	0	0	0
nzgw480	d_Bacteria;p_Patescibacteria;c_Paceibacteria;o_UBA9983_A;f_UBA9973;g_;s_	71.49	0.1	100	86.0465	2.7027	38	37	1.02703	Patescibacteria	0	0	1	1	1	1	1	0	1	1	0	1	1	1	1	2	1	1	1	1	0	0	1	1	1	1	1	1	1	1	1	1	1	1	1	1	1	1	1
nzgw366	d_Bacteria;p_Patescibacteria;c_ABY1;o_SG8-24;f_GWF2-40-263;g_;s_	71.29	0	0	100	0	43	43	1	Patescibacteria	1	1	1	1	1	1	1	1	1	1	1	1	1	1	1	1	1	1	1	1	1	1	1	1	1	1	1	1	1	1	1	1	1	1	1	1	1	1	1
nzgw506	d_Bacteria;p_Patescibacteria;c_Paceibacteria_A;o_Moranbacterales;f_UBA2206;g_;s_	71.12	0	0	90.6977	0	39	39	1	Patescibacteria	1	1	1	1	1	1	1	0	1	1	1	1	0	1	1	0	1	1	0	1	1	1	1	1	1	1	1	1	1	1	1	1	1	1	1	1	1	1	1
nzgw467	d_Bacteria;p_Patescibacteria;c_Paceibacteria;o_UBA9983_A;f_UBA5272;g_UBA11704;s_	71.04	0	0	88.3721	0	38	38	1	Patescibacteria	0	1	1	1	1	1	1	1	1	1	1	1	1	1	1	1	1	1	1	1	1	1	0	0	0	0	1	1	1	1	1	1	1	1	1	1	1	1	1
nzgw437	d_Bacteria;p_Patescibacteria;c_Paceibacteria;o_UBA6257;f_WO2-44-18;g_2011-GWA2-47-8b;s_	70.79	1.12	0	95.3488	0	41	41	1	Patescibacteria	1	1	1	1	1	1	1	1	1	1	1	1	1	1	1	1	0	1	1	1	1	1	1	1	1	1	1	1	1	1	1	1	1	1	1	1	1	0	1
nzgw370	d_Bacteria;p_Patescibacteria;c_ABY1;o_SG8-24;f_SG8-24;g_;s_	70.79	0.25	100	95.3488	0	41	41	1	Patescibacteria	1	1	1	1	1	1	1	1	1	1	0	1	1	1	1	1	1	1	1	1	1	1	1	1	1	1	1	1	1	1	1	1	1	1	0	1	1	1	1
nzgw470	d_Bacteria;p_Patescibacteria;c_Paceibacteria;o_UBA9983_A;f_UBA5272;g_UBA11704;s_	70.77	0	0	100	0	43	43	1	Patescibacteria	1	1	1	1	1	1	1	1	1	1	1	1	1	1	1	1	1	1	1	1	1	1	1	1	1	1	1	1	1	1	1	1	1	1	1	1	1	1	1
nzgw487	d_Bacteria;p_Patescibacteria;c_Paceibacteria;o_UBA9983_A;f_UBA9973;g_UBA9973;s_	70.55	3.37	0	95.3488	0	41	41	1	Patescibacteria	1	1	1	1	1	1	1	1	1	1	1	1	1	1	1	1	1	1	1	0	1	1	0	1	1	1	1	1	1	1	1	1	1	1	1	1	1	1	1
nzgw369	d_Bacteria;p_Patescibacteria;c_ABY1;o_SG8-24;f_SG8-24;g_;s_	70.4	0	0	97.6744	0	42	42	1	Patescibacteria	1	1	1	1	1	1	1	1	1	1	0	1	1	1	1	1	1	1	1	1	1	1	1	1	1	1	1	1	1	1	1	1	1	1	1	1	1	1	1
nzgw442	d_Bacteria;p_Patescibacteria;c_Paceibacteria;o_UBA9983_A;f_;g_;s_	70.11	9.48	0	100	0	43	43	1	Patescibacteria	1	1	1	1	1	1	1	1	1	1	1	1	1	1	1	1	1	1	1	1	1	1	1	1	1	1	1	1	1	1	1	1	1	1	1	1	1	1	1
nzgw385	d_Bacteria;p_Patescibacteria;c_Gracilibacteria;o_Absconditabacterales;f_X112;g_UBA9567;s_	69.78	0	0	95.3488	0	41	41	1	Patescibacteria	1	1	1	1	1	1	0	1	1	1	1	0	1	1	1	1	1	1	1	1	1	1	1	1	1	1	1	1	1	1	1	1	1	1	1	1	1	1	1
nzgw438	d_Bacteria;p_Patescibacteria;c_Paceibacteria;o_UBA9983;f_UBA9983;g_;s_	69.49	0	0	88.3721	0	38	38	1	Patescibacteria	1	1	1	1	1	1	1	0	0	1	1	1	1	1	1	1	1	1	1	1	1	1	1	1	1	1	1	1	1	1	1	1	1	1	1	1	0	0	0
nzgw407	d_Bacteria;p_Patescibacteria;c_Microgenomatia;o_UBA10105;f_UBA10105;g_;s_	69.31	0	0	93.0233	0	40	40	1	Patescibacteria	1	1	1	1	1	1	1	1	0	1	1	1	1	1	1	1	1	1	0	1	1	1	1	1	1	1	1	1	1	1	1	1	1	1	1	1	1	1	1
nzgw371	d_Bacteria;p_Patescibacteria;c_ABY1;o_SG8-24;f_SG8-24;g_;s_	68.81	0	0	100	0	43	43	1	Patescibacteria	1	1	1	1	1	1	1	1	1	1	1	1	1	1	1	1	1	1	1	1	1	1	1	1	1	1	1	1	1	1	1	1	1	1	1	1	1	1	1
nzgw447	d_Bacteria;p_Patescibacteria;c_Paceibacteria;o_UBA9983_A;f_UBA11359;g_C7867-002;s_	68.81	0.63	66.67	93.0233	0	40	40	1	Patescibacteria	1	1	1	1	1	1	1	1	1	0	1	1	1	1	1	1	1	1	1	1	1	1	1	1	1	1	1	1	1	1	1	1	1	1	1	1	0	0	1
nzgw507	d_Bacteria;p_Patescibacteria;c_Saccharimonadia;o_UBA4664;f_;g_;s_	68.52	0.39	100	90.6977	0	39	39	1	Patescibacteria	1	1	1	1	1	1	0	1	0	1	1	1	1	1	1	1	1	1	0	1	1	1	0	1	1	1	1	1	1	1	1	1	1	1	1	1	1	1	1
nzgw433	d_Bacteria;p_Patescibacteria;c_Paceibacteria;o_UBA6257;f_UBA11618;g_;s_	68.35	0	0	88.3721	0	38	38	1	Patescibacteria	1	1	1	1	1	1	1	1	1	1	1	1	0	0	1	1	0	0	1	1	1	1	1	1	1	1	1	1	1	1	1	1	1	1	1	1	1	0	1
nzgw472	d_Bacteria;p_Patescibacteria;c_Paceibacteria;o_UBA9983_A;f_UBA5272;g_UBA11704;s_	68.08	0	0	69.7674	0	30	30	1	Patescibacteria	1	1	1	1	1	1	1	1	1	1	1	1	1	1	1	1	1	1	1	0	1	0	0	0	1	1	1	1	1	1	0	0	0	0	0	0	0	0	0
nzgw347	d_Bacteria;p_Patescibacteria;c_ABY1;o_Magasanikbacterales;f_GWA2-37-8;g_2-02-FULL-45-10;s_	67.98	1.12	0	90.6977	0	39	39	1	Patescibacteria	0	1	1	1	1	1	1	1	0	1	1	1	1	1	1	0	1	1	1	1	1	1	1	1	1	1	1	1	1	1	1	1	1	1	1	1	1	1	0
nzgw346	d_Bacteria;p_Patescibacteria;c_ABY1;o_Magasanikbacterales;f_2-02-FULL-50-9b;g_2-02-FULL-50-9b;s_	67.82	0	0	95.3488	2.43902	42	41	1.02439	Patescibacteria	1	1	1	1	1	1	1	1	1	1	1	1	1	1	1	2	1	1	1	1	1	1	1	1	1	1	1	1	1	1	1	1	1	1	1	1	1	1	1
nzgw378	d_Bacteria;p_Patescibacteria;c_Doudnabacteria;o_UBA920;f_2-01-FULL-46-14;g_;s_	67.82	1.98	0	97.6744	0	42	42	1	Patescibacteria	1	1	1	1	1	1	1	1	1	1	1	1	1	1	1	1	1	1	1	1	1	1	1	1	1	1	1	1	1	1	1	1	1	1	1	1	1	0	1
nzgw418	d_Bacteria;p_Patescibacteria;c_Paceibacteria;o_Paceibacterales;f_Staskawiczbacteraceae;g_2-02-FULL-43-16;s_	67.62	0	0	97.6744	0	42	42	1	Patescibacteria	1	1	1	1	1	1	1	1	1	1	1	1	1	1	1	1	1	1	1	1	1	1	1	1	1	1	1	1	1	1	1	1	1	1	1	1	1	1	1
nzgw374	d_Bacteria;p_Patescibacteria;c_ABY1;o_SG8-24;f_UBA9934;g_UBA11707;s_	67.43	0	0	95.3488	2.43902	42	41	1.02439	Patescibacteria	1	1	1	1	1	1	1	1	1	0	1	1	1	1	0	2	1	1	1	1	1	1	1	1	1	1	1	1	1	1	1	1	1	1	1	1	1	1	1
nzgw392	d_Bacteria;p_Patescibacteria;c_Gracilibacteria;o_UBA1369;f_UBA12463;g_;s_	67.1	1.98	50	76.7442	0	33	33	1	Patescibacteria	1	0	0	0	0	1	1	1	1	1	0	1	1	1	1	1	0	0	1	1	1	1	1	1	1	0	1	1	1	1	1	1	1	1	1	1	1	0	1
nzgw360	d_Bacteria;p_Patescibacteria;c_ABY1;o_SG8-24;f_2-12-FULL-60-25;g_;s_	66.83	2.97	100	95.3488	0	41	41	1	Patescibacteria	1	1	1	1	1	1	1	0	1	0	1	1	1	1	1	1	1	1	1	1	1	1	1	1	1	1	1	1	1	1	1	1	1	1	1	1	1	1	1
nzgw415	d_Bacteria;p_Patescibacteria;c_Microgenomatia;o_UBA1406;f_GWC2-37-13;g_GWC2-37-13;s_	66.69	0	0	95.3488	0	41	41	1	Patescibacteria	1	1	1	1	1	1	1	1	1	1	1	1	1	1	1	1	1	1	1	1	1	1	0	1	1	1	1	1	1	1	1	1	1	1	1	1	1	1	1
nzgw350	d_Bacteria;p_Patescibacteria;c_ABY1;o_Magasanikbacterales;f_GWA2-37-8;g_2-02-FULL-45-10;s_	66.67	0.85	0	100	2.32558	44	43	1.02326	Patescibacteria	1	1	1	1	1	1	1	1	1	1	1	1	1	1	1	2	1	1	1	1	1	1	1	1	1	1	1	1	1	1	1	1	1	1	1	1	1	1	1
nzgw494	d_Bacteria;p_Patescibacteria;c_Paceibacteria;o_UBA9983_A;f_Zambryskibacteraceae;g_C7867-006;s_	66.67	0	0	97.6744	0	42	42	1	Patescibacteria	1	1	1	1	1	1	1	1	1	1	1	1	0	1	1	1	1	1	1	1	1	1	1	1	1	1	1	1	1	1	1	1	1	1	1	1	1	1	1
nzgw353	d_Bacteria;p_Patescibacteria;c_ABY1;o_Magasanikbacterales;f_UBA922;g_;s_	66.34	0	0	83.7209	0	36	36	1	Patescibacteria	1	1	1	1	1	1	1	1	0	1	1	0	1	1	0	1	1	1	1	1	1	1	1	1	1	1	1	1	1	1	1	1	1	1	1	1	1	1	0
nzgw364	d_Bacteria;p_Patescibacteria;c_ABY1;o_SG8-24;f_2-12-FULL-60-25;g_SZUA-46;s_	66.34	1.68	66.67	95.3488	0	41	41	1	Patescibacteria	1	1	1	1	1	1	1	1	1	1	1	1	1	0	1	1	1	1	1	1	1	1	1	1	1	1	1	1	1	1	1	1	1	1	1	1	1	1	1
nzgw410	d_Bacteria;p_Patescibacteria;c_Microgenomatia;o_UBA10105;f_UBA927;g_UBA927;s_	65.51	0	0	97.6744	0	42	42	1	Patescibacteria	1	1	1	1	1	1	1	0	1	1	1	1	1	1	1	1	1	1	1	1	1	1	1	1	1	1	1	1	1	1	1	1	1	1	1	1	1	1	1
nzgw337	d_Bacteria;p_Patescibacteria;c_ABY1;o_;f_;g_;s_	65.35	0	0	100	0	43	43	1	Patescibacteria	1	1	1	1	1	1	1	1	1	1	1	1	1	1	1	1	1	1	1	1	1	1	1	1	1	1	1	1	1	1	1	1	1	1	1	1	1	1	1
nzgw417	d_Bacteria;p_Patescibacteria;c_Paceibacteria;o_Paceibacterales;f_Staskawiczbacteraceae;g_01-FULL-38-12b;s_	65.31	0	0	97.6744	0	42	42	1	Patescibacteria	1	1	1	1	1	1	1	1	1	1	1	1	1	1	1	1	1	0	1	1	1	1	1	1	1	1	1	1	1	1	1	1	1	1	1	1	1	1	1
nzgw402	d_Bacteria;p_Patescibacteria;c_Microgenomatia;o_Levybacterales;f_UBA12049;g_;s_	65.31	0.99	0	97.6744	0	42	42	1	Patescibacteria	1	1	1	1	1	1	1	1	1	1	1	1	0	1	1	1	1	1	1	1	1	1	1	1	1	1	1	1	1	1	1	1	1	1	1	1	1	1	1
nzgw381	d_Bacteria;p_Patescibacteria;c_Doudnabacteria;o_UBA920;f_UBA920;g_;s_	65.04	0.5	0	100	0	43	43	1	Patescibacteria	1	1	1	1	1	1	1	1	1	1	1	1	1	1	1	1	1	1	1	1	1	1	1	1	1	1	1	1	1	1	1	1	1	1	1	1	1	1	1
nzgw454	d_Bacteria;p_Patescibacteria;c_Paceibacteria;o_UBA9983_A;f_UBA2163;g_1-14-0-10-45-20;s_	64.65	2.8	42.86	86.0465	0	37	37	1	Patescibacteria	1	1	1	1	1	1	1	1	1	1	1	1	1	1	1	1	1	1	0	1	1	1	1	1	1	1	1	1	1	1	1	1	1	1	0	0	0	0	1
nzgw383	d_Bacteria;p_Patescibacteria;c_Doudnabacteria;o_UBA920;f_UBA920;g_PALSA-1336;s_	64.14	1.16	66.67	97.6744	0	42	42	1	Patescibacteria	1	1	1	1	1	1	1	1	1	1	1	1	1	1	1	1	1	1	1	0	1	1	1	1	1	1	1	1	1	1	1	1	1	1	1	1	1	1	1
nzgw361	d_Bacteria;p_Patescibacteria;c_ABY1;o_SG8-24;f_2-12-FULL-60-25;g_21-14-all-47-17;s_	64.08	10.73	7.14	74.4186	0	32	32	1	Patescibacteria	0	1	1	1	1	0	1	1	1	1	0	1	0	1	1	1	1	1	1	1	1	1	0	0	1	1	1	1	1	1	1	1	1	1	1	0	0	0	0
nzgw446	d_Bacteria;p_Patescibacteria;c_Paceibacteria;o_UBA9983_A;f_UBA11359;g_C7867-002;s_	64.07	0.07	0	69.7674	0	30	30	1	Patescibacteria	1	1	1	1	1	1	1	0	1	0	1	1	1	1	1	0	0	1	1	1	1	1	1	1	1	1	0	0	0	0	0	0	1	1	1	0	0	0	1
nzgw343	d_Bacteria;p_Patescibacteria;c_ABY1;o_Buchananbacterales;f_UBA6539;g_;s_	64.06	2.38	50	88.3721	0	38	38	1	Patescibacteria	1	1	1	1	1	1	1	1	1	1	1	1	1	1	1	1	1	1	1	1	1	0	1	1	1	1	1	1	1	0	0	0	0	1	1	1	1	1	1
nzgw504	d_Bacteria;p_Patescibacteria;c_Paceibacteria_A;o_Moranbacterales;f_UBA1568;g_UBA1568;s_	64.03	0	0	100	0	43	43	1	Patescibacteria	1	1	1	1	1	1	1	1	1	1	1	1	1	1	1	1	1	1	1	1	1	1	1	1	1	1	1	1	1	1	1	1	1	1	1	1	1	1	1
nzgw483	d_Bacteria;p_Patescibacteria;c_Paceibacteria;o_UBA9983_A;f_UBA9973;g_;s_	63.98	1.12	0	86.0465	0	37	37	1	Patescibacteria	1	1	1	1	1	1	1	1	1	1	1	1	1	0	1	1	0	1	1	0	0	1	1	1	1	1	1	1	1	1	1	1	1	1	1	0	1	1	1
nzgw382	d_Bacteria;p_Patescibacteria;c_Doudnabacteria;o_UBA920;f_UBA920;g_;s_	63.86	0	0	97.6744	0	42	42	1	Patescibacteria	1	1	1	1	1	1	1	1	1	1	1	1	1	1	1	1	1	0	1	1	1	1	1	1	1	1	1	1	1	1	1	1	1	1	1	1	1	1	1
nzgw428	d_Bacteria;p_Patescibacteria;c_Paceibacteria;o_UBA6257;f_1-14-0-10-44-23;g_1-14-0-10-49-15;s_	63.66	0.99	100	93.0233	0	40	40	1	Patescibacteria	1	1	1	1	1	1	1	1	1	1	1	0	1	1	1	1	1	1	0	1	1	1	1	1	1	1	1	1	1	1	1	1	1	1	1	1	1	0	1
nzgw465	d_Bacteria;p_Patescibacteria;c_Paceibacteria;o_UBA9983_A;f_UBA2163;g_UBA10103;s_	63.65	0.85	0	97.6744	0	42	42	1	Patescibacteria	1	1	1	1	1	1	1	1	1	1	1	1	1	1	1	1	1	1	1	0	1	1	1	1	1	1	1	1	1	1	1	1	1	1	1	1	1	1	1
nzgw408	d_Bacteria;p_Patescibacteria;c_Microgenomatia;o_UBA10105;f_UBA927;g_;s_	63.53	0	0	97.6744	0	42	42	1	Patescibacteria	1	1	1	1	1	1	1	0	1	1	1	1	1	1	1	1	1	1	1	1	1	1	1	1	1	1	1	1	1	1	1	1	1	1	1	1	1	1	1
nzgw377	d_Bacteria;p_Patescibacteria;c_Dojkabacteria;o_B142;f_OLB20;g_;s_	63.31	3.37	33.33	88.3721	0	38	38	1	Patescibacteria	1	1	1	1	1	1	1	1	1	1	0	0	0	1	1	1	1	1	0	1	0	1	1	1	1	1	1	1	1	1	1	1	1	1	1	1	1	1	1
nzgw375	d_Bacteria;p_Patescibacteria;c_ABY1;o_UBA1544;f_;g_;s_	63.28	0	0	97.6744	0	42	42	1	Patescibacteria	1	1	1	1	1	1	1	1	1	1	1	1	1	1	1	1	1	1	1	1	1	1	1	1	1	1	1	1	1	1	1	1	1	1	1	1	1	0	1
nzgw416	d_Bacteria;p_Patescibacteria;c_Paceibacteria;o_2-02-FULL-40-12;f_GWA2-44-9;g_MGJZ01;s_	63.17	0	0	100	0	43	43	1	Patescibacteria	1	1	1	1	1	1	1	1	1	1	1	1	1	1	1	1	1	1	1	1	1	1	1	1	1	1	1	1	1	1	1	1	1	1	1	1	1	1	1
nzgw435	d_Bacteria;p_Patescibacteria;c_Paceibacteria;o_UBA6257;f_UBA11618;g_;s_	62.19	0	0	65.1163	3.57143	29	28	1.03571	Patescibacteria	0	0	0	1	1	1	1	1	1	1	1	1	1	1	1	2	0	1	1	1	1	1	1	1	1	1	1	1	0	0	0	0	0	0	0	0	0	0	0
nzgw425	d_Bacteria;p_Patescibacteria;c_Paceibacteria;o_UBA6257;f_1-14-0-10-40-38;g_;s_	62.18	0	0	97.6744	0	42	42	1	Patescibacteria	1	1	1	1	1	1	1	1	1	1	1	1	1	1	1	1	1	1	1	1	1	1	1	1	1	1	1	1	1	1	1	1	1	1	1	1	1	0	1
nzgw348	d_Bacteria;p_Patescibacteria;c_ABY1;o_Magasanikbacterales;f_GWA2-37-8;g_2-02-FULL-45-10;s_	61.76	16.73	31.82	81.3953	0	35	35	1	Patescibacteria	1	1	1	1	1	1	1	1	0	1	1	1	1	1	1	1	1	1	1	1	1	0	0	0	0	1	1	1	1	1	1	1	0	1	1	0	1	1	1
nzgw427	d_Bacteria;p_Patescibacteria;c_Paceibacteria;o_UBA6257;f_1-14-0-10-44-23;g_1-14-0-10-49-15;s_	61.68	0.99	0	97.6744	0	42	42	1	Patescibacteria	1	1	1	1	1	1	1	1	1	1	1	1	1	1	1	1	1	1	1	1	1	1	1	1	1	1	1	1	1	1	1	1	1	1	1	1	1	0	1
nzgw419	d_Bacteria;p_Patescibacteria;c_Paceibacteria;o_Paceibacterales;f_Staskawiczbacteraceae;g_2-02-FULL-43-16;s_	61.68	1.98	50	100	0	43	43	1	Patescibacteria	1	1	1	1	1	1	1	1	1	1	1	1	1	1	1	1	1	1	1	1	1	1	1	1	1	1	1	1	1	1	1	1	1	1	1	1	1	1	1
nzgw440	d_Bacteria;p_Patescibacteria;c_Paceibacteria;o_UBA9983_A;f_;g_;s_	61.42	0	0	97.6744	0	42	42	1	Patescibacteria	1	1	1	1	1	1	1	1	1	1	1	1	1	1	1	1	1	1	1	1	1	1	1	1	1	1	1	1	1	1	1	1	1	1	1	1	1	1	1
nzgw384	d_Bacteria;p_Patescibacteria;c_Doudnabacteria;o_UBA920;f_UBA920;g_PALSA-1336;s_	61.3	0	0	83.7209	0	36	36	1	Patescibacteria	0	0	1	1	1	1	1	0	0	1	1	1	1	1	1	1	1	0	0	1	1	1	1	1	1	1	1	1	1	1	0	1	1	1	1	1	1	1	1
nzgw355	d_Bacteria;p_Patescibacteria;c_ABY1;o_Magasanikbacterales;f_UBA922;g_2-12-FULL-41-16;s_	61.17	0	0	95.3488	2.43902	42	41	1.02439	Patescibacteria	1	1	1	1	1	1	1	0	1	1	1	1	1	1	1	2	1	1	1	1	1	1	1	1	1	1	1	1	1	1	1	1	1	1	1	1	1	1	1
nzgw434	d_Bacteria;p_Patescibacteria;c_Paceibacteria;o_UBA6257;f_UBA11618;g_;s_	60.69	0	0	95.3488	0	41	41	1	Patescibacteria	1	1	1	1	1	1	1	1	1	1	1	1	1	1	1	1	1	1	1	1	0	1	1	1	1	1	1	1	1	1	1	1	1	1	1	1	1	0	1
nzgw500	d_Bacteria;p_Patescibacteria;c_Paceibacteria;o_WO2-41-13;f_UBA11713;g_;s_	60.46	0	0	97.6744	0	42	42	1	Patescibacteria	1	1	1	1	1	1	1	1	1	1	1	1	1	1	1	1	1	1	0	1	1	1	1	1	1	1	1	1	1	1	1	1	1	1	1	1	1	1	1
nzgw503	d_Bacteria;p_Patescibacteria;c_Paceibacteria_A;o_Moranbacterales;f_UBA1568;g_UBA1568;s_	60.25	0	0	86.0465	0	37	37	1	Patescibacteria	1	1	1	1	1	0	1	1	0	1	1	1	1	1	1	1	1	1	0	1	1	1	1	1	1	1	1	1	1	1	1	1	1	1	1	1	1	1	1
nzgw400	d_Bacteria;p_Patescibacteria;c_Microgenomatia;o_Levybacterales;f_UBA12049;g_;s_	60.2	22.97	0	93.0233	0	40	40	1	Patescibacteria	1	1	1	1	1	1	1	1	1	1	1	1	0	1	1	1	1	1	1	1	0	1	1	1	1	1	1	1	1	1	1	1	1	1	1	1	1	1	1
nzgw356	d_Bacteria;p_Patescibacteria;c_ABY1;o_SG8-24;f_;g_;s_	59.79	0	0	79.0698	0	34	34	1	Patescibacteria	1	0	0	1	1	1	1	0	1	1	0	1	1	0	1	1	1	1	1	1	0	1	1	1	1	0	0	0	1	1	1	1	1	1	1	1	1	1	1
nzgw394	d_Bacteria;p_Patescibacteria;c_Gracilibacteria;o_UBA4473;f_UBA4473;g_;s_	59.14	1.69	0	67.4419	0	29	29	1	Patescibacteria	1	1	1	0	0	1	1	1	1	1	1	1	1	0	1	1	1	1	0	1	1	1	1	1	0	0	0	0	1	0	1	1	1	1	1	0	0	0	0
nzgw380	d_Bacteria;p_Patescibacteria;c_Doudnabacteria;o_UBA920;f_O2-02-FULL-48-8;g_;s_	58.96	1.32	0	86.0465	0	37	37	1	Patescibacteria	1	1	1	1	1	1	1	1	1	1	1	0	1	1	1	1	1	1	1	1	1	1	1	1	1	1	1	1	1	1	1	1	1	1	0	0	0	0	0
nzgw502	d_Bacteria;p_Patescibacteria;c_Paceibacteria;o_WOR2-41-13_A;f_2-01-FULL-45-33;g_;s_	58.88	0	0	86.0465	0	37	37	1	Patescibacteria	1	0	1	1	1	1	0	1	1	1	0	1	1	1	1	1	1	1	1	1	1	1	0	1	1	1	1	1	1	1	1	1	1	1	1	1	1	0	1
nzgw372	d_Bacteria;p_Patescibacteria;c_ABY1;o_SG8-24;f_SG8-24;g_;s_	57.98	3.28	0	86.0465	0	37	37	1	Patescibacteria	1	1	1	1	1	1	1	1	0	1	1	1	1	1	1	1	1	1	1	0	1	1	1	1	1	0	0	1	1	1	1	1	1	1	1	1	1	1	1
nzgw471	d_Bacteria;p_Patescibacteria;c_Paceibacteria;o_UBA9983_A;f_UBA5272;g_UBA11704;s_	57.44	0	0	100	0	43	43	1	Patescibacteria	1	1	1	1	1	1	1	1	1	1	1	1	1	1	1	1	1	1	1	1	1	1	1	1	1	1	1	1	1	1	1	1	1	1	1	1	1	1	1
nzgw493	d_Bacteria;p_Patescibacteria;c_Paceibacteria;o_UBA9983_A;f_Zambryskibacteraceae;g_C7867-006;s_	57.09	1.71	0	95.3488	0	41	41	1	Patescibacteria	1	1	1	1	1	1	1	1	0	1	1	1	1	1	1	1	1	1	1	0	1	1	1	1	1	1	1	1	1	1	1	1	1	1	1	1	1	1	1
nzgw406	d_Bacteria;p_Patescibacteria;c_Microgenomatia;o_UBA10105;f_;g_;s_	56.59	4.35	28.57	67.4419	3.44828	30	29	1.03448	Patescibacteria	0	0	0	0	0	0	0	1	1	1	0	1	0	1	1	2	1	0	1	0	0	1	1	1	1	1	1	1	1	1	1	1	1	1	1	1	1	1	1
nzgw413	d_Bacteria;p_Patescibacteria;c_Microgenomatia;o_UBA1400;f_MFAQ01;g_UBA10133;s_	56.54	0	0	88.3721	0	38	38	1	Patescibacteria	1	1	1	0	0	0	1	1	1	1	1	1	1	1	1	1	1	1	0	1	1	1	0	1	1	1	1	1	1	1	1	1	1	1	1	1	1	1	1
nzgw469	d_Bacteria;p_Patescibacteria;c_Paceibacteria;o_UBA9983_A;f_UBA5272;g_UBA11704;s_	56.45	0	0	90.6977	0	39	39	1	Patescibacteria	1	1	1	1	1	1	1	1	1	1	1	1	1	0	1	1	0	1	0	1	1	1	0	1	1	1	1	1	1	1	1	1	1	1	1	1	1	1	1
nzgw422	d_Bacteria;p_Patescibacteria;c_Paceibacteria;o_Sungbacterales;f_HO2-52-23;g_;s_	56.39	2.09	75	95.3488	0	41	41	1	Patescibacteria	1	1	1	1	1	1	1	1	1	1	1	1	1	1	1	1	1	1	1	1	1	1	1	1	1	1	1	1	1	1	1	1	1	1	1	1	1	1	0
nzgw376	d_Bacteria;p_Patescibacteria;c_ABY1;o_UBA1558;f_GWA2-36-10;g_BM519;s_	55.74	1.12	0	58.1395	0	25	25	1	Patescibacteria	0	0	0	1	1	1	1	1	1	1	1	1	0	1	1	1	1	1	0	1	1	0	1	1	1	1	0	0	0	0	0	0	0	0	0	1	1	1	1
nzgw458	d_Bacteria;p_Patescibacteria;c_Paceibacteria;o_UBA9983_A;f_UBA2163;g_C7867-001;s_	55.53	0	0	97.6744	0	42	42	1	Patescibacteria	1	1	1	1	1	1	1	1	0	1	1	1	1	1	1	1	1	1	1	1	1	1	1	1	1	1	1	1	1	1	1	1	1	1	1	1	1	1	1
nzgw489	d_Bacteria;p_Patescibacteria;c_Paceibacteria;o_UBA9983_A;f_UBA9973;g_UBA9973;s_	55.2	0	0	88.3721	0	38	38	1	Patescibacteria	1	1	1	1	1	1	1	1	1	1	0	1	1	0	0	1	0	1	1	1	1	1	0	1	1	1	1	1	1	1	1	1	1	1	1	1	1	1	1
nzgw351	d_Bacteria;p_Patescibacteria;c_ABY1;o_Magasanikbacterales;f_GWA2-37-8;g_2-02-FULL-45-10;s_	54.35	0.56	0	65.1163	0	28	28	1	Patescibacteria	1	1	0	0	0	0	1	1	0	1	1	0	0	0	1	1	1	1	0	1	1	1	1	0	1	1	1	1	1	1	1	0	1	1	1	1	1	0	0
nzgw457	d_Bacteria;p_Patescibacteria;c_Paceibacteria;o_UBA9983_A;f_UBA2163;g_C7867-001;s_	54.25	0	0	97.6744	0	42	42	1	Patescibacteria	1	1	1	1	1	1	1	1	1	1	1	1	1	1	1	1	1	1	1	1	1	1	1	1	1	1	1	1	1	1	1	1	1	1	1	1	1	1	1
nzgw344	d_Bacteria;p_Patescibacteria;c_ABY1;o_GWA2-43-13;f_GWA2-43-13;g_;s_	54.12	0	0	62.7907	0	27	27	1	Patescibacteria	1	1	1	1	1	1	1	0	1	1	1	0	0	1	0	1	1	0	0	1	1	0	1	1	1	1	1	1	1	1	1	0	0	0	0	0	0	0	0
nzgw498	d_Bacteria;p_Patescibacteria;c_Paceibacteria;o_UBA9983_A;f_Zambryskibacteraceae;g_UBA5004;s_	54.1	0	0	100	0	43	43	1	Patescibacteria	1	1	1	1	1	1	1	1	1	1	1	1	1	1	1	1	1	1	1	1	1	1	1	1	1	1	1	1	1	1	1	1	1	1	1	1	1	1	1
nzgw455	d_Bacteria;p_Patescibacteria;c_Paceibacteria;o_UBA9983_A;f_UBA2163;g_1-14-0-10-47-16;s_	54.06	0.43	100	81.3953	0	35	35	1	Patescibacteria	1	1	0	1	1	1	1	0	1	1	0	1	1	1	1	1	1	1	0	1	1	1	1	1	1	1	1	1	1	1	1	0	0	0	1	1	1	1	1
nzgw362	d_Bacteria;p_Patescibacteria;c_ABY1;o_SG8-24;f_2-12-FULL-60-25;g_21-14-all-47-17;s_	54.05	1.49	0	65.1163	0	28	28	1	Patescibacteria	1	0	0	0	1	1	1	1	1	1	1	1	1	0	1	1	1	1	1	1	1	1	0	0	0	0	0	0	0	0	1	1	1	1	1	1	1	1	1
nzgw345	d_Bacteria;p_Patescibacteria;c_ABY1;o_Magasanikbacterales;f_2-02-FULL-50-9b;g_2-02-FULL-50-9b;s_	53.8	0.85	50	83.7209	0	36	36	1	Patescibacteria	1	1	1	1	1	1	1	0	1	1	1	1	1	1	1	0	1	1	1	0	1	1	0	1	1	1	1	1	1	1	1	1	1	1	1	1	1	1	1
nzgw411	d_Bacteria;p_Patescibacteria;c_Microgenomatia;o_UBA10105;f_UBA927;g_XYB1-FULL-47-11;s_	53.4	1.49	50	88.3721	0	38	38	1	Patescibacteria	1	1	0	1	1	1	0	0	1	1	1	1	1	0	1	1	1	0	1	1	1	1	1	1	1	1	1	1	1	1	1	1	1	1	1	1	1	1	1
nzgw491	d_Bacteria;p_Patescibacteria;c_Paceibacteria;o_UBA9983_A;f_XYD1-FULL-46-19;g_;s_	53.31	0.85	100	93.0233	0	40	40	1	Patescibacteria	1	1	1	1	1	1	1	1	1	1	0	1	1	1	1	0	1	1	1	1	1	1	1	1	1	1	1	1	1	1	1	1	1	1	1	1	1	1	1
nzgw368	d_Bacteria;p_Patescibacteria;c_ABY1;o_SG8-24;f_GWF2-40-263;g_YC12-FULL-57-11;s_	53	0.5	100	81.3953	0	35	35	1	Patescibacteria	1	1	1	1	1	1	0	0	1	1	1	1	1	1	0	1	0	1	0	1	1	0	1	1	1	1	1	1	1	1	1	1	1	1	1	1	1	1	1
nzgw421	d_Bacteria;p_Patescibacteria;c_Paceibacteria;o_Sungbacterales;f_HO2-52-23;g_;s_	52.91	5.94	71.43	60.4651	0	26	26	1	Patescibacteria	1	1	1	1	1	1	1	1	0	1	1	1	0	1	0	1	0	1	1	0	0	0	0	0	0	1	1	1	1	1	1	1	0	0	0	0	0	0	0
nzgw401	d_Bacteria;p_Patescibacteria;c_Microgenomatia;o_Levybacterales;f_UBA12049;g_;s_	52.77	0.99	0	88.3721	0	38	38	1	Patescibacteria	0	0	0	1	1	1	1	1	1	1	1	1	0	1	1	1	1	1	1	1	1	1	1	1	1	1	1	1	1	1	1	1	1	1	1	1	1	1	1
nzgw461	d_Bacteria;p_Patescibacteria;c_Paceibacteria;o_UBA9983_A;f_UBA2163;g_C7867-001;s_	52.73	0.09	0	93.0233	0	40	40	1	Patescibacteria	1	1	1	1	1	1	1	1	1	1	1	1	1	1	1	1	1	1	1	1	1	1	1	1	1	1	1	1	1	1	1	1	1	1	0	0	1	1	1
nzgw342	d_Bacteria;p_Patescibacteria;c_ABY1;o_Buchananbacterales;f_UBA6539;g_;s_	52.53	0.99	0	69.7674	0	30	30	1	Patescibacteria	1	1	1	1	1	1	0	0	0	1	1	0	1	0	1	1	1	1	1	1	1	0	1	1	1	1	1	1	1	1	1	0	0	1	1	1	1	0	0
nzgw412	d_Bacteria;p_Patescibacteria;c_Microgenomatia;o_UBA1400;f_MFAQ01;g_MFAQ01;s_	52.46	0.99	0	83.7209	0	36	36	1	Patescibacteria	1	1	1	1	1	1	0	0	0	1	1	1	1	0	1	1	1	1	0	1	1	1	0	1	1	1	1	1	1	1	1	1	1	1	1	1	1	1	1
nzgw452	d_Bacteria;p_Patescibacteria;c_Paceibacteria;o_UBA9983_A;f_UBA11359_A;g_;s_	52.45	3.99	0	90.6977	0	39	39	1	Patescibacteria	1	1	1	1	1	1	1	1	1	1	1	1	1	1	1	1	0	1	1	1	1	1	1	1	1	1	1	1	1	1	1	1	1	1	1	1	0	1	1
nzgw448	d_Bacteria;p_Patescibacteria;c_Paceibacteria;o_UBA9983_A;f_UBA11359_A;g_;s_	52.11	0.85	0	93.0233	0	40	40	1	Patescibacteria	1	1	1	1	1	1	1	1	1	1	1	1	1	1	1	1	1	1	1	1	1	1	1	1	1	1	1	1	1	1	1	1	1	1	1	0	1	1	1
nzgw396	d_Bacteria;p_Patescibacteria;c_Microgenomatia;o_GWA2-44-7;f_UBA8517;g_GWB1-39-10;s_	51.82	1.72	0	55.814	0	24	24	1	Patescibacteria	1	0	0	1	1	1	1	1	0	0	1	1	1	1	1	1	1	1	1	1	1	1	0	0	0	0	0	0	0	0	0	0	0	0	0	1	1	1	1
nzgw488	d_Bacteria;p_Patescibacteria;c_Paceibacteria;o_UBA9983_A;f_UBA9973;g_UBA9973;s_	51.59	1.12	100	72.093	0	31	31	1	Patescibacteria	1	1	1	1	1	1	1	1	1	1	0	1	1	0	1	1	0	1	1	1	0	1	0	1	1	1	1	1	1	1	1	1	1	1	1	0	0	0	0
nzgw414	d_Bacteria;p_Patescibacteria;c_Microgenomatia;o_UBA1400;f_UBA12108;g_UBA12108;s_	51.54	0.85	0	74.4186	0	32	32	1	Patescibacteria	1	1	1	1	1	1	1	0	1	1	1	1	0	1	1	1	1	0	1	1	1	0	0	1	1	1	1	1	1	1	1	1	0	0	0	0	1	1	1
nzgw468	d_Bacteria;p_Patescibacteria;c_Paceibacteria;o_UBA9983_A;f_UBA5272;g_UBA11704;s_	51.46	0.86	0	74.4186	0	32	32	1	Patescibacteria	1	1	1	1	1	1	1	1	0	1	0	1	1	0	1	1	0	1	1	1	1	0	0	0	0	0	1	1	1	1	1	1	1	1	1	1	1	1	1
nzgw340	d_Bacteria;p_Patescibacteria;c_ABY1;o_BM507;f_UBA12465;g_;s_	50.79	0.93	0	62.7907	0	27	27	1	Patescibacteria	1	0	1	1	0	0	1	0	0	1	1	1	0	1	1	1	1	1	1	0	1	1	1	1	1	1	1	1	1	1	1	1	0	0	0	0	0	0	0
nzgw365	d_Bacteria;p_Patescibacteria;c_ABY1;o_SG8-24;f_2-12-FULL-60-25;g_SZUA-46;s_	50.79	0	0	83.7209	0	36	36	1	Patescibacteria	1	1	1	1	1	1	1	0	1	0	1	1	0	1	1	1	1	1	1	1	0	1	1	1	1	1	1	1	1	1	1	1	1	1	1	0	1	1	1
nzgw445	d_Bacteria;p_Patescibacteria;c_Paceibacteria;o_UBA9983_A;f_UBA11359;g_C7867-002;s_	50.73	0	0	67.4419	0	29	29	1	Patescibacteria	0	1	1	1	1	0	1	0	1	1	1	1	1	1	0	1	1	0	1	0	1	0	0	0	1	1	1	1	0	0	1	1	1	1	1	1	1	1	1
nzgw339	d_Bacteria;p_Patescibacteria;c_ABY1;o_BM507;f_UBA12465;g_;s_	50.58	0.93	0	83.7209	0	36	36	1	Patescibacteria	1	1	1	1	1	1	1	0	1	1	1	1	0	1	1	1	1	1	1	0	0	1	1	1	1	1	1	1	1	1	1	1	1	1	1	1	1	0	0
nzgw399	d_Bacteria;p_Patescibacteria;c_Microgenomatia;o_Levybacterales;f_GWA1-39-11;g_;s_	50.39	1.72	0	62.7907	0	27	27	1	Patescibacteria	1	1	1	1	1	1	1	1	1	1	0	1	1	1	0	1	0	1	1	0	0	0	0	0	0	0	0	0	0	0	1	1	1	1	1	1	0	1	1
nzgw499	d_Bacteria;p_Patescibacteria;c_Paceibacteria;o_UBA9983_A;f_Zambryskibacteraceae;g_UBA5004;s_	50.3	0.85	0	79.0698	0	34	34	1	Patescibacteria	1	1	1	1	1	1	1	0	1	1	1	1	1	1	1	1	1	1	1	1	1	1	0	1	1	1	1	1	1	1	1	1	1	1	0	0	0	0	0
nzgw373	d_Bacteria;p_Patescibacteria;c_ABY1;o_SG8-24;f_UBA9568;g_;s_	49.91	6.89	42.86	86.0465	2.7027	38	37	1.02703	Patescibacteria	1	1	1	1	1	1	1	1	1	1	1	1	0	0	1	1	1	2	1	0	1	1	1	1	1	1	1	1	1	1	1	1	1	1	1	1	1	1	1
nzgw449	d_Bacteria;p_Patescibacteria;c_Paceibacteria;o_UBA9983_A;f_UBA11359_A;g_;s_	49.69	1.03	100	90.6977	0	39	39	1	Patescibacteria	1	1	1	1	1	1	1	1	1	1	1	1	1	1	1	1	0	1	1	1	1	1	1	1	0	1	1	1	1	1	1	1	1	1	1	0	1	1	0
nzgw357	d_Bacteria;p_Patescibacteria;c_ABY1;o_SG8-24;f_;g_;s_	49.39	0.99	100	83.7209	0	36	36	1	Patescibacteria	1	1	1	1	1	1	1	1	1	1	1	1	0	0	1	1	1	0	0	0	1	1	1	1	1	1	1	1	1	1	1	1	1	1	1	1	1	1	1
nzgw338	d_Bacteria;p_Patescibacteria;c_ABY1;o_BM507;f_;g_;s_	48.78	15.27	5.88	53.4884	0	23	23	1	Patescibacteria	1	0	0	1	1	1	0	0	0	1	1	0	0	0	0	1	1	0	0	1	0	0	0	0	0	0	1	1	1	1	1	1	1	1	1	1	1	1	1
nzgw391	d_Bacteria;p_Patescibacteria;c_Gracilibacteria;o_UBA1369;f_UBA12463;g_;s_	48.59	4.73	0	79.0698	0	34	34	1	Patescibacteria	1	1	1	1	0	0	0	0	0	1	1	1	1	1	0	1	1	1	1	1	0	1	1	1	1	1	1	1	1	1	1	1	0	0	1	1	1	1	1
nzgw358	d_Bacteria;p_Patescibacteria;c_ABY1;o_SG8-24;f_;g_;s_	48.49	2.97	66.67	65.1163	0	28	28	1	Patescibacteria	1	1	1	1	1	1	0	1	1	1	1	1	1	0	0	1	1	1	1	0	0	0	1	1	1	1	1	0	0	0	0	0	0	0	0	0	1	1	1
nzgw459	d_Bacteria;p_Patescibacteria;c_Paceibacteria;o_UBA9983_A;f_UBA2163;g_C7867-001;s_	48.29	1.71	33.33	93.0233	0	40	40	1	Patescibacteria	1	1	1	1	1	1	0	1	1	1	1	1	1	1	1	1	1	1	0	1	1	1	1	1	1	1	1	1	1	1	1	1	1	1	1	1	1	1	1
nzgw444	d_Bacteria;p_Patescibacteria;c_Paceibacteria;o_UBA9983_A;f_UBA11359;g_;s_	48.13	3.45	0	69.7674	0	30	30	1	Patescibacteria	1	1	1	1	0	0	0	1	1	1	1	0	1	0	1	1	1	1	1	1	1	1	1	0	0	0	1	1	1	1	1	1	1	0	1	1	1	0	1
nzgw450	d_Bacteria;p_Patescibacteria;c_Paceibacteria;o_UBA9983_A;f_UBA11359_A;g_;s_	48.09	0	0	86.0465	0	37	37	1	Patescibacteria	1	1	1	1	1	1	1	1	1	0	1	1	1	1	0	1	1	0	1	1	1	1	1	1	1	1	1	1	1	1	1	1	1	1	1	1	1	1	1
nzgw451	d_Bacteria;p_Patescibacteria;c_Paceibacteria;o_UBA9983_A;f_UBA11359_A;g_;s_	47.97	0.37	100	81.3953	0	35	35	1	Patescibacteria	1	1	1	1	1	1	1	1	1	0	0	1	0	0	1	1	0	1	1	1	1	1	1	1	1	1	1	1	1	1	1	1	1	1	1	1	1	1	0
nzgw431	d_Bacteria;p_Patescibacteria;c_Paceibacteria;o_UBA6257;f_2-01-FULL-56-20;g_MHLB01;s_	47.01	1.85	50	79.0698	0	34	34	1	Patescibacteria	1	1	1	1	1	1	1	0	1	1	1	1	1	1	1	0	1	1	0	1	1	1	1	1	1	1	1	1	1	1	1	1	1	1	1	0	0	0	1
nzgw397	d_Bacteria;p_Patescibacteria;c_Microgenomatia;o_GWA2-44-7;f_UBA8517;g_UBA8517;s_	46.84	1.78	33.33	86.0465	0	37	37	1	Patescibacteria	0	0	0	0	1	1	1	1	1	1	1	1	1	1	1	1	1	1	1	0	1	1	1	1	1	1	1	1	1	1	1	1	1	1	1	1	1	1	1
nzgw464	d_Bacteria;p_Patescibacteria;c_Paceibacteria;o_UBA9983_A;f_UBA2163;g_GWA1-54-10;s_	46.7	1.12	0	79.0698	0	34	34	1	Patescibacteria	1	1	1	1	1	1	1	1	1	1	0	1	1	0	0	1	0	1	0	1	1	1	1	0	1	1	1	1	1	1	1	1	1	1	1	1	1	0	1
nzgw495	d_Bacteria;p_Patescibacteria;c_Paceibacteria;o_UBA9983_A;f_Zambryskibacteraceae;g_C7867-006;s_	45.79	3.42	0	72.093	0	31	31	1	Patescibacteria	1	1	1	1	1	1	1	1	1	1	1	1	1	1	1	1	1	1	1	0	1	1	1	1	1	0	0	0	0	0	0	0	0	0	0	1	1	1	1
nzgw429	d_Bacteria;p_Patescibacteria;c_Paceibacteria;o_UBA6257;f_2-01-FULL-56-20;g_;s_	44.84	5.75	61.54	88.3721	0	38	38	1	Patescibacteria	1	1	1	1	1	1	1	1	0	1	1	1	1	0	1	1	1	1	1	1	1	0	1	1	1	1	1	1	1	1	1	1	1	1	1	1	1	1	1
nzgw404	d_Bacteria;p_Patescibacteria;c_Microgenomatia;o_Levybacterales;f_UBA12049;g_;s_	44.76	0	0	72.093	0	31	31	1	Patescibacteria	1	1	1	1	0	0	1	1	1	1	1	1	1	0	1	1	1	1	1	0	0	0	0	0	0	1	1	1	1	1	1	1	1	1	1	1	1	1	1
nzgw496	d_Bacteria;p_Patescibacteria;c_Paceibacteria;o_UBA9983_A;f_Zambryskibacteraceae;g_C7867-006;s_	44.74	0.1	100	79.0698	0	34	34	1	Patescibacteria	1	1	1	1	1	1	0	0	1	1	1	1	1	0	1	1	0	0	0	1	1	1	1	1	1	1	1	1	1	1	1	1	1	1	1	1	1	1	1
nzgw484	d_Bacteria;p_Patescibacteria;c_Paceibacteria;o_UBA9983_A;f_UBA9973;g_;s_	44.13	2.56	25	74.4186	0	32	32	1	Patescibacteria	0	0	0	1	1	1	1	0	1	1	0	1	1	0	1	1	1	1	0	1	0	1	1	1	0	0	1	1	1	1	1	1	1	1	0	1	1	1	1
nzgw453	d_Bacteria;p_Patescibacteria;c_Paceibacteria;o_UBA9983_A;f_UBA2163;g_;s_	43.69	0	0	62.7907	0	27	27	1	Patescibacteria	1	1	0	0	1	1	1	1	0	1	0	1	1	1	1	1	1	1	0	1	1	0	0	0	0	0	1	1	1	1	1	1	0	1	1	1	0	0	0
nzgw439	d_Bacteria;p_Patescibacteria;c_Paceibacteria;o_UBA9983;f_UBA9983;g_UBA9983;s_	43.38	0	0	60.4651	0	26	26	1	Patescibacteria	0	0	0	0	1	1	1	0	1	0	1	1	1	0	1	1	0	1	0	1	1	1	1	1	1	1	1	0	0	0	1	1	1	1	0	1	1	1	0
nzgw354	d_Bacteria;p_Patescibacteria;c_ABY1;o_Magasanikbacterales;f_UBA922;g_1-14-0-20-39-34;s_	42.81	0.5	0	58.1395	0	25	25	1	Patescibacteria	1	1	1	1	1	1	0	1	0	1	1	1	1	1	0	1	0	1	0	0	0	1	1	1	0	1	1	1	1	1	1	0	0	0	0	0	0	0	0
nzgw341	d_Bacteria;p_Patescibacteria;c_ABY1;o_Buchananbacterales;f_GWA2-38-13;g_;s_	42.33	1.98	0	53.4884	0	23	23	1	Patescibacteria	0	0	0	1	1	1	0	1	0	0	0	1	1	1	0	1	1	1	1	1	0	1	1	1	1	1	1	1	1	0	0	0	0	0	0	0	0	1	1
nzgw352	d_Bacteria;p_Patescibacteria;c_ABY1;o_Magasanikbacterales;f_UBA922;g_;s_	42.31	4.31	0	69.7674	0	30	30	1	Patescibacteria	1	1	1	1	1	0	0	0	0	0	0	0	1	0	1	1	1	1	0	0	1	1	1	1	1	1	1	1	1	1	0	1	1	1	1	1	1	1	0
nzgw508	d_Bacteria;p_Patescibacteria;c_UBA1384;o_XYA2-FULL-43-10;f_XYA2-FULL-43-10;g_1-14-0-10-43-13;s_	41.5	0	0	76.7442	0	33	33	1	Patescibacteria	1	1	1	1	1	0	0	0	1	1	0	1	1	1	1	1	0	0	1	0	1	1	1	1	1	1	1	1	1	1	1	1	1	1	1	1	1	0	0
nzgw497	d_Bacteria;p_Patescibacteria;c_Paceibacteria;o_UBA9983_A;f_Zambryskibacteraceae;g_UBA5004;s_	41.34	2.81	0	72.093	0	31	31	1	Patescibacteria	0	0	0	1	1	1	1	0	1	1	1	0	1	0	1	1	1	0	1	1	0	1	0	1	1	1	1	1	1	1	1	1	1	1	1	1	1	0	1
nzgw424	d_Bacteria;p_Patescibacteria;c_Paceibacteria;o_UBA6257;f_02-FULL-45-10c;g_02-FULL-45-10c;s_	40.45	1.12	100	55.814	0	24	24	1	Patescibacteria	0	1	1	1	1	0	1	0	1	0	0	0	1	0	0	1	0	1	1	0	1	0	0	0	0	0	1	1	1	1	1	0	0	1	1	1	1	0	1
nzgw490	d_Bacteria;p_Patescibacteria;c_Paceibacteria;o_UBA9983_A;f_UBA9988;g_;s_	40.15	2.97	0	65.1163	0	28	28	1	Patescibacteria	1	1	1	0	0	0	0	1	0	1	0	1	1	0	0	1	1	0	1	0	1	1	1	1	1	1	1	1	1	1	1	1	1	1	1	0	1	0	1
nzgw423	d_Bacteria;p_Patescibacteria;c_Paceibacteria;o_UBA6257;f_;g_;s_	38.84	0.1	0	65.1163	0	28	28	1	Patescibacteria	1	1	0	0	0	0	1	0	0	1	1	0	0	0	0	1	1	1	0	1	1	0	1	1	1	1	1	1	1	1	1	1	1	1	1	1	1	1	0
nzgw443	d_Bacteria;p_Patescibacteria;c_Paceibacteria;o_UBA9983_A;f_GWA1-40-21;g_;s_	38.68	0.06	100	69.7674	0	30	30	1	Patescibacteria	1	1	1	1	1	1	1	1	0	0	0	1	0	1	0	0	0	1	1	1	0	1	1	1	1	1	1	1	1	1	1	1	0	1	0	0	1	1	1
nzgw363	d_Bacteria;p_Patescibacteria;c_ABY1;o_SG8-24;f_2-12-FULL-60-25;g_SZUA-46;s_	38.23	0	0	67.4419	0	29	29	1	Patescibacteria	0	0	0	0	0	0	1	1	1	0	0	1	1	1	1	1	1	0	1	1	0	1	0	0	1	1	1	1	1	1	1	1	1	1	1	1	1	0	0
nzgw426	d_Bacteria;p_Patescibacteria;c_Paceibacteria;o_UBA6257;f_1-14-0-10-44-23;g_1-14-0-10-49-15;s_	38.06	4.07	11.11	58.1395	0	25	25	1	Patescibacteria	0	1	1	1	1	1	1	0	0	1	1	0	0	0	1	1	1	1	0	1	1	1	0	1	1	0	0	0	0	0	0	1	1	1	1	1	1	0	1
nzgw359	d_Bacteria;p_Patescibacteria;c_ABY1;o_SG8-24;f_;g_;s_	36.91	1.16	100	69.7674	0	30	30	1	Patescibacteria	0	1	1	1	1	1	1	0	0	1	0	0	0	0	0	1	1	0	0	1	0	1	1	1	1	1	1	1	1	1	1	1	1	1	1	1	1	1	1
nzgw501	d_Bacteria;p_Patescibacteria;c_Paceibacteria;o_WO2-41-13;f_UBA11713;g_2-01-FULL-46-13;s_	36.76	0	0	60.4651	0	26	26	1	Patescibacteria	1	1	0	0	0	0	1	1	1	0	0	1	1	1	1	0	0	0	0	1	0	1	0	0	0	1	1	1	1	1	1	1	1	1	1	1	1	0	0
nzgw420	d_Bacteria;p_Patescibacteria;c_Paceibacteria;o_Sungbacterales;f_;g_;s_	34.73	2.97	0	51.1628	0	22	22	1	Patescibacteria	0	0	0	0	0	0	1	0	0	1	1	0	1	1	1	1	1	0	1	0	1	1	1	1	1	1	1	1	1	1	0	0	0	0	0	0	0	0	0
nzgw485	d_Bacteria;p_Patescibacteria;c_Paceibacteria;o_UBA9983_A;f_UBA9973;g_MFUC01;s_	34.56	0	0	65.1163	0	28	28	1	Patescibacteria	1	1	1	1	1	1	0	0	0	1	0	1	1	0	0	1	0	0	0	1	1	0	0	0	1	1	1	1	1	1	1	1	1	1	1	1	1	1	1
nzgw477	d_Bacteria;p_Patescibacteria;c_Paceibacteria;o_UBA9983_A;f_UBA9973;g_;s_	34.3	0	0	58.1395	0	25	25	1	Patescibacteria	1	1	0	0	0	0	0	0	1	1	0	1	0	0	0	0	1	0	1	0	0	1	1	1	1	1	1	1	1	1	1	1	1	1	1	1	1	0	0
nzgw436	d_Bacteria;p_Patescibacteria;c_Paceibacteria;o_UBA6257;f_UBA9933;g_;s_	33.5	0.85	0	67.4419	0	29	29	1	Patescibacteria	1	1	1	1	1	0	0	0	0	0	0	1	0	0	0	1	1	1	0	0	1	1	1	0	1	1	1	1	1	0	0	1	1	1	1	1	1	1	1
nzgw473	d_Bacteria;p_Patescibacteria;c_Paceibacteria;o_UBA9983_A;f_UBA5272;g_UBA11704;s_	32.8	0.09	0	58.1395	0	25	25	1	Patescibacteria	1	1	1	0	1	1	0	1	0	1	1	1	1	1	0	0	1	0	0	0	0	0	0	0	1	1	1	1	1	1	1	1	1	1	1	0	0	0	0
nzgw379	d_Bacteria;p_Patescibacteria;c_Doudnabacteria;o_UBA920;f_2-01-FULL-46-14;g_;s_	31.49	1.49	0	67.4419	0	29	29	1	Patescibacteria	0	0	0	1	1	1	0	0	1	0	1	1	1	1	0	0	1	0	0	1	1	1	1	1	1	1	1	1	1	1	1	1	1	1	1	1	1	0	0
nzgw462	d_Bacteria;p_Patescibacteria;c_Paceibacteria;o_UBA9983_A;f_UBA2163;g_C7867-001;s_	30.82	4.7	16.67	65.1163	0	28	28	1	Patescibacteria	0	0	1	1	1	0	1	1	0	1	0	1	1	1	1	0	0	1	0	1	0	0	0	0	1	1	1	1	1	1	1	1	0	0	1	1	1	1	1
nzgw475	d_Bacteria;p_Patescibacteria;c_Paceibacteria;o_UBA9983_A;f_UBA9973;g_;s_	29.88	2.23	50	62.7907	0	27	27	1	Patescibacteria	0	0	1	1	1	1	0	0	0	0	0	1	1	1	0	1	1	0	0	0	0	0	1	1	1	1	1	1	1	1	1	1	1	1	1	1	1	1	1
nzgw466	d_Bacteria;p_Patescibacteria;c_Paceibacteria;o_UBA9983_A;f_UBA5272;g_UBA11704;s_	29.37	0	0	67.4419	0	29	29	1	Patescibacteria	1	1	1	1	1	1	1	0	0	1	0	1	1	1	0	1	1	1	0	0	0	1	1	1	1	1	0	0	0	0	0	1	1	1	1	1	1	1	1
nzgw479	d_Bacteria;p_Patescibacteria;c_Paceibacteria;o_UBA9983_A;f_UBA9973;g_;s_	27.11	0	0	55.814	0	24	24	1	Patescibacteria	1	1	1	1	0	0	0	1	1	0	0	0	0	0	0	0	1	0	0	0	1	1	1	1	1	1	1	1	1	1	1	1	1	1	1	1	1	0	0
nzgw367	d_Bacteria;p_Patescibacteria;c_ABY1;o_SG8-24;f_GWF2-40-263;g_UBA12478;s_	26.54	3.74	7.14	58.1395	0	25	25	1	Patescibacteria	1	1	1	1	0	0	1	0	1	1	1	0	1	0	0	0	0	1	0	0	0	1	1	1	1	0	0	0	0	0	1	1	1	1	1	1	1	1	1
nzgw398	d_Bacteria;p_Patescibacteria;c_Microgenomatia;o_GWA2-44-7;f_UBA8517;g_UBA8517;s_	26.38	0	0	62.7907	0	27	27	1	Patescibacteria	1	1	1	0	0	0	0	1	1	1	0	1	1	0	0	1	0	1	1	0	0	0	0	1	1	1	1	1	1	1	1	1	1	1	1	1	1	1	1
nzgw409	d_Bacteria;p_Patescibacteria;c_Microgenomatia;o_UBA10105;f_UBA927;g_;s_	26.17	0	0	79.0698	0	34	34	1	Patescibacteria	1	1	1	1	1	1	1	1	1	1	0	0	0	1	0	1	1	1	1	1	0	1	1	1	1	1	1	0	1	1	1	1	1	1	1	1	1	0	1
nzgw492	d_Bacteria;p_Patescibacteria;c_Paceibacteria;o_UBA9983_A;f_Zambryskibacteraceae;g_C7867-006;s_	26.07	0	0	58.1395	0	25	25	1	Patescibacteria	1	1	1	0	0	0	0	0	0	0	1	0	1	1	1	0	1	0	0	0	0	1	1	1	1	1	1	1	1	1	1	1	1	1	1	1	1	1	0
nzgw536	d_Bacteria;p_Proteobacteria;c_Alphaproteobacteria;o_Sphingomonadales;f_Sphingomonadaceae;g_Sphingomonas;s_	99.66	1.62	0	-	-	-	-	-	-	-	-	-	-	-	-	-	-	-	-	-	-	-	-	-	-	-	-	-	-	-	-	-	-	-	-	-	-	-	-	-	-	-	-	-	-	-	-	-
nzgw82	d_Bacteria;p_Actinobacteriota;c_Acidimicrobiia;o_;f_;g_;s_	99.15	3.85	0	-	-	-	-	-	-	-	-	-	-	-	-	-	-	-	-	-	-	-	-	-	-	-	-	-	-	-	-	-	-	-	-	-	-	-	-	-	-	-	-	-	-	-	-	-
nzgw274	d_Bacteria;p_Nitrospirota;c_Nitrospiria;o_Nitrospirales;f_Nitrospiraceae;g_;s_	88.81	1.36	50	-	-	-	-	-	-	-	-	-	-	-	-	-	-	-	-	-	-	-	-	-	-	-	-	-	-	-	-	-	-	-	-	-	-	-	-	-	-	-	-	-	-	-	-	-
nzgw85	d_Bacteria;p_Actinobacteriota;c_Acidimicrobiia;o_Acidimicrobiales;f_GCA-2861595;g_;s_	98.29	1.57	40	-	-	-	-	-	-	-	-	-	-	-	-	-	-	-	-	-	-	-	-	-	-	-	-	-	-	-	-	-	-	-	-	-	-	-	-	-	-	-	-	-	-	-	-	-
nzgw577	d_Bacteria;p_Proteobacteria;c_Gammaproteobacteria;o_Burkholderiales;f_Sulfuricellaceae;g_Sulfuricella;s_	98.24	0.47	0	-	-	-	-	-	-	-	-	-	-	-	-	-	-	-	-	-	-	-	-	-	-	-	-	-	-	-	-	-	-	-	-	-	-	-	-	-	-	-	-	-	-	-	-	-
nzgw100	d_Bacteria;p_Actinobacteriota;c_Actinobacteria;o_Mycobacteriales;f_Pseudonocardiaceae;g_GCA-003244245;s_	94.66	1.65	0	-	-	-	-	-	-	-	-	-	-	-	-	-	-	-	-	-	-	-	-	-	-	-	-	-	-	-	-	-	-	-	-	-	-	-	-	-	-	-	-	-	-	-	-	-
nzgw12	d_Archaea;p_Crenarchaeota;c_Nitrososphaeria;o_Nitrososphaerales;f_Nitrosopumilaceae;g_UBA8516;s_	85.85	2.43	66.67	-	-	-	-	-	-	-	-	-	-	-	-	-	-	-	-	-	-	-	-	-	-	-	-	-	-	-	-	-	-	-	-	-	-	-	-	-	-	-	-	-	-	-	-	-
nzgw8	d_Archaea;p_Crenarchaeota;c_Nitrososphaeria;o_Nitrososphaerales;f_Nitrosopumilaceae;g_Nitrosoarchaeum;s_	99.03	1.46	50	-	-	-	-	-	-	-	-	-	-	-	-	-	-	-	-	-	-	-	-	-	-	-	-	-	-	-	-	-	-	-	-	-	-	-	-	-	-	-	-	-	-	-	-	-
nzgw193	d_Bacteria;p_Cyanobacteria;c_Vampirovibrionia;o_Caenarcaniphilales;f_2-02-FULL-35-15;g_2-02-FULL-35-15;s_	94.02	0.85	0	-	-	-	-	-	-	-	-	-	-	-	-	-	-	-	-	-	-	-	-	-	-	-	-	-	-	-	-	-	-	-	-	-	-	-	-	-	-	-	-	-	-	-	-	-
nzgw297	d_Bacteria;p_Omnitrophota;c_koll11;o_GIF10;f_UBA6249;g_UBA6249;s_	88.22	0	0	-	-	-	-	-	-	-	-	-	-	-	-	-	-	-	-	-	-	-	-	-	-	-	-	-	-	-	-	-	-	-	-	-	-	-	-	-	-	-	-	-	-	-	-	-
nzgw562	d_Bacteria;p_Proteobacteria;c_Gammaproteobacteria;o_Burkholderiales;f_Gallionellaceae;g_Gallionella;s_	98.1	2.14	14.29	-	-	-	-	-	-	-	-	-	-	-	-	-	-	-	-	-	-	-	-	-	-	-	-	-	-	-	-	-	-	-	-	-	-	-	-	-	-	-	-	-	-	-	-	-
nzgw84	d_Bacteria;p_Actinobacteriota;c_Acidimicrobiia;o_;f_;g_;s_	97.58	2.99	25	-	-	-	-	-	-	-	-	-	-	-	-	-	-	-	-	-	-	-	-	-	-	-	-	-	-	-	-	-	-	-	-	-	-	-	-	-	-	-	-	-	-	-	-	-
nzgw197	d_Bacteria;p_Dadabacteria;c_UBA1144;o_UBA2774;f_CSP1-2;g_CSP1-2;s_	84.82	6.3	26.32	-	-	-	-	-	-	-	-	-	-	-	-	-	-	-	-	-	-	-	-	-	-	-	-	-	-	-	-	-	-	-	-	-	-	-	-	-	-	-	-	-	-	-	-	-
nzgw535	d_Bacteria;p_Proteobacteria;c_Alphaproteobacteria;o_Sphingomonadales;f_Sphingomonadaceae;g_Sphingobium;s_	99.66	0.23	0	-	-	-	-	-	-	-	-	-	-	-	-	-	-	-	-	-	-	-	-	-	-	-	-	-	-	-	-	-	-	-	-	-	-	-	-	-	-	-	-	-	-	-	-	-
nzgw573	d_Bacteria;p_Proteobacteria;c_Gammaproteobacteria;o_Burkholderiales;f_SG8-41;g_PALSA-1004;s_	97.39	6.71	21.43	-	-	-	-	-	-	-	-	-	-	-	-	-	-	-	-	-	-	-	-	-	-	-	-	-	-	-	-	-	-	-	-	-	-	-	-	-	-	-	-	-	-	-	-	-
nzgw566	d_Bacteria;p_Proteobacteria;c_Gammaproteobacteria;o_Burkholderiales;f_Hydrogenophilaceae;g_UBA3361;s_	99.13	0.66	0	-	-	-	-	-	-	-	-	-	-	-	-	-	-	-	-	-	-	-	-	-	-	-	-	-	-	-	-	-	-	-	-	-	-	-	-	-	-	-	-	-	-	-	-	-
nzgw7	d_Archaea;p_Crenarchaeota;c_Nitrososphaeria;o_Nitrososphaerales;f_Nitrosopumilaceae;g_;s_	50.32	0.97	0	-	-	-	-	-	-	-	-	-	-	-	-	-	-	-	-	-	-	-	-	-	-	-	-	-	-	-	-	-	-	-	-	-	-	-	-	-	-	-	-	-	-	-	-	-
nzgw243	d_Bacteria;p_Methylomirabilota;c_Methylomirabilia;o_Rokubacteriales;f_GWA2-73-35;g_AR31;s_	87.96	3.63	0	-	-	-	-	-	-	-	-	-	-	-	-	-	-	-	-	-	-	-	-	-	-	-	-	-	-	-	-	-	-	-	-	-	-	-	-	-	-	-	-	-	-	-	-	-
nzgw24	d_Archaea;p_Halobacterota;c_Methanosarcinia;o_Methanosarcinales;f_Methanoperedenaceae;g_Methanoperedens;s_	99.35	1.31	0	-	-	-	-	-	-	-	-	-	-	-	-	-	-	-	-	-	-	-	-	-	-	-	-	-	-	-	-	-	-	-	-	-	-	-	-	-	-	-	-	-	-	-	-	-
nzgw537	d_Bacteria;p_Proteobacteria;c_Alphaproteobacteria;o_Sphingomonadales;f_Sphingomonadaceae;g_Sphingomonas;s_Sphingomonas sp002292295	99.37	0.37	25	-	-	-	-	-	-	-	-	-	-	-	-	-	-	-	-	-	-	-	-	-	-	-	-	-	-	-	-	-	-	-	-	-	-	-	-	-	-	-	-	-	-	-	-	-
nzgw572	d_Bacteria;p_Proteobacteria;c_Gammaproteobacteria;o_Burkholderiales;f_SG8-41;g_PALSA-1004;s_	58.54	7.18	48.72	-	-	-	-	-	-	-	-	-	-	-	-	-	-	-	-	-	-	-	-	-	-	-	-	-	-	-	-	-	-	-	-	-	-	-	-	-	-	-	-	-	-	-	-	-
nzgw14	d_Archaea;p_Crenarchaeota;c_Nitrososphaeria;o_Nitrososphaerales;f_Nitrosopumilaceae;g_UBA8516;s_	76.05	0	0	-	-	-	-	-	-	-	-	-	-	-	-	-	-	-	-	-	-	-	-	-	-	-	-	-	-	-	-	-	-	-	-	-	-	-	-	-	-	-	-	-	-	-	-	-
nzgw278	d_Bacteria;p_Nitrospirota;c_Nitrospiria;o_Nitrospirales;f_Nitrospiraceae;g_Nitrospira_A;s_	95.4	5	0	-	-	-	-	-	-	-	-	-	-	-	-	-	-	-	-	-	-	-	-	-	-	-	-	-	-	-	-	-	-	-	-	-	-	-	-	-	-	-	-	-	-	-	-	-
nzgw576	d_Bacteria;p_Proteobacteria;c_Gammaproteobacteria;o_Burkholderiales;f_SG8-41;g_SG8-41;s_	78.12	1.5	42.86	-	-	-	-	-	-	-	-	-	-	-	-	-	-	-	-	-	-	-	-	-	-	-	-	-	-	-	-	-	-	-	-	-	-	-	-	-	-	-	-	-	-	-	-	-
nzgw115	d_Bacteria;p_Bacteroidota;c_Bacteroidia;o_AKYH767;f_;g_;s_	99.52	0.95	0	-	-	-	-	-	-	-	-	-	-	-	-	-	-	-	-	-	-	-	-	-	-	-	-	-	-	-	-	-	-	-	-	-	-	-	-	-	-	-	-	-	-	-	-	-
nzgw532	d_Bacteria;p_Proteobacteria;c_Alphaproteobacteria;o_Rickettsiales;f_Rickettsiaceae;g_GCF-002259525;s_	97.47	4.66	11.11	-	-	-	-	-	-	-	-	-	-	-	-	-	-	-	-	-	-	-	-	-	-	-	-	-	-	-	-	-	-	-	-	-	-	-	-	-	-	-	-	-	-	-	-	-
nzgw581	d_Bacteria;p_Proteobacteria;c_Gammaproteobacteria;o_Ga0077554;f_Ga007554;g_;s_	97.54	1.06	0	-	-	-	-	-	-	-	-	-	-	-	-	-	-	-	-	-	-	-	-	-	-	-	-	-	-	-	-	-	-	-	-	-	-	-	-	-	-	-	-	-	-	-	-	-
nzgw569	d_Bacteria;p_Proteobacteria;c_Gammaproteobacteria;o_Burkholderiales;f_SG8-41;g_;s_	83.6	0.63	0	-	-	-	-	-	-	-	-	-	-	-	-	-	-	-	-	-	-	-	-	-	-	-	-	-	-	-	-	-	-	-	-	-	-	-	-	-	-	-	-	-	-	-	-	-
nzgw550	d_Bacteria;p_Proteobacteria;c_Gammaproteobacteria;o_Burkholderiales;f_Burkholderiaceae;g_Aquabacterium;s_	99.79	0	0	-	-	-	-	-	-	-	-	-	-	-	-	-	-	-	-	-	-	-	-	-	-	-	-	-	-	-	-	-	-	-	-	-	-	-	-	-	-	-	-	-	-	-	-	-
nzgw603	d_Bacteria;p_UBA10199;c_UBA10199;o_2-02-FULL-50-16;f_;g_;s_	91.37	0.05	0	-	-	-	-	-	-	-	-	-	-	-	-	-	-	-	-	-	-	-	-	-	-	-	-	-	-	-	-	-	-	-	-	-	-	-	-	-	-	-	-	-	-	-	-	-
nzgw150	d_Bacteria;p_Bacteroidota;c_Bacteroidia;o_Flavobacteriales;f_GCA-002722245;g_;s_	99.05	0.49	50	-	-	-	-	-	-	-	-	-	-	-	-	-	-	-	-	-	-	-	-	-	-	-	-	-	-	-	-	-	-	-	-	-	-	-	-	-	-	-	-	-	-	-	-	-
nzgw79	d_Bacteria;p_Acidobacteriota;c_Vicinamibacteria;o_Vicinamibacterales;f_UBA2999;g_2-02-FULL-65-29;s_	64.57	1.71	0	-	-	-	-	-	-	-	-	-	-	-	-	-	-	-	-	-	-	-	-	-	-	-	-	-	-	-	-	-	-	-	-	-	-	-	-	-	-	-	-	-	-	-	-	-
nzgw192	d_Bacteria;p_Cyanobacteria;c_Vampirovibrionia;o_Caenarcaniphilales;f_2-02-FULL-35-15;g_2-02-FULL-35-15;s_	94.87	0	0	-	-	-	-	-	-	-	-	-	-	-	-	-	-	-	-	-	-	-	-	-	-	-	-	-	-	-	-	-	-	-	-	-	-	-	-	-	-	-	-	-	-	-	-	-
nzgw13	d_Archaea;p_Crenarchaeota;c_Nitrososphaeria;o_Nitrososphaerales;f_Nitrosopumilaceae;g_UBA8516;s_	68.61	6.97	83.33	-	-	-	-	-	-	-	-	-	-	-	-	-	-	-	-	-	-	-	-	-	-	-	-	-	-	-	-	-	-	-	-	-	-	-	-	-	-	-	-	-	-	-	-	-
nzgw575	d_Bacteria;p_Proteobacteria;c_Gammaproteobacteria;o_Burkholderiales;f_SG8-41;g_PALSA-1004;s_	51.7	6.53	83.33	-	-	-	-	-	-	-	-	-	-	-	-	-	-	-	-	-	-	-	-	-	-	-	-	-	-	-	-	-	-	-	-	-	-	-	-	-	-	-	-	-	-	-	-	-
nzgw565	d_Bacteria;p_Proteobacteria;c_Gammaproteobacteria;o_Burkholderiales;f_Gallionellaceae;g_UBA7399;s_	67.24	0	0	-	-	-	-	-	-	-	-	-	-	-	-	-	-	-	-	-	-	-	-	-	-	-	-	-	-	-	-	-	-	-	-	-	-	-	-	-	-	-	-	-	-	-	-	-
nzgw78	d_Bacteria;p_Acidobacteriota;c_Vicinamibacteria;o_Vicinamibacterales;f_UBA2999;g_;s_	77.53	7.01	9.09	-	-	-	-	-	-	-	-	-	-	-	-	-	-	-	-	-	-	-	-	-	-	-	-	-	-	-	-	-	-	-	-	-	-	-	-	-	-	-	-	-	-	-	-	-
nzgw76	d_Bacteria;p_Acidobacteriota;c_Vicinamibacteria;o_Vicinamibacterales;f_UBA2999;g_;s_	94.87	8.25	5.56	-	-	-	-	-	-	-	-	-	-	-	-	-	-	-	-	-	-	-	-	-	-	-	-	-	-	-	-	-	-	-	-	-	-	-	-	-	-	-	-	-	-	-	-	-
nzgw270	d_Bacteria;p_Nitrospirota;c_Nitrospiria;o_2-01-FULL-66-17;f_2-01-FULL-66-17;g_;s_	61.48	4.55	60	-	-	-	-	-	-	-	-	-	-	-	-	-	-	-	-	-	-	-	-	-	-	-	-	-	-	-	-	-	-	-	-	-	-	-	-	-	-	-	-	-	-	-	-	-
nzgw130	d_Bacteria;p_Bacteroidota;c_Bacteroidia;o_AKYH767-A;f_OLB10;g_;s_	93.81	0.63	0	-	-	-	-	-	-	-	-	-	-	-	-	-	-	-	-	-	-	-	-	-	-	-	-	-	-	-	-	-	-	-	-	-	-	-	-	-	-	-	-	-	-	-	-	-
nzgw91	d_Bacteria;p_Actinobacteriota;c_Actinobacteria;o_Actinomycetales;f_Micrococcaceae;g_Pseudarthrobacter_A;s_	98.65	0.24	50	-	-	-	-	-	-	-	-	-	-	-	-	-	-	-	-	-	-	-	-	-	-	-	-	-	-	-	-	-	-	-	-	-	-	-	-	-	-	-	-	-	-	-	-	-
nzgw563	d_Bacteria;p_Proteobacteria;c_Gammaproteobacteria;o_Burkholderiales;f_Gallionellaceae;g_Gallionella;s_	93.84	4.37	26.67	-	-	-	-	-	-	-	-	-	-	-	-	-	-	-	-	-	-	-	-	-	-	-	-	-	-	-	-	-	-	-	-	-	-	-	-	-	-	-	-	-	-	-	-	-
nzgw524	d_Bacteria;p_Proteobacteria;c_Alphaproteobacteria;o_Rhizobiales;f_Anderseniellaceae;g_;s_	71.28	3.91	64.29	-	-	-	-	-	-	-	-	-	-	-	-	-	-	-	-	-	-	-	-	-	-	-	-	-	-	-	-	-	-	-	-	-	-	-	-	-	-	-	-	-	-	-	-	-
nzgw325	d_Bacteria;p_Omnitrophota;c_koll11;o_UBA9649;f_UBA9649;g_;s_	84.59	1.08	0	-	-	-	-	-	-	-	-	-	-	-	-	-	-	-	-	-	-	-	-	-	-	-	-	-	-	-	-	-	-	-	-	-	-	-	-	-	-	-	-	-	-	-	-	-
nzgw102	d_Bacteria;p_Actinobacteriota;c_Actinobacteria;o_Nanopelagicales;f_Nanopelagicaceae;g_;s_	89.13	9.79	93.94	-	-	-	-	-	-	-	-	-	-	-	-	-	-	-	-	-	-	-	-	-	-	-	-	-	-	-	-	-	-	-	-	-	-	-	-	-	-	-	-	-	-	-	-	-
nzgw570	d_Bacteria;p_Proteobacteria;c_Gammaproteobacteria;o_Burkholderiales;f_SG8-41;g_;s_	62.49	3.84	72.22	-	-	-	-	-	-	-	-	-	-	-	-	-	-	-	-	-	-	-	-	-	-	-	-	-	-	-	-	-	-	-	-	-	-	-	-	-	-	-	-	-	-	-	-	-
nzgw98	d_Bacteria;p_Actinobacteriota;c_Actinobacteria;o_Mycobacteriales;f_Mycobacteriaceae;g_Rhodococcus;s_	99.34	2.42	14.29	-	-	-	-	-	-	-	-	-	-	-	-	-	-	-	-	-	-	-	-	-	-	-	-	-	-	-	-	-	-	-	-	-	-	-	-	-	-	-	-	-	-	-	-	-
nzgw300	d_Bacteria;p_Omnitrophota;c_koll11;o_UBA10015;f_;g_;s_	78.25	0	0	-	-	-	-	-	-	-	-	-	-	-	-	-	-	-	-	-	-	-	-	-	-	-	-	-	-	-	-	-	-	-	-	-	-	-	-	-	-	-	-	-	-	-	-	-
nzgw279	d_Bacteria;p_Nitrospirota;c_Nitrospiria;o_Nitrospirales;f_Nitrospiraceae;g_Palsa-1315;s_	82.05	9.55	6.25	-	-	-	-	-	-	-	-	-	-	-	-	-	-	-	-	-	-	-	-	-	-	-	-	-	-	-	-	-	-	-	-	-	-	-	-	-	-	-	-	-	-	-	-	-
nzgw567	d_Bacteria;p_Proteobacteria;c_Gammaproteobacteria;o_Burkholderiales;f_Rhodocyclaceae;g_Sterolibacterium;s_	90.09	2.79	35	-	-	-	-	-	-	-	-	-	-	-	-	-	-	-	-	-	-	-	-	-	-	-	-	-	-	-	-	-	-	-	-	-	-	-	-	-	-	-	-	-	-	-	-	-
nzgw324	d_Bacteria;p_Omnitrophota;c_koll11;o_UBA9649;f_UBA9649;g_;s_	88.89	0	0	-	-	-	-	-	-	-	-	-	-	-	-	-	-	-	-	-	-	-	-	-	-	-	-	-	-	-	-	-	-	-	-	-	-	-	-	-	-	-	-	-	-	-	-	-
nzgw624	d_Bacteria;p_Verrucomicrobiota_A;c_Chlamydiia;o_Parachlamydiales;f_Ga0074140;g_PALSA-1444;s_	93.07	0.9	0	-	-	-	-	-	-	-	-	-	-	-	-	-	-	-	-	-	-	-	-	-	-	-	-	-	-	-	-	-	-	-	-	-	-	-	-	-	-	-	-	-	-	-	-	-
nzgw77	d_Bacteria;p_Acidobacteriota;c_Vicinamibacteria;o_Vicinamibacterales;f_UBA2999;g_;s_	85.15	3.42	60	-	-	-	-	-	-	-	-	-	-	-	-	-	-	-	-	-	-	-	-	-	-	-	-	-	-	-	-	-	-	-	-	-	-	-	-	-	-	-	-	-	-	-	-	-
nzgw161	d_Bacteria;p_Bacteroidota;c_UBA10030;o_UBA10030;f_UBA8401;g_;s_	65.52	7.3	58.54	-	-	-	-	-	-	-	-	-	-	-	-	-	-	-	-	-	-	-	-	-	-	-	-	-	-	-	-	-	-	-	-	-	-	-	-	-	-	-	-	-	-	-	-	-
nzgw323	d_Bacteria;p_Omnitrophota;c_koll11;o_UBA9649;f_UBA9649;g_;s_	91.51	2.15	0	-	-	-	-	-	-	-	-	-	-	-	-	-	-	-	-	-	-	-	-	-	-	-	-	-	-	-	-	-	-	-	-	-	-	-	-	-	-	-	-	-	-	-	-	-
nzgw95	d_Bacteria;p_Actinobacteriota;c_Actinobacteria;o_Mycobacteriales;f_Mycobacteriaceae;g_Mycolicibacterium;s_Mycolicibacterium sp003053865	98.3	1.04	20	-	-	-	-	-	-	-	-	-	-	-	-	-	-	-	-	-	-	-	-	-	-	-	-	-	-	-	-	-	-	-	-	-	-	-	-	-	-	-	-	-	-	-	-	-
nzgw526	d_Bacteria;p_Proteobacteria;c_Alphaproteobacteria;o_Rhizobiales;f_Anderseniellaceae;g_PALSA-927;s_	73.23	1.03	80	-	-	-	-	-	-	-	-	-	-	-	-	-	-	-	-	-	-	-	-	-	-	-	-	-	-	-	-	-	-	-	-	-	-	-	-	-	-	-	-	-	-	-	-	-
nzgw126	d_Bacteria;p_Bacteroidota;c_Bacteroidia;o_AKYH767;f_Palsa-948;g_Palsa-948;s_	71.86	3.12	33.33	-	-	-	-	-	-	-	-	-	-	-	-	-	-	-	-	-	-	-	-	-	-	-	-	-	-	-	-	-	-	-	-	-	-	-	-	-	-	-	-	-	-	-	-	-
nzgw151	d_Bacteria;p_Bacteroidota;c_Bacteroidia;o_Flavobacteriales;f_GCA-002722245;g_;s_	99.46	0.65	0	-	-	-	-	-	-	-	-	-	-	-	-	-	-	-	-	-	-	-	-	-	-	-	-	-	-	-	-	-	-	-	-	-	-	-	-	-	-	-	-	-	-	-	-	-
nzgw174	d_Bacteria;p_Binatota;c_Binatia;o_Bin18;f_Bin18;g_;s_	62.18	4.04	0	-	-	-	-	-	-	-	-	-	-	-	-	-	-	-	-	-	-	-	-	-	-	-	-	-	-	-	-	-	-	-	-	-	-	-	-	-	-	-	-	-	-	-	-	-
nzgw557	d_Bacteria;p_Proteobacteria;c_Gammaproteobacteria;o_Burkholderiales;f_Burkholderiaceae;g_Rhizobacter;s_	61.98	3.15	40	-	-	-	-	-	-	-	-	-	-	-	-	-	-	-	-	-	-	-	-	-	-	-	-	-	-	-	-	-	-	-	-	-	-	-	-	-	-	-	-	-	-	-	-	-
nzgw112	d_Bacteria;p_Actinobacteriota;c_Thermoleophilia;o_Solirubrobacterales;f_70-9;g_;s_	87.07	2.76	0	-	-	-	-	-	-	-	-	-	-	-	-	-	-	-	-	-	-	-	-	-	-	-	-	-	-	-	-	-	-	-	-	-	-	-	-	-	-	-	-	-	-	-	-	-
nzgw65	d_Archaea;p_Thermoplasmatota;c_E2;o_UBA9212;f_;g_;s_	95.87	0.8	0	-	-	-	-	-	-	-	-	-	-	-	-	-	-	-	-	-	-	-	-	-	-	-	-	-	-	-	-	-	-	-	-	-	-	-	-	-	-	-	-	-	-	-	-	-
nzgw74	d_Bacteria;p_Acidobacteriota;c_Blastocatellia;o_UBA7656;f_UBA7656;g_QHVH01;s_	90.5	4.44	0	-	-	-	-	-	-	-	-	-	-	-	-	-	-	-	-	-	-	-	-	-	-	-	-	-	-	-	-	-	-	-	-	-	-	-	-	-	-	-	-	-	-	-	-	-
nzgw89	d_Bacteria;p_Actinobacteriota;c_Actinobacteria;o_Actinomycetales;f_Microbacteriaceae;g_Herbiconiux;s_	97.34	2.62	20	-	-	-	-	-	-	-	-	-	-	-	-	-	-	-	-	-	-	-	-	-	-	-	-	-	-	-	-	-	-	-	-	-	-	-	-	-	-	-	-	-	-	-	-	-
nzgw587	d_Bacteria;p_Proteobacteria;c_Gammaproteobacteria;o_Pseudomonadales;f_Moraxellaceae;g_Perlucidibaca;s_	98.77	0.37	0	-	-	-	-	-	-	-	-	-	-	-	-	-	-	-	-	-	-	-	-	-	-	-	-	-	-	-	-	-	-	-	-	-	-	-	-	-	-	-	-	-	-	-	-	-
nzgw246	d_Bacteria;p_Methylomirabilota;c_Methylomirabilia;o_Rokubacteriales;f_GWA2-73-35;g_CSP1-6;s_	87.93	6.54	57.14	-	-	-	-	-	-	-	-	-	-	-	-	-	-	-	-	-	-	-	-	-	-	-	-	-	-	-	-	-	-	-	-	-	-	-	-	-	-	-	-	-	-	-	-	-
nzgw173	d_Bacteria;p_Bdellovibrionota_B;c_YA12-FULL-61-11;o_;f_;g_;s_	83.33	1.94	0	-	-	-	-	-	-	-	-	-	-	-	-	-	-	-	-	-	-	-	-	-	-	-	-	-	-	-	-	-	-	-	-	-	-	-	-	-	-	-	-	-	-	-	-	-
nzgw559	d_Bacteria;p_Proteobacteria;c_Gammaproteobacteria;o_Burkholderiales;f_Burkholderiaceae;g_Undibacterium;s_	96.5	0.63	50	-	-	-	-	-	-	-	-	-	-	-	-	-	-	-	-	-	-	-	-	-	-	-	-	-	-	-	-	-	-	-	-	-	-	-	-	-	-	-	-	-	-	-	-	-
nzgw607	d_Bacteria;p_Verrucomicrobiota;c_Kiritimatiellae;o_RFP12;f_UBA1067;g_;s_	95.75	2.28	0	-	-	-	-	-	-	-	-	-	-	-	-	-	-	-	-	-	-	-	-	-	-	-	-	-	-	-	-	-	-	-	-	-	-	-	-	-	-	-	-	-	-	-	-	-
nzgw118	d_Bacteria;p_Bacteroidota;c_Bacteroidia;o_AKYH767;f_2-12-FULL-35-15;g_2-12-FULL-35-15;s_	82.65	0.24	0	-	-	-	-	-	-	-	-	-	-	-	-	-	-	-	-	-	-	-	-	-	-	-	-	-	-	-	-	-	-	-	-	-	-	-	-	-	-	-	-	-	-	-	-	-
nzgw178	d_Bacteria;p_Binatota;c_Binatia;o_UBA9968;f_UBA9968;g_;s_	77.37	1.51	100	-	-	-	-	-	-	-	-	-	-	-	-	-	-	-	-	-	-	-	-	-	-	-	-	-	-	-	-	-	-	-	-	-	-	-	-	-	-	-	-	-	-	-	-	-
nzgw299	d_Bacteria;p_Omnitrophota;c_koll11;o_UBA10015;f_;g_;s_	86.56	1.08	100	-	-	-	-	-	-	-	-	-	-	-	-	-	-	-	-	-	-	-	-	-	-	-	-	-	-	-	-	-	-	-	-	-	-	-	-	-	-	-	-	-	-	-	-	-
nzgw583	d_Bacteria;p_Proteobacteria;c_Gammaproteobacteria;o_Ga0077554;f_Ga007554;g_Ga0077554;s_	93.55	0.82	0	-	-	-	-	-	-	-	-	-	-	-	-	-	-	-	-	-	-	-	-	-	-	-	-	-	-	-	-	-	-	-	-	-	-	-	-	-	-	-	-	-	-	-	-	-
nzgw555	d_Bacteria;p_Proteobacteria;c_Gammaproteobacteria;o_Burkholderiales;f_Burkholderiaceae;g_Ralstonia;s_Ralstonia insidiosa	65.51	6.28	41.23	-	-	-	-	-	-	-	-	-	-	-	-	-	-	-	-	-	-	-	-	-	-	-	-	-	-	-	-	-	-	-	-	-	-	-	-	-	-	-	-	-	-	-	-	-
nzgw327	d_Bacteria;p_Omnitrophota;c_koll11;o_UBA9649;f_UBA9649;g_2-02-FULL-67-20;s_	67.97	1.08	0	-	-	-	-	-	-	-	-	-	-	-	-	-	-	-	-	-	-	-	-	-	-	-	-	-	-	-	-	-	-	-	-	-	-	-	-	-	-	-	-	-	-	-	-	-
nzgw9	d_Archaea;p_Crenarchaeota;c_Nitrososphaeria;o_Nitrososphaerales;f_Nitrosopumilaceae;g_Nitrosoarchaeum;s_	96.12	1.94	0	-	-	-	-	-	-	-	-	-	-	-	-	-	-	-	-	-	-	-	-	-	-	-	-	-	-	-	-	-	-	-	-	-	-	-	-	-	-	-	-	-	-	-	-	-
nzgw122	d_Bacteria;p_Bacteroidota;c_Bacteroidia;o_AKYH767;f_b-17BO;g_;s_	74.29	0.95	50	-	-	-	-	-	-	-	-	-	-	-	-	-	-	-	-	-	-	-	-	-	-	-	-	-	-	-	-	-	-	-	-	-	-	-	-	-	-	-	-	-	-	-	-	-
nzgw578	d_Bacteria;p_Proteobacteria;c_Gammaproteobacteria;o_Coxiellales;f_Coxiellaceae;g_;s_	95.64	0.58	0	-	-	-	-	-	-	-	-	-	-	-	-	-	-	-	-	-	-	-	-	-	-	-	-	-	-	-	-	-	-	-	-	-	-	-	-	-	-	-	-	-	-	-	-	-
nzgw543	d_Bacteria;p_Proteobacteria;c_Gammaproteobacteria;o_Acidiferrobacterales;f_Sulfurifustaceae;g_Sulfuricaulis;s_	56.01	5.39	60	-	-	-	-	-	-	-	-	-	-	-	-	-	-	-	-	-	-	-	-	-	-	-	-	-	-	-	-	-	-	-	-	-	-	-	-	-	-	-	-	-	-	-	-	-
nzgw155	d_Bacteria;p_Bacteroidota;c_Ignavibacteria;o_Ignavibacteriales;f_Melioribacteraceae;g_Fen-1258;s_	97.21	2.01	40	-	-	-	-	-	-	-	-	-	-	-	-	-	-	-	-	-	-	-	-	-	-	-	-	-	-	-	-	-	-	-	-	-	-	-	-	-	-	-	-	-	-	-	-	-
nzgw226	d_Bacteria;p_Firmicutes_B;c_Syntrophomonadia;o_Thermacetogeniales;f_Palsa-1188;g_;s_	92.42	0	0	-	-	-	-	-	-	-	-	-	-	-	-	-	-	-	-	-	-	-	-	-	-	-	-	-	-	-	-	-	-	-	-	-	-	-	-	-	-	-	-	-	-	-	-	-
nzgw263	d_Bacteria;p_Myxococcota;c_UBA727;o_UBA727;f_;g_;s_	90.65	1.29	0	-	-	-	-	-	-	-	-	-	-	-	-	-	-	-	-	-	-	-	-	-	-	-	-	-	-	-	-	-	-	-	-	-	-	-	-	-	-	-	-	-	-	-	-	-
nzgw549	d_Bacteria;p_Proteobacteria;c_Gammaproteobacteria;o_Burkholderiales;f_Burkholderiaceae;g_Acidovorax_B;s_Acidovorax_B soli	92.62	0.38	0	-	-	-	-	-	-	-	-	-	-	-	-	-	-	-	-	-	-	-	-	-	-	-	-	-	-	-	-	-	-	-	-	-	-	-	-	-	-	-	-	-	-	-	-	-
nzgw260	d_Bacteria;p_Myxococcota;c_UBA727;o_UBA727;f_;g_;s_	92.69	3.69	40	-	-	-	-	-	-	-	-	-	-	-	-	-	-	-	-	-	-	-	-	-	-	-	-	-	-	-	-	-	-	-	-	-	-	-	-	-	-	-	-	-	-	-	-	-
nzgw10	d_Archaea;p_Crenarchaeota;c_Nitrososphaeria;o_Nitrososphaerales;f_Nitrosopumilaceae;g_Nitrosotalea;s_	61.65	0	0	-	-	-	-	-	-	-	-	-	-	-	-	-	-	-	-	-	-	-	-	-	-	-	-	-	-	-	-	-	-	-	-	-	-	-	-	-	-	-	-	-	-	-	-	-
nzgw608	d_Bacteria;p_Verrucomicrobiota;c_Verrucomicrobiae;o_;f_;g_;s_	97.3	3.15	0	-	-	-	-	-	-	-	-	-	-	-	-	-	-	-	-	-	-	-	-	-	-	-	-	-	-	-	-	-	-	-	-	-	-	-	-	-	-	-	-	-	-	-	-	-
nzgw215	d_Bacteria;p_Elusimicrobiota;c_Elusimicrobia;o_UBA1565;f_UBA9628;g_UBA9628;s_	91.01	0	0	-	-	-	-	-	-	-	-	-	-	-	-	-	-	-	-	-	-	-	-	-	-	-	-	-	-	-	-	-	-	-	-	-	-	-	-	-	-	-	-	-	-	-	-	-
nzgw171	d_Bacteria;p_Bdellovibrionota_B;c_Oligoflexia;o_Oligoflexales;f_Bog-1112;g_;s_	89.7	0.84	0	-	-	-	-	-	-	-	-	-	-	-	-	-	-	-	-	-	-	-	-	-	-	-	-	-	-	-	-	-	-	-	-	-	-	-	-	-	-	-	-	-	-	-	-	-
nzgw228	d_Bacteria;p_Gemmatimonadota;c_Gemmatimonadetes;o_Gemmatimonadales;f_Gemmatimonadaceae;g_Fen-1231;s_	95	2.2	0	-	-	-	-	-	-	-	-	-	-	-	-	-	-	-	-	-	-	-	-	-	-	-	-	-	-	-	-	-	-	-	-	-	-	-	-	-	-	-	-	-	-	-	-	-
nzgw314	d_Bacteria;p_Omnitrophota;c_koll11;o_UBA10015;f_kpj58rc;g_;s_	87.63	3.23	33.33	-	-	-	-	-	-	-	-	-	-	-	-	-	-	-	-	-	-	-	-	-	-	-	-	-	-	-	-	-	-	-	-	-	-	-	-	-	-	-	-	-	-	-	-	-
nzgw116	d_Bacteria;p_Bacteroidota;c_Bacteroidia;o_AKYH767;f_2-12-FULL-35-15;g_;s_	94.29	1.9	20	-	-	-	-	-	-	-	-	-	-	-	-	-	-	-	-	-	-	-	-	-	-	-	-	-	-	-	-	-	-	-	-	-	-	-	-	-	-	-	-	-	-	-	-	-
nzgw101	d_Bacteria;p_Actinobacteriota;c_Actinobacteria;o_Nanopelagicales;f_Nanopelagicaceae;g_;s_	77.05	2.11	90	-	-	-	-	-	-	-	-	-	-	-	-	-	-	-	-	-	-	-	-	-	-	-	-	-	-	-	-	-	-	-	-	-	-	-	-	-	-	-	-	-	-	-	-	-
nzgw622	d_Bacteria;p_Verrucomicrobiota_A;c_Chlamydiia;o_Parachlamydiales;f_Ga0074140;g_;s_	93.75	2.97	0	-	-	-	-	-	-	-	-	-	-	-	-	-	-	-	-	-	-	-	-	-	-	-	-	-	-	-	-	-	-	-	-	-	-	-	-	-	-	-	-	-	-	-	-	-
nzgw513	d_Bacteria;p_Planctomycetota;c_Brocadiae;o_Brocadiales;f_Brocadiaceae;g_2-12-FULL-39-13;s_	95.6	1.71	66.67	-	-	-	-	-	-	-	-	-	-	-	-	-	-	-	-	-	-	-	-	-	-	-	-	-	-	-	-	-	-	-	-	-	-	-	-	-	-	-	-	-	-	-	-	-
nzgw548	d_Bacteria;p_Proteobacteria;c_Gammaproteobacteria;o_Burkholderiales;f_Burkholderiaceae;g_;s_	84.04	0	0	-	-	-	-	-	-	-	-	-	-	-	-	-	-	-	-	-	-	-	-	-	-	-	-	-	-	-	-	-	-	-	-	-	-	-	-	-	-	-	-	-	-	-	-	-
nzgw612	d_Bacteria;p_Verrucomicrobiota;c_Verrucomicrobiae;o_Opitutales;f_Opitutaceae;g_;s_	87.8	0.68	0	-	-	-	-	-	-	-	-	-	-	-	-	-	-	-	-	-	-	-	-	-	-	-	-	-	-	-	-	-	-	-	-	-	-	-	-	-	-	-	-	-	-	-	-	-
nzgw90	d_Bacteria;p_Actinobacteriota;c_Actinobacteria;o_Actinomycetales;f_Microbacteriaceae;g_Herbiconiux;s_	94.56	1.43	40	-	-	-	-	-	-	-	-	-	-	-	-	-	-	-	-	-	-	-	-	-	-	-	-	-	-	-	-	-	-	-	-	-	-	-	-	-	-	-	-	-	-	-	-	-
nzgw81	d_Bacteria;p_Acidobacteriota;c_Vicinamibacteria;o_Vicinamibacterales;f_UBA2999;g_Gp6-AA40;s_	89.46	6.84	11.11	-	-	-	-	-	-	-	-	-	-	-	-	-	-	-	-	-	-	-	-	-	-	-	-	-	-	-	-	-	-	-	-	-	-	-	-	-	-	-	-	-	-	-	-	-
nzgw322	d_Bacteria;p_Omnitrophota;c_koll11;o_UBA9649;f_UBA9649;g_;s_	78.6	4.14	87.5	-	-	-	-	-	-	-	-	-	-	-	-	-	-	-	-	-	-	-	-	-	-	-	-	-	-	-	-	-	-	-	-	-	-	-	-	-	-	-	-	-	-	-	-	-
nzgw134	d_Bacteria;p_Bacteroidota;c_Bacteroidia;o_Bacteroidales;f_Prolixibacteraceae;g_UBA6024;s_	99.75	5.51	23.53	-	-	-	-	-	-	-	-	-	-	-	-	-	-	-	-	-	-	-	-	-	-	-	-	-	-	-	-	-	-	-	-	-	-	-	-	-	-	-	-	-	-	-	-	-
nzgw610	d_Bacteria;p_Verrucomicrobiota;c_Verrucomicrobiae;o_Chthoniobacterales;f_Xiphinematobacteraceae;g_PSRL01;s_	100	1.35	0	-	-	-	-	-	-	-	-	-	-	-	-	-	-	-	-	-	-	-	-	-	-	-	-	-	-	-	-	-	-	-	-	-	-	-	-	-	-	-	-	-	-	-	-	-
nzgw285	d_Bacteria;p_Omnitrophota;c_koll11;o_1-14-0-20-64-10;f_1-14-0-20-64-10;g_;s_	93.01	1.08	0	-	-	-	-	-	-	-	-	-	-	-	-	-	-	-	-	-	-	-	-	-	-	-	-	-	-	-	-	-	-	-	-	-	-	-	-	-	-	-	-	-	-	-	-	-
nzgw272	d_Bacteria;p_Nitrospirota;c_Nitrospiria;o_HDB-SIOI813;f_HDB-SIOI813;g_HDB-SIOI813;s_	87.76	1.82	0	-	-	-	-	-	-	-	-	-	-	-	-	-	-	-	-	-	-	-	-	-	-	-	-	-	-	-	-	-	-	-	-	-	-	-	-	-	-	-	-	-	-	-	-	-
nzgw177	d_Bacteria;p_Binatota;c_Binatia;o_UBA9968;f_UBA9968;g_;s_	83.4	3.15	21.43	-	-	-	-	-	-	-	-	-	-	-	-	-	-	-	-	-	-	-	-	-	-	-	-	-	-	-	-	-	-	-	-	-	-	-	-	-	-	-	-	-	-	-	-	-
nzgw609	d_Bacteria;p_Verrucomicrobiota;c_Verrucomicrobiae;o_;f_;g_;s_	92.57	2.7	0	-	-	-	-	-	-	-	-	-	-	-	-	-	-	-	-	-	-	-	-	-	-	-	-	-	-	-	-	-	-	-	-	-	-	-	-	-	-	-	-	-	-	-	-	-
nzgw83	d_Bacteria;p_Actinobacteriota;c_Acidimicrobiia;o_;f_;g_;s_	91.03	5.13	14.29	-	-	-	-	-	-	-	-	-	-	-	-	-	-	-	-	-	-	-	-	-	-	-	-	-	-	-	-	-	-	-	-	-	-	-	-	-	-	-	-	-	-	-	-	-
nzgw560	d_Bacteria;p_Proteobacteria;c_Gammaproteobacteria;o_Burkholderiales;f_Ga0077523;g_;s_	96.68	1.81	0	-	-	-	-	-	-	-	-	-	-	-	-	-	-	-	-	-	-	-	-	-	-	-	-	-	-	-	-	-	-	-	-	-	-	-	-	-	-	-	-	-	-	-	-	-
nzgw582	d_Bacteria;p_Proteobacteria;c_Gammaproteobacteria;o_Ga0077554;f_Ga007554;g_;s_	95.31	1.82	0	-	-	-	-	-	-	-	-	-	-	-	-	-	-	-	-	-	-	-	-	-	-	-	-	-	-	-	-	-	-	-	-	-	-	-	-	-	-	-	-	-	-	-	-	-
nzgw121	d_Bacteria;p_Bacteroidota;c_Bacteroidia;o_AKYH767;f_b-17BO;g_;s_	95.48	1.21	25	-	-	-	-	-	-	-	-	-	-	-	-	-	-	-	-	-	-	-	-	-	-	-	-	-	-	-	-	-	-	-	-	-	-	-	-	-	-	-	-	-	-	-	-	-
nzgw19	d_Archaea;p_Crenarchaeota;c_Nitrososphaeria;o_Nitrososphaerales;f_UBA213;g_UBA213;s_	74.68	8.75	4.17	-	-	-	-	-	-	-	-	-	-	-	-	-	-	-	-	-	-	-	-	-	-	-	-	-	-	-	-	-	-	-	-	-	-	-	-	-	-	-	-	-	-	-	-	-
nzgw293	d_Bacteria;p_Omnitrophota;c_koll11;o_2-02-FULL-51-18;f_2-02-FULL-51-18;g_;s_	88.37	0	0	-	-	-	-	-	-	-	-	-	-	-	-	-	-	-	-	-	-	-	-	-	-	-	-	-	-	-	-	-	-	-	-	-	-	-	-	-	-	-	-	-	-	-	-	-
nzgw229	d_Bacteria;p_Gemmatimonadota;c_Gemmatimonadetes;o_Gemmatimonadales;f_Gemmatimonadaceae;g_Fen-1231;s_	75.27	1.36	20	-	-	-	-	-	-	-	-	-	-	-	-	-	-	-	-	-	-	-	-	-	-	-	-	-	-	-	-	-	-	-	-	-	-	-	-	-	-	-	-	-	-	-	-	-
nzgw214	d_Bacteria;p_Elusimicrobiota;c_Elusimicrobia;o_UBA1565;f_UBA9628;g_GWA2-66-18;s_	95.51	1.5	50	-	-	-	-	-	-	-	-	-	-	-	-	-	-	-	-	-	-	-	-	-	-	-	-	-	-	-	-	-	-	-	-	-	-	-	-	-	-	-	-	-	-	-	-	-
nzgw66	d_Archaea;p_Thermoplasmatota;c_Thermoplasmata;o_;f_;g_;s_	96.27	0.8	100	-	-	-	-	-	-	-	-	-	-	-	-	-	-	-	-	-	-	-	-	-	-	-	-	-	-	-	-	-	-	-	-	-	-	-	-	-	-	-	-	-	-	-	-	-
nzgw129	d_Bacteria;p_Bacteroidota;c_Bacteroidia;o_AKYH767-A;f_;g_;s_	92.14	1.11	0	-	-	-	-	-	-	-	-	-	-	-	-	-	-	-	-	-	-	-	-	-	-	-	-	-	-	-	-	-	-	-	-	-	-	-	-	-	-	-	-	-	-	-	-	-
nzgw538	d_Bacteria;p_Proteobacteria;c_Alphaproteobacteria;o_Sphingomonadales;f_Sphingomonadaceae;g_Sphingomonas_A;s_	94.91	1.15	50	-	-	-	-	-	-	-	-	-	-	-	-	-	-	-	-	-	-	-	-	-	-	-	-	-	-	-	-	-	-	-	-	-	-	-	-	-	-	-	-	-	-	-	-	-
nzgw262	d_Bacteria;p_Myxococcota;c_UBA727;o_UBA727;f_;g_;s_	82.42	0	0	-	-	-	-	-	-	-	-	-	-	-	-	-	-	-	-	-	-	-	-	-	-	-	-	-	-	-	-	-	-	-	-	-	-	-	-	-	-	-	-	-	-	-	-	-
nzgw217	d_Bacteria;p_Fibrobacterota;c_Fibrobacteria;o_UBA11236;f_UBA11236;g_;s_	95.6	2.75	0	-	-	-	-	-	-	-	-	-	-	-	-	-	-	-	-	-	-	-	-	-	-	-	-	-	-	-	-	-	-	-	-	-	-	-	-	-	-	-	-	-	-	-	-	-
nzgw119	d_Bacteria;p_Bacteroidota;c_Bacteroidia;o_AKYH767;f_b-17BO;g_;s_	97.9	0.9	0	-	-	-	-	-	-	-	-	-	-	-	-	-	-	-	-	-	-	-	-	-	-	-	-	-	-	-	-	-	-	-	-	-	-	-	-	-	-	-	-	-	-	-	-	-
nzgw336	d_Bacteria;p_Omnitrophota;c_Omnitrophia;o_Omnitrophales;f_UBA2337;g_XYB12-FULL-50-7;s_	78.33	0	0	-	-	-	-	-	-	-	-	-	-	-	-	-	-	-	-	-	-	-	-	-	-	-	-	-	-	-	-	-	-	-	-	-	-	-	-	-	-	-	-	-	-	-	-	-
nzgw267	d_Bacteria;p_Nitrospinota;c_UBA7883;o_UBA7883;f_;g_;s_	85.04	1.71	0	-	-	-	-	-	-	-	-	-	-	-	-	-	-	-	-	-	-	-	-	-	-	-	-	-	-	-	-	-	-	-	-	-	-	-	-	-	-	-	-	-	-	-	-	-
nzgw110	d_Bacteria;p_Actinobacteriota;c_Thermoleophilia;o_20CM-4-69-9;f_20CM-4-69-9;g_;s_	65.37	0.99	100	-	-	-	-	-	-	-	-	-	-	-	-	-	-	-	-	-	-	-	-	-	-	-	-	-	-	-	-	-	-	-	-	-	-	-	-	-	-	-	-	-	-	-	-	-
nzgw149	d_Bacteria;p_Bacteroidota;c_Bacteroidia;o_Flavobacteriales;f_Flavobacteriaceae;g_Flavobacterium;s_	99.65	0.18	0	-	-	-	-	-	-	-	-	-	-	-	-	-	-	-	-	-	-	-	-	-	-	-	-	-	-	-	-	-	-	-	-	-	-	-	-	-	-	-	-	-	-	-	-	-
nzgw131	d_Bacteria;p_Bacteroidota;c_Bacteroidia;o_Bacteroidales;f_;g_;s_	96.77	2.42	0	-	-	-	-	-	-	-	-	-	-	-	-	-	-	-	-	-	-	-	-	-	-	-	-	-	-	-	-	-	-	-	-	-	-	-	-	-	-	-	-	-	-	-	-	-
nzgw144	d_Bacteria;p_Bacteroidota;c_Bacteroidia;o_Chitinophagales;f_Chitinophagaceae;g_UTBCD1;s_	91.38	1.18	50	-	-	-	-	-	-	-	-	-	-	-	-	-	-	-	-	-	-	-	-	-	-	-	-	-	-	-	-	-	-	-	-	-	-	-	-	-	-	-	-	-	-	-	-	-
nzgw594	d_Bacteria;p_Proteobacteria;c_Gammaproteobacteria;o_UBA5158;f_UBA5158;g_UBA4722;s_	89.05	0.81	33.33	-	-	-	-	-	-	-	-	-	-	-	-	-	-	-	-	-	-	-	-	-	-	-	-	-	-	-	-	-	-	-	-	-	-	-	-	-	-	-	-	-	-	-	-	-
nzgw302	d_Bacteria;p_Omnitrophota;c_koll11;o_UBA10015;f_;g_;s_	80.76	1.43	0	-	-	-	-	-	-	-	-	-	-	-	-	-	-	-	-	-	-	-	-	-	-	-	-	-	-	-	-	-	-	-	-	-	-	-	-	-	-	-	-	-	-	-	-	-
nzgw135	d_Bacteria;p_Bacteroidota;c_Bacteroidia;o_Bacteroidales;f_Prolixibacteraceae;g_UBA6024;s_	98.39	2.96	14.29	-	-	-	-	-	-	-	-	-	-	-	-	-	-	-	-	-	-	-	-	-	-	-	-	-	-	-	-	-	-	-	-	-	-	-	-	-	-	-	-	-	-	-	-	-
nzgw604	d_Bacteria;p_UBA10199;c_UBA10199;o_SPLOWO2-01-44-7;f_SPLOWO2-01-44-7;g_;s_	90.28	0.84	0	-	-	-	-	-	-	-	-	-	-	-	-	-	-	-	-	-	-	-	-	-	-	-	-	-	-	-	-	-	-	-	-	-	-	-	-	-	-	-	-	-	-	-	-	-
nzgw113	d_Bacteria;p_Actinobacteriota;c_UBA1414;o_;f_;g_;s_	91.97	0	0	-	-	-	-	-	-	-	-	-	-	-	-	-	-	-	-	-	-	-	-	-	-	-	-	-	-	-	-	-	-	-	-	-	-	-	-	-	-	-	-	-	-	-	-	-
nzgw238	d_Bacteria;p_Methylomirabilota;c_Methylomirabilia;o_Methylomirabilales;f_CSP1-5;g_CSP1-5;s_	88.82	4.66	37.5	-	-	-	-	-	-	-	-	-	-	-	-	-	-	-	-	-	-	-	-	-	-	-	-	-	-	-	-	-	-	-	-	-	-	-	-	-	-	-	-	-	-	-	-	-
nzgw509	d_Bacteria;p_Planctomycetota;c_;o_;f_;g_;s_	90.86	1.61	0	-	-	-	-	-	-	-	-	-	-	-	-	-	-	-	-	-	-	-	-	-	-	-	-	-	-	-	-	-	-	-	-	-	-	-	-	-	-	-	-	-	-	-	-	-
nzgw561	d_Bacteria;p_Proteobacteria;c_Gammaproteobacteria;o_Burkholderiales;f_Gallionellaceae;g_39-52-133;s_	80.6	0.5	0	-	-	-	-	-	-	-	-	-	-	-	-	-	-	-	-	-	-	-	-	-	-	-	-	-	-	-	-	-	-	-	-	-	-	-	-	-	-	-	-	-	-	-	-	-
nzgw333	d_Bacteria;p_Omnitrophota;c_Omnitrophia;o_Omnitrophales;f_GWA2-52-8;g_;s_	88.17	0	0	-	-	-	-	-	-	-	-	-	-	-	-	-	-	-	-	-	-	-	-	-	-	-	-	-	-	-	-	-	-	-	-	-	-	-	-	-	-	-	-	-	-	-	-	-
nzgw256	d_Bacteria;p_Myxococcota;c_Polyangia;o_Polyangiales;f_Polyangiaceae;g_;s_	79.27	3.55	33.33	-	-	-	-	-	-	-	-	-	-	-	-	-	-	-	-	-	-	-	-	-	-	-	-	-	-	-	-	-	-	-	-	-	-	-	-	-	-	-	-	-	-	-	-	-
nzgw248	d_Bacteria;p_Myxococcota;c_Myxococcia;o_Myxococcales;f_40CM-4-68-19;g_;s_	92.58	1.33	33.33	-	-	-	-	-	-	-	-	-	-	-	-	-	-	-	-	-	-	-	-	-	-	-	-	-	-	-	-	-	-	-	-	-	-	-	-	-	-	-	-	-	-	-	-	-
nzgw235	d_Bacteria;p_Margulisbacteria;c_ZB3;o_UBA817;f_;g_;s_	90.52	0.85	0	-	-	-	-	-	-	-	-	-	-	-	-	-	-	-	-	-	-	-	-	-	-	-	-	-	-	-	-	-	-	-	-	-	-	-	-	-	-	-	-	-	-	-	-	-
nzgw529	d_Bacteria;p_Proteobacteria;c_Alphaproteobacteria;o_Rhizobiales;f_Xanthobacteraceae;g_Palsa-892;s_	82.52	2.61	41.67	-	-	-	-	-	-	-	-	-	-	-	-	-	-	-	-	-	-	-	-	-	-	-	-	-	-	-	-	-	-	-	-	-	-	-	-	-	-	-	-	-	-	-	-	-
nzgw512	d_Bacteria;p_Planctomycetota;c_Brocadiae;o_Brocadiales;f_Brocadiaceae;g_;s_	93.14	3.3	25	-	-	-	-	-	-	-	-	-	-	-	-	-	-	-	-	-	-	-	-	-	-	-	-	-	-	-	-	-	-	-	-	-	-	-	-	-	-	-	-	-	-	-	-	-
nzgw233	d_Bacteria;p_Margulisbacteria;c_ZB3;o_;f_;g_;s_	85.47	3.89	71.43	-	-	-	-	-	-	-	-	-	-	-	-	-	-	-	-	-	-	-	-	-	-	-	-	-	-	-	-	-	-	-	-	-	-	-	-	-	-	-	-	-	-	-	-	-
nzgw16	d_Archaea;p_Crenarchaeota;c_Nitrososphaeria;o_Nitrososphaerales;f_Nitrososphaeraceae;g_Nitrososphaera;s_	98.06	0.97	0	-	-	-	-	-	-	-	-	-	-	-	-	-	-	-	-	-	-	-	-	-	-	-	-	-	-	-	-	-	-	-	-	-	-	-	-	-	-	-	-	-	-	-	-	-
nzgw321	d_Bacteria;p_Omnitrophota;c_koll11;o_UBA9649;f_UBA9649;g_;s_	85.13	1.17	50	-	-	-	-	-	-	-	-	-	-	-	-	-	-	-	-	-	-	-	-	-	-	-	-	-	-	-	-	-	-	-	-	-	-	-	-	-	-	-	-	-	-	-	-	-
nzgw522	d_Bacteria;p_Proteobacteria;c_Alphaproteobacteria;o_Elsterales;f_URHD0088;g_;s_	81.03	3.45	0	-	-	-	-	-	-	-	-	-	-	-	-	-	-	-	-	-	-	-	-	-	-	-	-	-	-	-	-	-	-	-	-	-	-	-	-	-	-	-	-	-	-	-	-	-
nzgw533	d_Bacteria;p_Proteobacteria;c_Alphaproteobacteria;o_Sphingomonadales;f_Sphingomonadaceae;g_Novosphingobium;s_	92.17	5.97	35.29	-	-	-	-	-	-	-	-	-	-	-	-	-	-	-	-	-	-	-	-	-	-	-	-	-	-	-	-	-	-	-	-	-	-	-	-	-	-	-	-	-	-	-	-	-
nzgw240	d_Bacteria;p_Methylomirabilota;c_Methylomirabilia;o_Methylomirabilales;f_Methylomirabilaceae;g_Methylomirabilis;s_	81.48	3.28	80	-	-	-	-	-	-	-	-	-	-	-	-	-	-	-	-	-	-	-	-	-	-	-	-	-	-	-	-	-	-	-	-	-	-	-	-	-	-	-	-	-	-	-	-	-
nzgw223	d_Bacteria;p_Firmicutes;c_Bacilli;o_Erysipelotrichales;f_Erysipelotrichaceae;g_GWE2-51-13;s_	98.11	1.89	0	-	-	-	-	-	-	-	-	-	-	-	-	-	-	-	-	-	-	-	-	-	-	-	-	-	-	-	-	-	-	-	-	-	-	-	-	-	-	-	-	-	-	-	-	-
nzgw618	d_Bacteria;p_Verrucomicrobiota_A;c_Chlamydiia;o_2-12-FULL-49-11;f_;g_;s_	76.69	0.68	0	-	-	-	-	-	-	-	-	-	-	-	-	-	-	-	-	-	-	-	-	-	-	-	-	-	-	-	-	-	-	-	-	-	-	-	-	-	-	-	-	-	-	-	-	-
nzgw547	d_Bacteria;p_Proteobacteria;c_Gammaproteobacteria;o_Burkholderiales;f_Burkholderiaceae;g_;s_	87.96	3.55	50	-	-	-	-	-	-	-	-	-	-	-	-	-	-	-	-	-	-	-	-	-	-	-	-	-	-	-	-	-	-	-	-	-	-	-	-	-	-	-	-	-	-	-	-	-
nzgw92	d_Bacteria;p_Actinobacteriota;c_Actinobacteria;o_Mycobacteriales;f_Mycobacteriaceae;g_Mycolicibacterium;s_	67.75	6.43	29.55	-	-	-	-	-	-	-	-	-	-	-	-	-	-	-	-	-	-	-	-	-	-	-	-	-	-	-	-	-	-	-	-	-	-	-	-	-	-	-	-	-	-	-	-	-
nzgw328	d_Bacteria;p_Omnitrophota;c_Omnitrophia;o_Omnitrophales;f_;g_;s_	76.33	6.99	71.43	-	-	-	-	-	-	-	-	-	-	-	-	-	-	-	-	-	-	-	-	-	-	-	-	-	-	-	-	-	-	-	-	-	-	-	-	-	-	-	-	-	-	-	-	-
nzgw234	d_Bacteria;p_Margulisbacteria;c_ZB3;o_;f_;g_;s_	92.31	1.8	33.33	-	-	-	-	-	-	-	-	-	-	-	-	-	-	-	-	-	-	-	-	-	-	-	-	-	-	-	-	-	-	-	-	-	-	-	-	-	-	-	-	-	-	-	-	-
nzgw120	d_Bacteria;p_Bacteroidota;c_Bacteroidia;o_AKYH767;f_b-17BO;g_;s_	80.63	2.54	37.5	-	-	-	-	-	-	-	-	-	-	-	-	-	-	-	-	-	-	-	-	-	-	-	-	-	-	-	-	-	-	-	-	-	-	-	-	-	-	-	-	-	-	-	-	-
nzgw257	d_Bacteria;p_Myxococcota;c_Polyangia;o_Polyangiales;f_Polyangiaceae;g_;s_	90.75	4.38	20	-	-	-	-	-	-	-	-	-	-	-	-	-	-	-	-	-	-	-	-	-	-	-	-	-	-	-	-	-	-	-	-	-	-	-	-	-	-	-	-	-	-	-	-	-
nzgw528	d_Bacteria;p_Proteobacteria;c_Alphaproteobacteria;o_Rhizobiales;f_Xanthobacteraceae;g_Palsa-892;s_	82.84	2.74	33.33	-	-	-	-	-	-	-	-	-	-	-	-	-	-	-	-	-	-	-	-	-	-	-	-	-	-	-	-	-	-	-	-	-	-	-	-	-	-	-	-	-	-	-	-	-
nzgw15	d_Archaea;p_Crenarchaeota;c_Nitrososphaeria;o_Nitrososphaerales;f_Nitrososphaeraceae;g_;s_	98.54	0.97	0	-	-	-	-	-	-	-	-	-	-	-	-	-	-	-	-	-	-	-	-	-	-	-	-	-	-	-	-	-	-	-	-	-	-	-	-	-	-	-	-	-	-	-	-	-
nzgw266	d_Bacteria;p_Nitrospinota;c_UBA7883;o_UBA7883;f_;g_;s_	97.1	4.27	20	-	-	-	-	-	-	-	-	-	-	-	-	-	-	-	-	-	-	-	-	-	-	-	-	-	-	-	-	-	-	-	-	-	-	-	-	-	-	-	-	-	-	-	-	-
nzgw163	d_Bacteria;p_Bdellovibrionota;c_Bacteriovoracia;o_Bacteriovoracales;f_Bacteriovoracaceae;g_;s_	83.41	0.95	33.33	-	-	-	-	-	-	-	-	-	-	-	-	-	-	-	-	-	-	-	-	-	-	-	-	-	-	-	-	-	-	-	-	-	-	-	-	-	-	-	-	-	-	-	-	-
nzgw143	d_Bacteria;p_Bacteroidota;c_Bacteroidia;o_Chitinophagales;f_Chitinophagaceae;g_UBA1930;s_	99.51	0	0	-	-	-	-	-	-	-	-	-	-	-	-	-	-	-	-	-	-	-	-	-	-	-	-	-	-	-	-	-	-	-	-	-	-	-	-	-	-	-	-	-	-	-	-	-
nzgw611	d_Bacteria;p_Verrucomicrobiota;c_Verrucomicrobiae;o_Opitutales;f_Opitutaceae;g_;s_	96.5	3.51	14.29	-	-	-	-	-	-	-	-	-	-	-	-	-	-	-	-	-	-	-	-	-	-	-	-	-	-	-	-	-	-	-	-	-	-	-	-	-	-	-	-	-	-	-	-	-
nzgw534	d_Bacteria;p_Proteobacteria;c_Alphaproteobacteria;o_Sphingomonadales;f_Sphingomonadaceae;g_Sphingobium;s_	82.14	2.38	60	-	-	-	-	-	-	-	-	-	-	-	-	-	-	-	-	-	-	-	-	-	-	-	-	-	-	-	-	-	-	-	-	-	-	-	-	-	-	-	-	-	-	-	-	-
nzgw23	d_Archaea;p_Halobacterota;c_Methanosarcinia;o_Methanosarcinales;f_Methanoperedenaceae;g_Methanoperedens;s_	95.75	2.29	75	-	-	-	-	-	-	-	-	-	-	-	-	-	-	-	-	-	-	-	-	-	-	-	-	-	-	-	-	-	-	-	-	-	-	-	-	-	-	-	-	-	-	-	-	-
nzgw621	d_Bacteria;p_Verrucomicrobiota_A;c_Chlamydiia;o_Parachlamydiales;f_Ga0074140;g_;s_	85.4	0.34	100	-	-	-	-	-	-	-	-	-	-	-	-	-	-	-	-	-	-	-	-	-	-	-	-	-	-	-	-	-	-	-	-	-	-	-	-	-	-	-	-	-	-	-	-	-
nzgw182	d_Bacteria;p_Chloroflexota;c_Anaerolineae;o_Anaerolineales;f_;g_;s_	77.5	4.55	20	-	-	-	-	-	-	-	-	-	-	-	-	-	-	-	-	-	-	-	-	-	-	-	-	-	-	-	-	-	-	-	-	-	-	-	-	-	-	-	-	-	-	-	-	-
nzgw292	d_Bacteria;p_Omnitrophota;c_koll11;o_2-02-FULL-51-18;f_;g_;s_	73.56	3.23	66.67	-	-	-	-	-	-	-	-	-	-	-	-	-	-	-	-	-	-	-	-	-	-	-	-	-	-	-	-	-	-	-	-	-	-	-	-	-	-	-	-	-	-	-	-	-
nzgw289	d_Bacteria;p_Omnitrophota;c_koll11;o_2-02-FULL-51-18;f_;g_;s_	73.38	4.3	0	-	-	-	-	-	-	-	-	-	-	-	-	-	-	-	-	-	-	-	-	-	-	-	-	-	-	-	-	-	-	-	-	-	-	-	-	-	-	-	-	-	-	-	-	-
nzgw616	d_Bacteria;p_Verrucomicrobiota;c_Verrucomicrobiae;o_Opitutales;f_Opitutaceae;g_Lacunisphaera;s_	90.58	2.84	20	-	-	-	-	-	-	-	-	-	-	-	-	-	-	-	-	-	-	-	-	-	-	-	-	-	-	-	-	-	-	-	-	-	-	-	-	-	-	-	-	-	-	-	-	-
nzgw250	d_Bacteria;p_Myxococcota;c_Polyangia;o_Palsa-1104;f_;g_;s_	93.55	5.72	15.38	-	-	-	-	-	-	-	-	-	-	-	-	-	-	-	-	-	-	-	-	-	-	-	-	-	-	-	-	-	-	-	-	-	-	-	-	-	-	-	-	-	-	-	-	-
nzgw295	d_Bacteria;p_Omnitrophota;c_koll11;o_GIF10;f_UBA12090;g_GWF2-43-52;s_	65.28	0.06	0	-	-	-	-	-	-	-	-	-	-	-	-	-	-	-	-	-	-	-	-	-	-	-	-	-	-	-	-	-	-	-	-	-	-	-	-	-	-	-	-	-	-	-	-	-
nzgw511	d_Bacteria;p_Planctomycetota;c_Brocadiae;o_Brocadiales;f_2-02-FULL-50-16-A;g_2-12-FULL-52-36;s_	95.39	1.14	0	-	-	-	-	-	-	-	-	-	-	-	-	-	-	-	-	-	-	-	-	-	-	-	-	-	-	-	-	-	-	-	-	-	-	-	-	-	-	-	-	-	-	-	-	-
nzgw296	d_Bacteria;p_Omnitrophota;c_koll11;o_GIF10;f_UBA6249;g_;s_	80.37	2.88	66.67	-	-	-	-	-	-	-	-	-	-	-	-	-	-	-	-	-	-	-	-	-	-	-	-	-	-	-	-	-	-	-	-	-	-	-	-	-	-	-	-	-	-	-	-	-
nzgw276	d_Bacteria;p_Nitrospirota;c_Nitrospiria;o_Nitrospirales;f_Nitrospiraceae;g_40CM-3-62-11;s_	86.71	3.94	40	-	-	-	-	-	-	-	-	-	-	-	-	-	-	-	-	-	-	-	-	-	-	-	-	-	-	-	-	-	-	-	-	-	-	-	-	-	-	-	-	-	-	-	-	-
nzgw514	d_Bacteria;p_Planctomycetota;c_Brocadiae;o_Brocadiales;f_Brocadiaceae;g_XYD2-FULL-41-16;s_	95.05	9.34	11.11	-	-	-	-	-	-	-	-	-	-	-	-	-	-	-	-	-	-	-	-	-	-	-	-	-	-	-	-	-	-	-	-	-	-	-	-	-	-	-	-	-	-	-	-	-
nzgw316	d_Bacteria;p_Omnitrophota;c_koll11;o_UBA1560;f_;g_;s_	88.71	1.08	0	-	-	-	-	-	-	-	-	-	-	-	-	-	-	-	-	-	-	-	-	-	-	-	-	-	-	-	-	-	-	-	-	-	-	-	-	-	-	-	-	-	-	-	-	-
nzgw94	d_Bacteria;p_Actinobacteriota;c_Actinobacteria;o_Mycobacteriales;f_Mycobacteriaceae;g_Mycolicibacterium;s_	89.68	3.45	30.43	-	-	-	-	-	-	-	-	-	-	-	-	-	-	-	-	-	-	-	-	-	-	-	-	-	-	-	-	-	-	-	-	-	-	-	-	-	-	-	-	-	-	-	-	-
nzgw107	d_Bacteria;p_Actinobacteriota;c_Coriobacteriia;o_OPB41;f_PALSA-660;g_PALSA-660;s_	77.92	2.71	75	-	-	-	-	-	-	-	-	-	-	-	-	-	-	-	-	-	-	-	-	-	-	-	-	-	-	-	-	-	-	-	-	-	-	-	-	-	-	-	-	-	-	-	-	-
nzgw96	d_Bacteria;p_Actinobacteriota;c_Actinobacteria;o_Mycobacteriales;f_Mycobacteriaceae;g_Nocardia;s_Nocardia salmonicida	87.27	2.97	17.65	-	-	-	-	-	-	-	-	-	-	-	-	-	-	-	-	-	-	-	-	-	-	-	-	-	-	-	-	-	-	-	-	-	-	-	-	-	-	-	-	-	-	-	-	-
nzgw191	d_Bacteria;p_Cyanobacteria;c_Vampirovibrionia;o_Caenarcaniphilales;f_2-02-FULL-35-15;g_2-02-FULL-35-15;s_	83.25	2.56	33.33	-	-	-	-	-	-	-	-	-	-	-	-	-	-	-	-	-	-	-	-	-	-	-	-	-	-	-	-	-	-	-	-	-	-	-	-	-	-	-	-	-	-	-	-	-
nzgw168	d_Bacteria;p_Bdellovibrionota;c_Bdellovibrionia;o_;f_;g_;s_	94.64	2.68	0	-	-	-	-	-	-	-	-	-	-	-	-	-	-	-	-	-	-	-	-	-	-	-	-	-	-	-	-	-	-	-	-	-	-	-	-	-	-	-	-	-	-	-	-	-
nzgw326	d_Bacteria;p_Omnitrophota;c_koll11;o_UBA9649;f_UBA9649;g_;s_	86.48	3.23	50	-	-	-	-	-	-	-	-	-	-	-	-	-	-	-	-	-	-	-	-	-	-	-	-	-	-	-	-	-	-	-	-	-	-	-	-	-	-	-	-	-	-	-	-	-
nzgw99	d_Bacteria;p_Actinobacteriota;c_Actinobacteria;o_Mycobacteriales;f_Mycobacteriaceae;g_Rhodococcus;s_Rhodococcus sp001647195	90.06	3.18	33.33	-	-	-	-	-	-	-	-	-	-	-	-	-	-	-	-	-	-	-	-	-	-	-	-	-	-	-	-	-	-	-	-	-	-	-	-	-	-	-	-	-	-	-	-	-
nzgw114	d_Bacteria;p_Actinobacteriota;c_UBA4738;o_UBA4738;f_HRBIN12;g_;s_	91.45	3.7	60	-	-	-	-	-	-	-	-	-	-	-	-	-	-	-	-	-	-	-	-	-	-	-	-	-	-	-	-	-	-	-	-	-	-	-	-	-	-	-	-	-	-	-	-	-
nzgw189	d_Bacteria;p_Chloroflexota_A;c_Ellin6529;o_QHBO01;f_QHBO01;g_;s_	68.21	2.16	100	-	-	-	-	-	-	-	-	-	-	-	-	-	-	-	-	-	-	-	-	-	-	-	-	-	-	-	-	-	-	-	-	-	-	-	-	-	-	-	-	-	-	-	-	-
nzgw123	d_Bacteria;p_Bacteroidota;c_Bacteroidia;o_AKYH767;f_b-17BO;g_;s_	62.78	4.54	84.62	-	-	-	-	-	-	-	-	-	-	-	-	-	-	-	-	-	-	-	-	-	-	-	-	-	-	-	-	-	-	-	-	-	-	-	-	-	-	-	-	-	-	-	-	-
nzgw593	d_Bacteria;p_Proteobacteria;c_Gammaproteobacteria;o_UBA4486;f_UBA4486;g_2-02-FULL-61-13;s_	59.1	5.02	25.93	-	-	-	-	-	-	-	-	-	-	-	-	-	-	-	-	-	-	-	-	-	-	-	-	-	-	-	-	-	-	-	-	-	-	-	-	-	-	-	-	-	-	-	-	-
nzgw124	d_Bacteria;p_Bacteroidota;c_Bacteroidia;o_AKYH767;f_Palsa-948;g_Palsa-948;s_	70.02	9.13	0	-	-	-	-	-	-	-	-	-	-	-	-	-	-	-	-	-	-	-	-	-	-	-	-	-	-	-	-	-	-	-	-	-	-	-	-	-	-	-	-	-	-	-	-	-
nzgw605	d_Bacteria;p_UBP3;c_;o_;f_;g_;s_	73.88	6.8	0	-	-	-	-	-	-	-	-	-	-	-	-	-	-	-	-	-	-	-	-	-	-	-	-	-	-	-	-	-	-	-	-	-	-	-	-	-	-	-	-	-	-	-	-	-
nzgw330	d_Bacteria;p_Omnitrophota;c_Omnitrophia;o_Omnitrophales;f_01-FULL-45-10b;g_;s_	92.88	1.61	50	-	-	-	-	-	-	-	-	-	-	-	-	-	-	-	-	-	-	-	-	-	-	-	-	-	-	-	-	-	-	-	-	-	-	-	-	-	-	-	-	-	-	-	-	-
nzgw590	d_Bacteria;p_Proteobacteria;c_Gammaproteobacteria;o_Pseudomonadales;f_UBA6940;g_;s_	86.11	0.93	66.67	-	-	-	-	-	-	-	-	-	-	-	-	-	-	-	-	-	-	-	-	-	-	-	-	-	-	-	-	-	-	-	-	-	-	-	-	-	-	-	-	-	-	-	-	-
nzgw111	d_Bacteria;p_Actinobacteriota;c_Thermoleophilia;o_Solirubrobacterales;f_70-9;g_;s_	95.83	0.43	100	-	-	-	-	-	-	-	-	-	-	-	-	-	-	-	-	-	-	-	-	-	-	-	-	-	-	-	-	-	-	-	-	-	-	-	-	-	-	-	-	-	-	-	-	-
nzgw541	d_Bacteria;p_Proteobacteria;c_Alphaproteobacteria;o_UBA1301;f_UBA1301;g_UBA6038;s_	100	5.36	0	-	-	-	-	-	-	-	-	-	-	-	-	-	-	-	-	-	-	-	-	-	-	-	-	-	-	-	-	-	-	-	-	-	-	-	-	-	-	-	-	-	-	-	-	-
nzgw280	d_Bacteria;p_O2-12-FULL-43-9;c_O2-12-FULL-43-9;o_2-02-FULL-40-11;f_2-02-FULL-40-11;g_;s_	55.19	0	0	-	-	-	-	-	-	-	-	-	-	-	-	-	-	-	-	-	-	-	-	-	-	-	-	-	-	-	-	-	-	-	-	-	-	-	-	-	-	-	-	-	-	-	-	-
nzgw69	d_Bacteria;p_Acidobacteriota;c_Acidobacteriae;o_Acidobacteriales;f_QIAW01;g_;s_	87.18	1.71	50	-	-	-	-	-	-	-	-	-	-	-	-	-	-	-	-	-	-	-	-	-	-	-	-	-	-	-	-	-	-	-	-	-	-	-	-	-	-	-	-	-	-	-	-	-
nzgw579	d_Bacteria;p_Proteobacteria;c_Gammaproteobacteria;o_Francisellales;f_;g_;s_	87.9	2.46	42.86	-	-	-	-	-	-	-	-	-	-	-	-	-	-	-	-	-	-	-	-	-	-	-	-	-	-	-	-	-	-	-	-	-	-	-	-	-	-	-	-	-	-	-	-	-
nzgw147	d_Bacteria;p_Bacteroidota;c_Bacteroidia;o_Cytophagales;f_Cyclobacteriaceae;g_ELB16-189;s_	99.44	1.11	20	-	-	-	-	-	-	-	-	-	-	-	-	-	-	-	-	-	-	-	-	-	-	-	-	-	-	-	-	-	-	-	-	-	-	-	-	-	-	-	-	-	-	-	-	-
nzgw332	d_Bacteria;p_Omnitrophota;c_Omnitrophia;o_Omnitrophales;f_GWA2-52-8;g_;s_	91.4	0	0	-	-	-	-	-	-	-	-	-	-	-	-	-	-	-	-	-	-	-	-	-	-	-	-	-	-	-	-	-	-	-	-	-	-	-	-	-	-	-	-	-	-	-	-	-
nzgw159	d_Bacteria;p_Bacteroidota;c_UBA10030;o_UBA10030;f_SZUA-254;g_;s_	60.96	5.46	21.43	-	-	-	-	-	-	-	-	-	-	-	-	-	-	-	-	-	-	-	-	-	-	-	-	-	-	-	-	-	-	-	-	-	-	-	-	-	-	-	-	-	-	-	-	-
nzgw5	d_Archaea;p_Crenarchaeota;c_Nitrososphaeria;o_Nitrososphaerales;f_;g_;s_	83.25	0.97	0	-	-	-	-	-	-	-	-	-	-	-	-	-	-	-	-	-	-	-	-	-	-	-	-	-	-	-	-	-	-	-	-	-	-	-	-	-	-	-	-	-	-	-	-	-
nzgw80	d_Bacteria;p_Acidobacteriota;c_Vicinamibacteria;o_Vicinamibacterales;f_UBA2999;g_Gp6-AA40;s_	51.99	7.69	27.27	-	-	-	-	-	-	-	-	-	-	-	-	-	-	-	-	-	-	-	-	-	-	-	-	-	-	-	-	-	-	-	-	-	-	-	-	-	-	-	-	-	-	-	-	-
nzgw244	d_Bacteria;p_Methylomirabilota;c_Methylomirabilia;o_Rokubacteriales;f_GWA2-73-35;g_AR37;s_	66.95	7.5	22.22	-	-	-	-	-	-	-	-	-	-	-	-	-	-	-	-	-	-	-	-	-	-	-	-	-	-	-	-	-	-	-	-	-	-	-	-	-	-	-	-	-	-	-	-	-
nzgw169	d_Bacteria;p_Bdellovibrionota_A;c_UBA2651;o_UBA2651;f_UBA2651;g_;s_	84.33	6.05	12.5	-	-	-	-	-	-	-	-	-	-	-	-	-	-	-	-	-	-	-	-	-	-	-	-	-	-	-	-	-	-	-	-	-	-	-	-	-	-	-	-	-	-	-	-	-
nzgw320	d_Bacteria;p_Omnitrophota;c_koll11;o_UBA9649;f_UBA9649;g_;s_	84.38	8.67	9.09	-	-	-	-	-	-	-	-	-	-	-	-	-	-	-	-	-	-	-	-	-	-	-	-	-	-	-	-	-	-	-	-	-	-	-	-	-	-	-	-	-	-	-	-	-
nzgw21	d_Archaea;p_Euryarchaeota;c_Methanobacteria;o_Methanobacteriales;f_Methanobacteriaceae;g_UBA349;s_	95.79	1.66	0	-	-	-	-	-	-	-	-	-	-	-	-	-	-	-	-	-	-	-	-	-	-	-	-	-	-	-	-	-	-	-	-	-	-	-	-	-	-	-	-	-	-	-	-	-
nzgw251	d_Bacteria;p_Myxococcota;c_Polyangia;o_Palsa-1104;f_Palsa-1104;g_;s_	94.33	2.1	0	-	-	-	-	-	-	-	-	-	-	-	-	-	-	-	-	-	-	-	-	-	-	-	-	-	-	-	-	-	-	-	-	-	-	-	-	-	-	-	-	-	-	-	-	-
nzgw108	d_Bacteria;p_Actinobacteriota;c_RBG-13-55-18;o_RBG-13-55-18;f_;g_;s_	91.17	4.27	16.67	-	-	-	-	-	-	-	-	-	-	-	-	-	-	-	-	-	-	-	-	-	-	-	-	-	-	-	-	-	-	-	-	-	-	-	-	-	-	-	-	-	-	-	-	-
nzgw261	d_Bacteria;p_Myxococcota;c_UBA727;o_UBA727;f_;g_;s_	53.74	0.65	0	-	-	-	-	-	-	-	-	-	-	-	-	-	-	-	-	-	-	-	-	-	-	-	-	-	-	-	-	-	-	-	-	-	-	-	-	-	-	-	-	-	-	-	-	-
nzgw623	d_Bacteria;p_Verrucomicrobiota_A;c_Chlamydiia;o_Parachlamydiales;f_Ga0074140;g_;s_	86.53	2.36	50	-	-	-	-	-	-	-	-	-	-	-	-	-	-	-	-	-	-	-	-	-	-	-	-	-	-	-	-	-	-	-	-	-	-	-	-	-	-	-	-	-	-	-	-	-
nzgw190	d_Bacteria;p_Cyanobacteria;c_Vampirovibrionia;o_Caenarcaniphilales;f_2-02-FULL-35-15;g_2-02-FULL-35-15;s_	83.56	3.42	0	-	-	-	-	-	-	-	-	-	-	-	-	-	-	-	-	-	-	-	-	-	-	-	-	-	-	-	-	-	-	-	-	-	-	-	-	-	-	-	-	-	-	-	-	-
nzgw67	d_Bacteria;p_Acidobacteriota;c_Acidobacteriae;o_20CM-2-55-15;f_20CM-2-55-15;g_;s_	86.08	3.42	0	-	-	-	-	-	-	-	-	-	-	-	-	-	-	-	-	-	-	-	-	-	-	-	-	-	-	-	-	-	-	-	-	-	-	-	-	-	-	-	-	-	-	-	-	-
nzgw195	d_Bacteria;p_Cyanobacteria;c_Vampirovibrionia;o_Obscuribacterales;f_Obscuribacteraceae;g_;s_	94.7	2.28	0	-	-	-	-	-	-	-	-	-	-	-	-	-	-	-	-	-	-	-	-	-	-	-	-	-	-	-	-	-	-	-	-	-	-	-	-	-	-	-	-	-	-	-	-	-
nzgw544	d_Bacteria;p_Proteobacteria;c_Gammaproteobacteria;o_Berkiellales;f_;g_;s_	90.7	1.62	14.29	-	-	-	-	-	-	-	-	-	-	-	-	-	-	-	-	-	-	-	-	-	-	-	-	-	-	-	-	-	-	-	-	-	-	-	-	-	-	-	-	-	-	-	-	-
nzgw317	d_Bacteria;p_Omnitrophota;c_koll11;o_UBA1560;f_2-01-FULL-45-10;g_;s_	90.53	4.3	50	-	-	-	-	-	-	-	-	-	-	-	-	-	-	-	-	-	-	-	-	-	-	-	-	-	-	-	-	-	-	-	-	-	-	-	-	-	-	-	-	-	-	-	-	-
nzgw309	d_Bacteria;p_Omnitrophota;c_koll11;o_UBA10015;f_GCA-002753745;g_;s_	73.04	2.25	33.33	-	-	-	-	-	-	-	-	-	-	-	-	-	-	-	-	-	-	-	-	-	-	-	-	-	-	-	-	-	-	-	-	-	-	-	-	-	-	-	-	-	-	-	-	-
nzgw125	d_Bacteria;p_Bacteroidota;c_Bacteroidia;o_AKYH767;f_Palsa-948;g_Palsa-948;s_	94.93	0.57	0	-	-	-	-	-	-	-	-	-	-	-	-	-	-	-	-	-	-	-	-	-	-	-	-	-	-	-	-	-	-	-	-	-	-	-	-	-	-	-	-	-	-	-	-	-
nzgw313	d_Bacteria;p_Omnitrophota;c_koll11;o_UBA10015;f_kpj58rc;g_;s_	86.04	6.84	10	-	-	-	-	-	-	-	-	-	-	-	-	-	-	-	-	-	-	-	-	-	-	-	-	-	-	-	-	-	-	-	-	-	-	-	-	-	-	-	-	-	-	-	-	-
nzgw585	d_Bacteria;p_Proteobacteria;c_Gammaproteobacteria;o_Nevskiales;f_Nevskiaceae;g_Nevskia;s_	94.78	2.45	0	-	-	-	-	-	-	-	-	-	-	-	-	-	-	-	-	-	-	-	-	-	-	-	-	-	-	-	-	-	-	-	-	-	-	-	-	-	-	-	-	-	-	-	-	-
nzgw584	d_Bacteria;p_Proteobacteria;c_Gammaproteobacteria;o_Legionellales;f_Legionellaceae;g_;s_	82.62	2.03	0	-	-	-	-	-	-	-	-	-	-	-	-	-	-	-	-	-	-	-	-	-	-	-	-	-	-	-	-	-	-	-	-	-	-	-	-	-	-	-	-	-	-	-	-	-
nzgw298	d_Bacteria;p_Omnitrophota;c_koll11;o_UBA10015;f_;g_;s_	66.99	2.15	50	-	-	-	-	-	-	-	-	-	-	-	-	-	-	-	-	-	-	-	-	-	-	-	-	-	-	-	-	-	-	-	-	-	-	-	-	-	-	-	-	-	-	-	-	-
nzgw271	d_Bacteria;p_Nitrospirota;c_Nitrospiria;o_9FT-COMBO-42-15;f_9FT-COMBO-42-15;g_9FT-COMBO-42-15;s_	94.66	2.98	40	-	-	-	-	-	-	-	-	-	-	-	-	-	-	-	-	-	-	-	-	-	-	-	-	-	-	-	-	-	-	-	-	-	-	-	-	-	-	-	-	-	-	-	-	-
nzgw216	d_Bacteria;p_FCPU426;c_Palsa-1180;o_Palsa-1180;f_Palsa-1180;g_PALSA-1180;s_	96.63	2.25	50	-	-	-	-	-	-	-	-	-	-	-	-	-	-	-	-	-	-	-	-	-	-	-	-	-	-	-	-	-	-	-	-	-	-	-	-	-	-	-	-	-	-	-	-	-
nzgw286	d_Bacteria;p_Omnitrophota;c_koll11;o_1-14-0-20-64-10;f_1-14-0-20-64-10;g_;s_	78.43	2.93	80	-	-	-	-	-	-	-	-	-	-	-	-	-	-	-	-	-	-	-	-	-	-	-	-	-	-	-	-	-	-	-	-	-	-	-	-	-	-	-	-	-	-	-	-	-
nzgw73	d_Bacteria;p_Acidobacteriota;c_Blastocatellia;o_Chloracidobacteriales;f_;g_;s_	86.91	5.66	33.33	-	-	-	-	-	-	-	-	-	-	-	-	-	-	-	-	-	-	-	-	-	-	-	-	-	-	-	-	-	-	-	-	-	-	-	-	-	-	-	-	-	-	-	-	-
nzgw207	d_Bacteria;p_Eisenbacteria;c_RBG-16-71-46;o_RBG-16-71-46;f_RBG-16-71-46;g_;s_	87.55	3.3	33.33	-	-	-	-	-	-	-	-	-	-	-	-	-	-	-	-	-	-	-	-	-	-	-	-	-	-	-	-	-	-	-	-	-	-	-	-	-	-	-	-	-	-	-	-	-
nzgw225	d_Bacteria;p_Firmicutes_A;c_Clostridia;o_Christensenellales;f_CAG-138;g_UBA7703;s_	51.69	3.85	33.33	-	-	-	-	-	-	-	-	-	-	-	-	-	-	-	-	-	-	-	-	-	-	-	-	-	-	-	-	-	-	-	-	-	-	-	-	-	-	-	-	-	-	-	-	-
nzgw153	d_Bacteria;p_Bacteroidota;c_Bacteroidia;o_Flavobacteriales;f_GCA-2746335;g_;s_	91.43	2.3	0	-	-	-	-	-	-	-	-	-	-	-	-	-	-	-	-	-	-	-	-	-	-	-	-	-	-	-	-	-	-	-	-	-	-	-	-	-	-	-	-	-	-	-	-	-
nzgw93	d_Bacteria;p_Actinobacteriota;c_Actinobacteria;o_Mycobacteriales;f_Mycobacteriaceae;g_Mycolicibacterium;s_	76.71	0.33	33.33	-	-	-	-	-	-	-	-	-	-	-	-	-	-	-	-	-	-	-	-	-	-	-	-	-	-	-	-	-	-	-	-	-	-	-	-	-	-	-	-	-	-	-	-	-
nzgw301	d_Bacteria;p_Omnitrophota;c_koll11;o_UBA10015;f_;g_;s_	89	4.36	33.33	-	-	-	-	-	-	-	-	-	-	-	-	-	-	-	-	-	-	-	-	-	-	-	-	-	-	-	-	-	-	-	-	-	-	-	-	-	-	-	-	-	-	-	-	-
nzgw571	d_Bacteria;p_Proteobacteria;c_Gammaproteobacteria;o_Burkholderiales;f_SG8-41;g_PALSA-1004;s_	82.12	6.63	16.67	-	-	-	-	-	-	-	-	-	-	-	-	-	-	-	-	-	-	-	-	-	-	-	-	-	-	-	-	-	-	-	-	-	-	-	-	-	-	-	-	-	-	-	-	-
nzgw232	d_Bacteria;p_Lindowbacteria;c_2-12-FULL-62-27;o_2-12-FULL-62-27;f_2-12-FULL-62-27;g_;s_	89.68	2.25	50	-	-	-	-	-	-	-	-	-	-	-	-	-	-	-	-	-	-	-	-	-	-	-	-	-	-	-	-	-	-	-	-	-	-	-	-	-	-	-	-	-	-	-	-	-
nzgw179	d_Bacteria;p_Campylobacterota;c_Campylobacteria;o_Campylobacterales;f_Sulfurimonadaceae;g_Sulfuricurvum;s_	93.77	1.64	20	-	-	-	-	-	-	-	-	-	-	-	-	-	-	-	-	-	-	-	-	-	-	-	-	-	-	-	-	-	-	-	-	-	-	-	-	-	-	-	-	-	-	-	-	-
nzgw133	d_Bacteria;p_Bacteroidota;c_Bacteroidia;o_Bacteroidales;f_Prolixibacteraceae;g_;s_	87.63	2.15	0	-	-	-	-	-	-	-	-	-	-	-	-	-	-	-	-	-	-	-	-	-	-	-	-	-	-	-	-	-	-	-	-	-	-	-	-	-	-	-	-	-	-	-	-	-
nzgw308	d_Bacteria;p_Omnitrophota;c_koll11;o_UBA10015;f_GCA-002753745;g_;s_	71.51	1.08	100	-	-	-	-	-	-	-	-	-	-	-	-	-	-	-	-	-	-	-	-	-	-	-	-	-	-	-	-	-	-	-	-	-	-	-	-	-	-	-	-	-	-	-	-	-
nzgw164	d_Bacteria;p_Bdellovibrionota;c_Bacteriovoracia;o_Bacteriovoracales;f_Bacteriovoracaceae;g_GWA2-49-15;s_	82.73	1.79	0	-	-	-	-	-	-	-	-	-	-	-	-	-	-	-	-	-	-	-	-	-	-	-	-	-	-	-	-	-	-	-	-	-	-	-	-	-	-	-	-	-	-	-	-	-
nzgw516	d_Bacteria;p_Planctomycetota;c_Brocadiae;o_MHYJ01;f_;g_;s_	84.78	4.55	75	-	-	-	-	-	-	-	-	-	-	-	-	-	-	-	-	-	-	-	-	-	-	-	-	-	-	-	-	-	-	-	-	-	-	-	-	-	-	-	-	-	-	-	-	-
nzgw525	d_Bacteria;p_Proteobacteria;c_Alphaproteobacteria;o_Rhizobiales;f_Anderseniellaceae;g_PALSA-927;s_	90.36	3.99	45.45	-	-	-	-	-	-	-	-	-	-	-	-	-	-	-	-	-	-	-	-	-	-	-	-	-	-	-	-	-	-	-	-	-	-	-	-	-	-	-	-	-	-	-	-	-
nzgw247	d_Bacteria;p_Methylomirabilota;c_Methylomirabilia;o_Rokubacteriales;f_GWA2-73-35;g_CSP1-6;s_	60.96	5.34	33.33	-	-	-	-	-	-	-	-	-	-	-	-	-	-	-	-	-	-	-	-	-	-	-	-	-	-	-	-	-	-	-	-	-	-	-	-	-	-	-	-	-	-	-	-	-
nzgw11	d_Archaea;p_Crenarchaeota;c_Nitrososphaeria;o_Nitrososphaerales;f_Nitrosopumilaceae;g_Nitrosotenuis;s_	81.72	3.56	50	-	-	-	-	-	-	-	-	-	-	-	-	-	-	-	-	-	-	-	-	-	-	-	-	-	-	-	-	-	-	-	-	-	-	-	-	-	-	-	-	-	-	-	-	-
nzgw310	d_Bacteria;p_Omnitrophota;c_koll11;o_UBA10015;f_GCA-002753745;g_;s_	72.3	4.48	40	-	-	-	-	-	-	-	-	-	-	-	-	-	-	-	-	-	-	-	-	-	-	-	-	-	-	-	-	-	-	-	-	-	-	-	-	-	-	-	-	-	-	-	-	-
nzgw253	d_Bacteria;p_Myxococcota;c_Polyangia;o_Polyangiales;f_Polyangiaceae;g_;s_	85.49	1.94	0	-	-	-	-	-	-	-	-	-	-	-	-	-	-	-	-	-	-	-	-	-	-	-	-	-	-	-	-	-	-	-	-	-	-	-	-	-	-	-	-	-	-	-	-	-
nzgw554	d_Bacteria;p_Proteobacteria;c_Gammaproteobacteria;o_Burkholderiales;f_Burkholderiaceae;g_Polaromonas;s_	94.57	2.29	20	-	-	-	-	-	-	-	-	-	-	-	-	-	-	-	-	-	-	-	-	-	-	-	-	-	-	-	-	-	-	-	-	-	-	-	-	-	-	-	-	-	-	-	-	-
nzgw542	d_Bacteria;p_Proteobacteria;c_Gammaproteobacteria;o_Acidiferrobacterales;f_Sulfurifustaceae;g_;s_	78.57	3.39	30	-	-	-	-	-	-	-	-	-	-	-	-	-	-	-	-	-	-	-	-	-	-	-	-	-	-	-	-	-	-	-	-	-	-	-	-	-	-	-	-	-	-	-	-	-
nzgw249	d_Bacteria;p_Myxococcota;c_Myxococcia;o_Myxococcales;f_Myxococcaceae;g_;s_	80.65	2.55	44.44	-	-	-	-	-	-	-	-	-	-	-	-	-	-	-	-	-	-	-	-	-	-	-	-	-	-	-	-	-	-	-	-	-	-	-	-	-	-	-	-	-	-	-	-	-
nzgw175	d_Bacteria;p_Binatota;c_Binatia;o_UBA1149;f_UBA1149;g_;s_	60.62	2.8	40	-	-	-	-	-	-	-	-	-	-	-	-	-	-	-	-	-	-	-	-	-	-	-	-	-	-	-	-	-	-	-	-	-	-	-	-	-	-	-	-	-	-	-	-	-
nzgw589	d_Bacteria;p_Proteobacteria;c_Gammaproteobacteria;o_Pseudomonadales;f_Pseudomonadaceae;g_Pseudomonas_E;s_Pseudomonas_E fluorescens_J	91.83	1.96	69.57	-	-	-	-	-	-	-	-	-	-	-	-	-	-	-	-	-	-	-	-	-	-	-	-	-	-	-	-	-	-	-	-	-	-	-	-	-	-	-	-	-	-	-	-	-
nzgw520	d_Bacteria;p_Proteobacteria;c_Alphaproteobacteria;o_Caulobacterales;f_Caulobacteraceae;g_Brevundimonas;s_	89.57	3.12	52.94	-	-	-	-	-	-	-	-	-	-	-	-	-	-	-	-	-	-	-	-	-	-	-	-	-	-	-	-	-	-	-	-	-	-	-	-	-	-	-	-	-	-	-	-	-
nzgw158	d_Bacteria;p_Bacteroidota;c_UBA10030;o_UBA10030;f_SZUA-254;g_;s_	79.96	6.28	16.67	-	-	-	-	-	-	-	-	-	-	-	-	-	-	-	-	-	-	-	-	-	-	-	-	-	-	-	-	-	-	-	-	-	-	-	-	-	-	-	-	-	-	-	-	-
nzgw284	d_Bacteria;p_Omnitrophota;c_koll11;o_1-14-0-20-64-10;f_;g_;s_	50.39	6.54	27.27	-	-	-	-	-	-	-	-	-	-	-	-	-	-	-	-	-	-	-	-	-	-	-	-	-	-	-	-	-	-	-	-	-	-	-	-	-	-	-	-	-	-	-	-	-
nzgw209	d_Bacteria;p_Elusimicrobiota;c_Elusimicrobia;o_2-02-FULL-39-32;f_2-02-FULL-39-32;g_;s_	67.4	1.12	0	-	-	-	-	-	-	-	-	-	-	-	-	-	-	-	-	-	-	-	-	-	-	-	-	-	-	-	-	-	-	-	-	-	-	-	-	-	-	-	-	-	-	-	-	-
nzgw156	d_Bacteria;p_Bacteroidota;c_UBA10030;o_;f_;g_;s_	61.33	2.11	25	-	-	-	-	-	-	-	-	-	-	-	-	-	-	-	-	-	-	-	-	-	-	-	-	-	-	-	-	-	-	-	-	-	-	-	-	-	-	-	-	-	-	-	-	-
nzgw288	d_Bacteria;p_Omnitrophota;c_koll11;o_1-14-0-20-64-10;f_1-14-0-20-64-10;g_;s_	62.17	8.6	8.33	-	-	-	-	-	-	-	-	-	-	-	-	-	-	-	-	-	-	-	-	-	-	-	-	-	-	-	-	-	-	-	-	-	-	-	-	-	-	-	-	-	-	-	-	-
nzgw515	d_Bacteria;p_Planctomycetota;c_Brocadiae;o_MHYJ01;f_;g_;s_	88.07	1.14	0	-	-	-	-	-	-	-	-	-	-	-	-	-	-	-	-	-	-	-	-	-	-	-	-	-	-	-	-	-	-	-	-	-	-	-	-	-	-	-	-	-	-	-	-	-
nzgw128	d_Bacteria;p_Bacteroidota;c_Bacteroidia;o_AKYH767-A;f_;g_;s_	90.43	2.86	0	-	-	-	-	-	-	-	-	-	-	-	-	-	-	-	-	-	-	-	-	-	-	-	-	-	-	-	-	-	-	-	-	-	-	-	-	-	-	-	-	-	-	-	-	-
nzgw137	d_Bacteria;p_Bacteroidota;c_Bacteroidia;o_Bacteroidales;f_vadinHA17;g_LD21;s_	90.95	5.17	25	-	-	-	-	-	-	-	-	-	-	-	-	-	-	-	-	-	-	-	-	-	-	-	-	-	-	-	-	-	-	-	-	-	-	-	-	-	-	-	-	-	-	-	-	-
nzgw213	d_Bacteria;p_Elusimicrobiota;c_Elusimicrobia;o_UBA1565;f_UBA9628;g_GWA2-66-18;s_	79.98	4.56	20	-	-	-	-	-	-	-	-	-	-	-	-	-	-	-	-	-	-	-	-	-	-	-	-	-	-	-	-	-	-	-	-	-	-	-	-	-	-	-	-	-	-	-	-	-
nzgw335	d_Bacteria;p_Omnitrophota;c_Omnitrophia;o_Omnitrophales;f_GWA2-52-8;g_;s_	62.3	0	0	-	-	-	-	-	-	-	-	-	-	-	-	-	-	-	-	-	-	-	-	-	-	-	-	-	-	-	-	-	-	-	-	-	-	-	-	-	-	-	-	-	-	-	-	-
nzgw510	d_Bacteria;p_Planctomycetota;c_Brocadiae;o_;f_;g_;s_	75.28	3.41	0	-	-	-	-	-	-	-	-	-	-	-	-	-	-	-	-	-	-	-	-	-	-	-	-	-	-	-	-	-	-	-	-	-	-	-	-	-	-	-	-	-	-	-	-	-
nzgw146	d_Bacteria;p_Bacteroidota;c_Bacteroidia;o_Chitinophagales;f_UBA10324;g_UBA10324;s_	93.6	2.38	33.33	-	-	-	-	-	-	-	-	-	-	-	-	-	-	-	-	-	-	-	-	-	-	-	-	-	-	-	-	-	-	-	-	-	-	-	-	-	-	-	-	-	-	-	-	-
nzgw545	d_Bacteria;p_Proteobacteria;c_Gammaproteobacteria;o_Berkiellales;f_GCA-2708265;g_;s_	81.98	2.86	14.29	-	-	-	-	-	-	-	-	-	-	-	-	-	-	-	-	-	-	-	-	-	-	-	-	-	-	-	-	-	-	-	-	-	-	-	-	-	-	-	-	-	-	-	-	-
nzgw518	d_Bacteria;p_Planctomycetota;c_UBA8108;o_UBA8108;f_;g_;s_	65.96	6.27	14.29	-	-	-	-	-	-	-	-	-	-	-	-	-	-	-	-	-	-	-	-	-	-	-	-	-	-	-	-	-	-	-	-	-	-	-	-	-	-	-	-	-	-	-	-	-
nzgw294	d_Bacteria;p_Omnitrophota;c_koll11;o_GIF10;f_UBA12090;g_;s_	83.8	7.53	10	-	-	-	-	-	-	-	-	-	-	-	-	-	-	-	-	-	-	-	-	-	-	-	-	-	-	-	-	-	-	-	-	-	-	-	-	-	-	-	-	-	-	-	-	-
nzgw185	d_Bacteria;p_Chloroflexota;c_Dehalococcoidia;o_;f_;g_;s_	55.91	2.48	66.67	-	-	-	-	-	-	-	-	-	-	-	-	-	-	-	-	-	-	-	-	-	-	-	-	-	-	-	-	-	-	-	-	-	-	-	-	-	-	-	-	-	-	-	-	-
nzgw617	d_Bacteria;p_Verrucomicrobiota;c_Verrucomicrobiae;o_Opitutales;f_Opitutaceae;g_UBA6669;s_	78.42	2.19	20	-	-	-	-	-	-	-	-	-	-	-	-	-	-	-	-	-	-	-	-	-	-	-	-	-	-	-	-	-	-	-	-	-	-	-	-	-	-	-	-	-	-	-	-	-
nzgw315	d_Bacteria;p_Omnitrophota;c_koll11;o_UBA10015;f_kpj58rc;g_UBA10015;s_	72.88	8.21	22.73	-	-	-	-	-	-	-	-	-	-	-	-	-	-	-	-	-	-	-	-	-	-	-	-	-	-	-	-	-	-	-	-	-	-	-	-	-	-	-	-	-	-	-	-	-
nzgw523	d_Bacteria;p_Proteobacteria;c_Alphaproteobacteria;o_Micavibrionales;f_UBA2020;g_UBA2020;s_	77.72	2.54	11.11	-	-	-	-	-	-	-	-	-	-	-	-	-	-	-	-	-	-	-	-	-	-	-	-	-	-	-	-	-	-	-	-	-	-	-	-	-	-	-	-	-	-	-	-	-
nzgw329	d_Bacteria;p_Omnitrophota;c_Omnitrophia;o_Omnitrophales;f_;g_;s_	64.44	0.54	0	-	-	-	-	-	-	-	-	-	-	-	-	-	-	-	-	-	-	-	-	-	-	-	-	-	-	-	-	-	-	-	-	-	-	-	-	-	-	-	-	-	-	-	-	-
nzgw626	d_Bacteria;p_Verrucomicrobiota_A;c_Chlamydiia;o_Parachlamydiales;f_SM23-39;g_;s_	54.15	4.76	0	-	-	-	-	-	-	-	-	-	-	-	-	-	-	-	-	-	-	-	-	-	-	-	-	-	-	-	-	-	-	-	-	-	-	-	-	-	-	-	-	-	-	-	-	-
nzgw252	d_Bacteria;p_Myxococcota;c_Polyangia;o_Palsa-1104;f_Palsa-1104;g_;s_	81.08	1.29	0	-	-	-	-	-	-	-	-	-	-	-	-	-	-	-	-	-	-	-	-	-	-	-	-	-	-	-	-	-	-	-	-	-	-	-	-	-	-	-	-	-	-	-	-	-
nzgw132	d_Bacteria;p_Bacteroidota;c_Bacteroidia;o_Bacteroidales;f_FEN-979;g_;s_	81.4	1.61	25	-	-	-	-	-	-	-	-	-	-	-	-	-	-	-	-	-	-	-	-	-	-	-	-	-	-	-	-	-	-	-	-	-	-	-	-	-	-	-	-	-	-	-	-	-
nzgw568	d_Bacteria;p_Proteobacteria;c_Gammaproteobacteria;o_Burkholderiales;f_SG8-39;g_2-12-FULL-64-23;s_	88.87	8.37	26.47	-	-	-	-	-	-	-	-	-	-	-	-	-	-	-	-	-	-	-	-	-	-	-	-	-	-	-	-	-	-	-	-	-	-	-	-	-	-	-	-	-	-	-	-	-
nzgw220	d_Bacteria;p_Fibrobacterota;c_Fibrobacteria;o_UBA11236;f_UBA11236;g_;s_	75.26	1.26	33.33	-	-	-	-	-	-	-	-	-	-	-	-	-	-	-	-	-	-	-	-	-	-	-	-	-	-	-	-	-	-	-	-	-	-	-	-	-	-	-	-	-	-	-	-	-
nzgw531	d_Bacteria;p_Proteobacteria;c_Alphaproteobacteria;o_Rickettsiales;f_;g_;s_	93.47	0.35	66.67	-	-	-	-	-	-	-	-	-	-	-	-	-	-	-	-	-	-	-	-	-	-	-	-	-	-	-	-	-	-	-	-	-	-	-	-	-	-	-	-	-	-	-	-	-
nzgw208	d_Bacteria;p_Eisenbacteria;c_RBG-16-71-46;o_RBG-16-71-46;f_RBG-16-71-46;g_;s_	68.2	3.3	100	-	-	-	-	-	-	-	-	-	-	-	-	-	-	-	-	-	-	-	-	-	-	-	-	-	-	-	-	-	-	-	-	-	-	-	-	-	-	-	-	-	-	-	-	-
nzgw75	d_Bacteria;p_Acidobacteriota;c_UBA6911;o_UBA6911;f_UBA6911;g_UBA6911;s_	91.61	5.89	18.18	-	-	-	-	-	-	-	-	-	-	-	-	-	-	-	-	-	-	-	-	-	-	-	-	-	-	-	-	-	-	-	-	-	-	-	-	-	-	-	-	-	-	-	-	-
nzgw539	d_Bacteria;p_Proteobacteria;c_Alphaproteobacteria;o_Sphingomonadales;f_Sphingomonadaceae;g_Sphingopyxis;s_	59.09	2.04	44.44	-	-	-	-	-	-	-	-	-	-	-	-	-	-	-	-	-	-	-	-	-	-	-	-	-	-	-	-	-	-	-	-	-	-	-	-	-	-	-	-	-	-	-	-	-
nzgw265	d_Bacteria;p_Nitrospinota;c_UBA7883;o_UBA7883;f_;g_;s_	86.13	0.96	0	-	-	-	-	-	-	-	-	-	-	-	-	-	-	-	-	-	-	-	-	-	-	-	-	-	-	-	-	-	-	-	-	-	-	-	-	-	-	-	-	-	-	-	-	-
nzgw588	d_Bacteria;p_Proteobacteria;c_Gammaproteobacteria;o_Pseudomonadales;f_Pseudomonadaceae;g_Pseudomonas_E;s_Pseudomonas_E fluorescens_AN	75.06	2.73	27.27	-	-	-	-	-	-	-	-	-	-	-	-	-	-	-	-	-	-	-	-	-	-	-	-	-	-	-	-	-	-	-	-	-	-	-	-	-	-	-	-	-	-	-	-	-
nzgw283	d_Bacteria;p_Omnitrophota;c_koll11;o_;f_;g_;s_	71.98	0	0	-	-	-	-	-	-	-	-	-	-	-	-	-	-	-	-	-	-	-	-	-	-	-	-	-	-	-	-	-	-	-	-	-	-	-	-	-	-	-	-	-	-	-	-	-
nzgw601	d_Bacteria;p_UBA10199;c_UBA10199;o_;f_;g_;s_	63.66	0.05	0	-	-	-	-	-	-	-	-	-	-	-	-	-	-	-	-	-	-	-	-	-	-	-	-	-	-	-	-	-	-	-	-	-	-	-	-	-	-	-	-	-	-	-	-	-
nzgw236	d_Bacteria;p_Methylomirabilota;c_Methylomirabilia;o_Methylomirabilales;f_;g_;s_	59.94	1.06	75	-	-	-	-	-	-	-	-	-	-	-	-	-	-	-	-	-	-	-	-	-	-	-	-	-	-	-	-	-	-	-	-	-	-	-	-	-	-	-	-	-	-	-	-	-
nzgw105	d_Bacteria;p_Actinobacteriota;c_Actinobacteria;o_Propionibacteriales;f_Nocardioidaceae;g_Aeromicrobium;s_	87.96	1.64	66.67	-	-	-	-	-	-	-	-	-	-	-	-	-	-	-	-	-	-	-	-	-	-	-	-	-	-	-	-	-	-	-	-	-	-	-	-	-	-	-	-	-	-	-	-	-
nzgw291	d_Bacteria;p_Omnitrophota;c_koll11;o_2-02-FULL-51-18;f_;g_;s_	83.33	5.91	28.57	-	-	-	-	-	-	-	-	-	-	-	-	-	-	-	-	-	-	-	-	-	-	-	-	-	-	-	-	-	-	-	-	-	-	-	-	-	-	-	-	-	-	-	-	-
nzgw157	d_Bacteria;p_Bacteroidota;c_UBA10030;o_UBA10030;f_SZUA-254;g_;s_	71.2	6.31	45.83	-	-	-	-	-	-	-	-	-	-	-	-	-	-	-	-	-	-	-	-	-	-	-	-	-	-	-	-	-	-	-	-	-	-	-	-	-	-	-	-	-	-	-	-	-
nzgw154	d_Bacteria;p_Bacteroidota;c_Bacteroidia;o_Flavobacteriales;f_UBA2798;g_;s_	52.38	1.97	40	-	-	-	-	-	-	-	-	-	-	-	-	-	-	-	-	-	-	-	-	-	-	-	-	-	-	-	-	-	-	-	-	-	-	-	-	-	-	-	-	-	-	-	-	-
nzgw109	d_Bacteria;p_Actinobacteriota;c_Thermoleophilia;o_20CM-4-69-9;f_20CM-4-69-9;g_;s_	61.67	8.62	33.33	-	-	-	-	-	-	-	-	-	-	-	-	-	-	-	-	-	-	-	-	-	-	-	-	-	-	-	-	-	-	-	-	-	-	-	-	-	-	-	-	-	-	-	-	-
nzgw138	d_Bacteria;p_Bacteroidota;c_Bacteroidia;o_Chitinophagales;f_;g_;s_	84.89	1.26	50	-	-	-	-	-	-	-	-	-	-	-	-	-	-	-	-	-	-	-	-	-	-	-	-	-	-	-	-	-	-	-	-	-	-	-	-	-	-	-	-	-	-	-	-	-
nzgw597	d_Bacteria;p_RBG-13-66-14;c_;o_;f_;g_;s_	82.48	4.78	33.33	-	-	-	-	-	-	-	-	-	-	-	-	-	-	-	-	-	-	-	-	-	-	-	-	-	-	-	-	-	-	-	-	-	-	-	-	-	-	-	-	-	-	-	-	-
nzgw87	d_Bacteria;p_Actinobacteriota;c_Acidimicrobiia;o_Microtrichales;f_UBA8139;g_;s_	72.79	0.43	0	-	-	-	-	-	-	-	-	-	-	-	-	-	-	-	-	-	-	-	-	-	-	-	-	-	-	-	-	-	-	-	-	-	-	-	-	-	-	-	-	-	-	-	-	-
nzgw172	d_Bacteria;p_Bdellovibrionota_B;c_UBA2361;o_SZUA-149;f_SZUA-149;g_;s_	69.85	9.2	6.67	-	-	-	-	-	-	-	-	-	-	-	-	-	-	-	-	-	-	-	-	-	-	-	-	-	-	-	-	-	-	-	-	-	-	-	-	-	-	-	-	-	-	-	-	-
nzgw97	d_Bacteria;p_Actinobacteriota;c_Actinobacteria;o_Mycobacteriales;f_Mycobacteriaceae;g_Rhodococcus;s_	78.08	7.09	77.14	-	-	-	-	-	-	-	-	-	-	-	-	-	-	-	-	-	-	-	-	-	-	-	-	-	-	-	-	-	-	-	-	-	-	-	-	-	-	-	-	-	-	-	-	-
nzgw117	d_Bacteria;p_Bacteroidota;c_Bacteroidia;o_AKYH767;f_2-12-FULL-35-15;g_2-12-FULL-35-15;s_	77.03	3.17	37.5	-	-	-	-	-	-	-	-	-	-	-	-	-	-	-	-	-	-	-	-	-	-	-	-	-	-	-	-	-	-	-	-	-	-	-	-	-	-	-	-	-	-	-	-	-
nzgw614	d_Bacteria;p_Verrucomicrobiota;c_Verrucomicrobiae;o_Opitutales;f_Opitutaceae;g_HZ-65;s_	64.57	5.44	0	-	-	-	-	-	-	-	-	-	-	-	-	-	-	-	-	-	-	-	-	-	-	-	-	-	-	-	-	-	-	-	-	-	-	-	-	-	-	-	-	-	-	-	-	-
nzgw210	d_Bacteria;p_Elusimicrobiota;c_Elusimicrobia;o_2-02-FULL-39-32;f_2-02-FULL-39-32;g_;s_	86.11	1.69	0	-	-	-	-	-	-	-	-	-	-	-	-	-	-	-	-	-	-	-	-	-	-	-	-	-	-	-	-	-	-	-	-	-	-	-	-	-	-	-	-	-	-	-	-	-
nzgw222	d_Bacteria;p_Fibrobacterota;c_Fibrobacteria;o_UBA11236;f_UBA11236;g_UBA11236;s_	62.3	5.74	30.77	-	-	-	-	-	-	-	-	-	-	-	-	-	-	-	-	-	-	-	-	-	-	-	-	-	-	-	-	-	-	-	-	-	-	-	-	-	-	-	-	-	-	-	-	-
nzgw64	d_Archaea;p_Thermoplasmatota;c_E2;o_UBA9212;f_;g_;s_	68.33	0.96	50	-	-	-	-	-	-	-	-	-	-	-	-	-	-	-	-	-	-	-	-	-	-	-	-	-	-	-	-	-	-	-	-	-	-	-	-	-	-	-	-	-	-	-	-	-
nzgw269	d_Bacteria;p_Nitrospirota;c_Nitrospiria;o_2-01-FULL-66-17;f_;g_;s_	66.74	2.73	0	-	-	-	-	-	-	-	-	-	-	-	-	-	-	-	-	-	-	-	-	-	-	-	-	-	-	-	-	-	-	-	-	-	-	-	-	-	-	-	-	-	-	-	-	-
nzgw620	d_Bacteria;p_Verrucomicrobiota_A;c_Chlamydiia;o_Parachlamydiales;f_;g_;s_	85.11	1.91	25	-	-	-	-	-	-	-	-	-	-	-	-	-	-	-	-	-	-	-	-	-	-	-	-	-	-	-	-	-	-	-	-	-	-	-	-	-	-	-	-	-	-	-	-	-
nzgw619	d_Bacteria;p_Verrucomicrobiota_A;c_Chlamydiia;o_Parachlamydiales;f_;g_;s_	61.37	8.11	0	-	-	-	-	-	-	-	-	-	-	-	-	-	-	-	-	-	-	-	-	-	-	-	-	-	-	-	-	-	-	-	-	-	-	-	-	-	-	-	-	-	-	-	-	-
nzgw517	d_Bacteria;p_Planctomycetota;c_Brocadiae;o_MHYJ01;f_;g_;s_	63.41	4.55	75	-	-	-	-	-	-	-	-	-	-	-	-	-	-	-	-	-	-	-	-	-	-	-	-	-	-	-	-	-	-	-	-	-	-	-	-	-	-	-	-	-	-	-	-	-
nzgw613	d_Bacteria;p_Verrucomicrobiota;c_Verrucomicrobiae;o_Opitutales;f_Opitutaceae;g_;s_	50.91	0.36	20	-	-	-	-	-	-	-	-	-	-	-	-	-	-	-	-	-	-	-	-	-	-	-	-	-	-	-	-	-	-	-	-	-	-	-	-	-	-	-	-	-	-	-	-	-
nzgw558	d_Bacteria;p_Proteobacteria;c_Gammaproteobacteria;o_Burkholderiales;f_Burkholderiaceae;g_Rubrivivax;s_	71.72	1.8	33.33	-	-	-	-	-	-	-	-	-	-	-	-	-	-	-	-	-	-	-	-	-	-	-	-	-	-	-	-	-	-	-	-	-	-	-	-	-	-	-	-	-	-	-	-	-
nzgw70	d_Bacteria;p_Acidobacteriota;c_Acidobacteriae;o_Bryobacterales;f_;g_;s_	74.67	1.06	0	-	-	-	-	-	-	-	-	-	-	-	-	-	-	-	-	-	-	-	-	-	-	-	-	-	-	-	-	-	-	-	-	-	-	-	-	-	-	-	-	-	-	-	-	-
nzgw312	d_Bacteria;p_Omnitrophota;c_koll11;o_UBA10015;f_kpj58rc;g_;s_	67.26	6.16	6.67	-	-	-	-	-	-	-	-	-	-	-	-	-	-	-	-	-	-	-	-	-	-	-	-	-	-	-	-	-	-	-	-	-	-	-	-	-	-	-	-	-	-	-	-	-
nzgw176	d_Bacteria;p_Binatota;c_Binatia;o_UBA9968;f_;g_;s_	78.21	7.44	29.41	-	-	-	-	-	-	-	-	-	-	-	-	-	-	-	-	-	-	-	-	-	-	-	-	-	-	-	-	-	-	-	-	-	-	-	-	-	-	-	-	-	-	-	-	-
nzgw166	d_Bacteria;p_Bdellovibrionota;c_Bacteriovoracia;o_UBA1018;f_UBA1018;g_;s_	62.65	1.79	0	-	-	-	-	-	-	-	-	-	-	-	-	-	-	-	-	-	-	-	-	-	-	-	-	-	-	-	-	-	-	-	-	-	-	-	-	-	-	-	-	-	-	-	-	-
nzgw268	d_Bacteria;p_Nitrospirota;c_Nitrospiria;o_2-01-FULL-66-17;f_;g_;s_	70.07	1.82	0	-	-	-	-	-	-	-	-	-	-	-	-	-	-	-	-	-	-	-	-	-	-	-	-	-	-	-	-	-	-	-	-	-	-	-	-	-	-	-	-	-	-	-	-	-
nzgw334	d_Bacteria;p_Omnitrophota;c_Omnitrophia;o_Omnitrophales;f_GWA2-52-8;g_;s_	54.29	1.08	100	-	-	-	-	-	-	-	-	-	-	-	-	-	-	-	-	-	-	-	-	-	-	-	-	-	-	-	-	-	-	-	-	-	-	-	-	-	-	-	-	-	-	-	-	-
nzgw331	d_Bacteria;p_Omnitrophota;c_Omnitrophia;o_Omnitrophales;f_01-FULL-45-10b;g_01-FULL-45-10b;s_	52.68	8.39	41.18	-	-	-	-	-	-	-	-	-	-	-	-	-	-	-	-	-	-	-	-	-	-	-	-	-	-	-	-	-	-	-	-	-	-	-	-	-	-	-	-	-	-	-	-	-
nzgw141	d_Bacteria;p_Bacteroidota;c_Bacteroidia;o_Chitinophagales;f_Chitinophagaceae;g_Palsa-955;s_	66.19	1.08	0	-	-	-	-	-	-	-	-	-	-	-	-	-	-	-	-	-	-	-	-	-	-	-	-	-	-	-	-	-	-	-	-	-	-	-	-	-	-	-	-	-	-	-	-	-
nzgw591	d_Bacteria;p_Proteobacteria;c_Gammaproteobacteria;o_Steroidobacterales;f_Steroidobacteraceae;g_;s_	77.74	2.11	42.86	-	-	-	-	-	-	-	-	-	-	-	-	-	-	-	-	-	-	-	-	-	-	-	-	-	-	-	-	-	-	-	-	-	-	-	-	-	-	-	-	-	-	-	-	-
nzgw211	d_Bacteria;p_Elusimicrobiota;c_Elusimicrobia;o_UBA1565;f_UBA1565;g_;s_	76.22	9.19	61.54	-	-	-	-	-	-	-	-	-	-	-	-	-	-	-	-	-	-	-	-	-	-	-	-	-	-	-	-	-	-	-	-	-	-	-	-	-	-	-	-	-	-	-	-	-
nzgw148	d_Bacteria;p_Bacteroidota;c_Bacteroidia;o_Cytophagales;f_Cyclobacteriaceae;g_ELB16-189;s_	73.72	5.69	0	-	-	-	-	-	-	-	-	-	-	-	-	-	-	-	-	-	-	-	-	-	-	-	-	-	-	-	-	-	-	-	-	-	-	-	-	-	-	-	-	-	-	-	-	-
nzgw255	d_Bacteria;p_Myxococcota;c_Polyangia;o_Polyangiales;f_Polyangiaceae;g_;s_	78.3	0.78	0	-	-	-	-	-	-	-	-	-	-	-	-	-	-	-	-	-	-	-	-	-	-	-	-	-	-	-	-	-	-	-	-	-	-	-	-	-	-	-	-	-	-	-	-	-
nzgw580	d_Bacteria;p_Proteobacteria;c_Gammaproteobacteria;o_Francisellales;f_;g_;s_	60.27	1.01	25	-	-	-	-	-	-	-	-	-	-	-	-	-	-	-	-	-	-	-	-	-	-	-	-	-	-	-	-	-	-	-	-	-	-	-	-	-	-	-	-	-	-	-	-	-
nzgw306	d_Bacteria;p_Omnitrophota;c_koll11;o_UBA10015;f_GCA-002753745;g_;s_	61.88	2	0	-	-	-	-	-	-	-	-	-	-	-	-	-	-	-	-	-	-	-	-	-	-	-	-	-	-	-	-	-	-	-	-	-	-	-	-	-	-	-	-	-	-	-	-	-
nzgw530	d_Bacteria;p_Proteobacteria;c_Alphaproteobacteria;o_Rhodospirillales_B;f_Magnetospirillaceae;g_Magnetospirillum_A;s_Magnetospirillum_A sp900184795	86.84	2.24	20	-	-	-	-	-	-	-	-	-	-	-	-	-	-	-	-	-	-	-	-	-	-	-	-	-	-	-	-	-	-	-	-	-	-	-	-	-	-	-	-	-	-	-	-	-
nzgw546	d_Bacteria;p_Proteobacteria;c_Gammaproteobacteria;o_Burkholderiales;f_;g_;s_	75.74	1.03	25	-	-	-	-	-	-	-	-	-	-	-	-	-	-	-	-	-	-	-	-	-	-	-	-	-	-	-	-	-	-	-	-	-	-	-	-	-	-	-	-	-	-	-	-	-
nzgw519	d_Bacteria;p_Proteobacteria;c_Alphaproteobacteria;o_Bin95;f_;g_;s_	77.68	8.33	8	-	-	-	-	-	-	-	-	-	-	-	-	-	-	-	-	-	-	-	-	-	-	-	-	-	-	-	-	-	-	-	-	-	-	-	-	-	-	-	-	-	-	-	-	-
nzgw586	d_Bacteria;p_Proteobacteria;c_Gammaproteobacteria;o_Pseudomonadales;f_;g_;s_	56.58	4.9	15	-	-	-	-	-	-	-	-	-	-	-	-	-	-	-	-	-	-	-	-	-	-	-	-	-	-	-	-	-	-	-	-	-	-	-	-	-	-	-	-	-	-	-	-	-
nzgw162	d_Bacteria;p_Bdellovibrionota;c_Bacteriovoracia;o_;f_;g_;s_	61.14	1.79	0	-	-	-	-	-	-	-	-	-	-	-	-	-	-	-	-	-	-	-	-	-	-	-	-	-	-	-	-	-	-	-	-	-	-	-	-	-	-	-	-	-	-	-	-	-
nzgw68	d_Bacteria;p_Acidobacteriota;c_Acidobacteriae;o_Acidobacteriales;f_Acidobacteriaceae;g_Terriglobus;s_	79.69	0.93	100	-	-	-	-	-	-	-	-	-	-	-	-	-	-	-	-	-	-	-	-	-	-	-	-	-	-	-	-	-	-	-	-	-	-	-	-	-	-	-	-	-	-	-	-	-
nzgw160	d_Bacteria;p_Bacteroidota;c_UBA10030;o_UBA10030;f_UBA10030;g_;s_	71.53	3.83	38.46	-	-	-	-	-	-	-	-	-	-	-	-	-	-	-	-	-	-	-	-	-	-	-	-	-	-	-	-	-	-	-	-	-	-	-	-	-	-	-	-	-	-	-	-	-
nzgw281	d_Bacteria;p_Omnitrophota;c_koll11;o_;f_;g_;s_	80.23	6.18	0	-	-	-	-	-	-	-	-	-	-	-	-	-	-	-	-	-	-	-	-	-	-	-	-	-	-	-	-	-	-	-	-	-	-	-	-	-	-	-	-	-	-	-	-	-
nzgw606	d_Bacteria;p_UBP3;c_UBA3054;o_;f_;g_;s_	53.06	2.28	25	-	-	-	-	-	-	-	-	-	-	-	-	-	-	-	-	-	-	-	-	-	-	-	-	-	-	-	-	-	-	-	-	-	-	-	-	-	-	-	-	-	-	-	-	-
nzgw273	d_Bacteria;p_Nitrospirota;c_Nitrospiria;o_HDB-SIOI813;f_HDB-SIOI813;g_;s_	68.83	2.78	50	-	-	-	-	-	-	-	-	-	-	-	-	-	-	-	-	-	-	-	-	-	-	-	-	-	-	-	-	-	-	-	-	-	-	-	-	-	-	-	-	-	-	-	-	-
nzgw205	d_Bacteria;p_Desulfobacterota;c_Syntrophia;o_Syntrophales;f_UBA5619;g_UBA5619;s_	79.94	1.94	33.33	-	-	-	-	-	-	-	-	-	-	-	-	-	-	-	-	-	-	-	-	-	-	-	-	-	-	-	-	-	-	-	-	-	-	-	-	-	-	-	-	-	-	-	-	-
nzgw553	d_Bacteria;p_Proteobacteria;c_Gammaproteobacteria;o_Burkholderiales;f_Burkholderiaceae;g_Polaromonas;s_	66.03	8.51	25	-	-	-	-	-	-	-	-	-	-	-	-	-	-	-	-	-	-	-	-	-	-	-	-	-	-	-	-	-	-	-	-	-	-	-	-	-	-	-	-	-	-	-	-	-
nzgw152	d_Bacteria;p_Bacteroidota;c_Bacteroidia;o_Flavobacteriales;f_GCA-2746335;g_;s_	74.93	1.66	50	-	-	-	-	-	-	-	-	-	-	-	-	-	-	-	-	-	-	-	-	-	-	-	-	-	-	-	-	-	-	-	-	-	-	-	-	-	-	-	-	-	-	-	-	-
nzgw552	d_Bacteria;p_Proteobacteria;c_Gammaproteobacteria;o_Burkholderiales;f_Burkholderiaceae;g_Polaromonas;s_	63.55	2.92	46.15	-	-	-	-	-	-	-	-	-	-	-	-	-	-	-	-	-	-	-	-	-	-	-	-	-	-	-	-	-	-	-	-	-	-	-	-	-	-	-	-	-	-	-	-	-
nzgw165	d_Bacteria;p_Bdellovibrionota;c_Bacteriovoracia;o_UBA1018;f_UBA1018;g_;s_	67.5	0.5	50	-	-	-	-	-	-	-	-	-	-	-	-	-	-	-	-	-	-	-	-	-	-	-	-	-	-	-	-	-	-	-	-	-	-	-	-	-	-	-	-	-	-	-	-	-
nzgw127	d_Bacteria;p_Bacteroidota;c_Bacteroidia;o_AKYH767;f_Palsa-965;g_GCA-2737665;s_	73.75	2.78	11.11	-	-	-	-	-	-	-	-	-	-	-	-	-	-	-	-	-	-	-	-	-	-	-	-	-	-	-	-	-	-	-	-	-	-	-	-	-	-	-	-	-	-	-	-	-
nzgw142	d_Bacteria;p_Bacteroidota;c_Bacteroidia;o_Chitinophagales;f_Chitinophagaceae;g_Parafilimonas;s_	76.84	0.78	0	-	-	-	-	-	-	-	-	-	-	-	-	-	-	-	-	-	-	-	-	-	-	-	-	-	-	-	-	-	-	-	-	-	-	-	-	-	-	-	-	-	-	-	-	-
nzgw167	d_Bacteria;p_Bdellovibrionota;c_Bacteriovoracia;o_UBA1018;f_UBA923;g_;s_	58.45	2.23	0	-	-	-	-	-	-	-	-	-	-	-	-	-	-	-	-	-	-	-	-	-	-	-	-	-	-	-	-	-	-	-	-	-	-	-	-	-	-	-	-	-	-	-	-	-
nzgw104	d_Bacteria;p_Actinobacteriota;c_Actinobacteria;o_Nanopelagicales;f_UBA10799;g_;s_	71.57	0.68	66.67	-	-	-	-	-	-	-	-	-	-	-	-	-	-	-	-	-	-	-	-	-	-	-	-	-	-	-	-	-	-	-	-	-	-	-	-	-	-	-	-	-	-	-	-	-
nzgw592	d_Bacteria;p_Proteobacteria;c_Gammaproteobacteria;o_Steroidobacterales;f_Steroidobacteraceae;g_UBA964;s_	52.89	0.55	50	-	-	-	-	-	-	-	-	-	-	-	-	-	-	-	-	-	-	-	-	-	-	-	-	-	-	-	-	-	-	-	-	-	-	-	-	-	-	-	-	-	-	-	-	-
nzgw231	d_Bacteria;p_Hydrogenedentota;c_Hydrogenedentia;o_Hydrogenedentiales;f_;g_;s_	50.8	2.56	33.33	-	-	-	-	-	-	-	-	-	-	-	-	-	-	-	-	-	-	-	-	-	-	-	-	-	-	-	-	-	-	-	-	-	-	-	-	-	-	-	-	-	-	-	-	-
nzgw596	d_Bacteria;p_RBG-13-61-14;c_RBG-13-61-14;o_;f_;g_;s_	63.51	3.87	0	-	-	-	-	-	-	-	-	-	-	-	-	-	-	-	-	-	-	-	-	-	-	-	-	-	-	-	-	-	-	-	-	-	-	-	-	-	-	-	-	-	-	-	-	-
nzgw599	d_Bacteria;p_Spirochaetota;c_Spirochaetia;o_Spirochaetales;f_Spirochaetaceae_B;g_;s_	78.15	0.8	0	-	-	-	-	-	-	-	-	-	-	-	-	-	-	-	-	-	-	-	-	-	-	-	-	-	-	-	-	-	-	-	-	-	-	-	-	-	-	-	-	-	-	-	-	-
nzgw170	d_Bacteria;p_Bdellovibrionota_A;c_UBA2651;o_UBA2651;f_UBA2651;g_;s_	65.2	7.14	5	-	-	-	-	-	-	-	-	-	-	-	-	-	-	-	-	-	-	-	-	-	-	-	-	-	-	-	-	-	-	-	-	-	-	-	-	-	-	-	-	-	-	-	-	-
nzgw277	d_Bacteria;p_Nitrospirota;c_Nitrospiria;o_Nitrospirales;f_Nitrospiraceae;g_Nitrospira;s_	55.4	8.56	20.69	-	-	-	-	-	-	-	-	-	-	-	-	-	-	-	-	-	-	-	-	-	-	-	-	-	-	-	-	-	-	-	-	-	-	-	-	-	-	-	-	-	-	-	-	-
nzgw3	d_Archaea;p_Crenarchaeota;c_Bathyarchaeia;o_40CM-2-53-6;f_;g_;s_	73.01	3.88	20	-	-	-	-	-	-	-	-	-	-	-	-	-	-	-	-	-	-	-	-	-	-	-	-	-	-	-	-	-	-	-	-	-	-	-	-	-	-	-	-	-	-	-	-	-
nzgw602	d_Bacteria;p_UBA10199;c_UBA10199;o_2-02-FULL-50-16;f_;g_;s_	64.42	0.65	0	-	-	-	-	-	-	-	-	-	-	-	-	-	-	-	-	-	-	-	-	-	-	-	-	-	-	-	-	-	-	-	-	-	-	-	-	-	-	-	-	-	-	-	-	-
nzgw258	d_Bacteria;p_Myxococcota;c_Polyangia;o_Polyangiales;f_Polyangiaceae;g_FEN-1139;s_	67.81	2.14	33.33	-	-	-	-	-	-	-	-	-	-	-	-	-	-	-	-	-	-	-	-	-	-	-	-	-	-	-	-	-	-	-	-	-	-	-	-	-	-	-	-	-	-	-	-	-
nzgw521	d_Bacteria;p_Proteobacteria;c_Alphaproteobacteria;o_Caulobacterales;f_Parvularculaceae;g_CV81;s_	62.41	0.6	0	-	-	-	-	-	-	-	-	-	-	-	-	-	-	-	-	-	-	-	-	-	-	-	-	-	-	-	-	-	-	-	-	-	-	-	-	-	-	-	-	-	-	-	-	-
nzgw564	d_Bacteria;p_Proteobacteria;c_Gammaproteobacteria;o_Burkholderiales;f_Gallionellaceae;g_Sideroxydans;s_	59.27	1.23	60	-	-	-	-	-	-	-	-	-	-	-	-	-	-	-	-	-	-	-	-	-	-	-	-	-	-	-	-	-	-	-	-	-	-	-	-	-	-	-	-	-	-	-	-	-
nzgw6	d_Archaea;p_Crenarchaeota;c_Nitrososphaeria;o_Nitrososphaerales;f_;g_;s_	86.89	8.78	23.53	-	-	-	-	-	-	-	-	-	-	-	-	-	-	-	-	-	-	-	-	-	-	-	-	-	-	-	-	-	-	-	-	-	-	-	-	-	-	-	-	-	-	-	-	-
nzgw595	d_Bacteria;p_Proteobacteria;c_Gammaproteobacteria;o_UBA7366;f_UBA7366;g_UBA7366;s_	55.88	3.49	16.67	-	-	-	-	-	-	-	-	-	-	-	-	-	-	-	-	-	-	-	-	-	-	-	-	-	-	-	-	-	-	-	-	-	-	-	-	-	-	-	-	-	-	-	-	-
nzgw139	d_Bacteria;p_Bacteroidota;c_Bacteroidia;o_Chitinophagales;f_Chitinophagaceae;g_;s_	56.91	9.28	3.45	-	-	-	-	-	-	-	-	-	-	-	-	-	-	-	-	-	-	-	-	-	-	-	-	-	-	-	-	-	-	-	-	-	-	-	-	-	-	-	-	-	-	-	-	-
nzgw303	d_Bacteria;p_Omnitrophota;c_koll11;o_UBA10015;f_;g_;s_	68.97	4.84	20	-	-	-	-	-	-	-	-	-	-	-	-	-	-	-	-	-	-	-	-	-	-	-	-	-	-	-	-	-	-	-	-	-	-	-	-	-	-	-	-	-	-	-	-	-
nzgw627	d_Bacteria;p_Zixibacteria;c_MSB-5A5;o_GN15;f_;g_;s_	54.5	5.49	0	-	-	-	-	-	-	-	-	-	-	-	-	-	-	-	-	-	-	-	-	-	-	-	-	-	-	-	-	-	-	-	-	-	-	-	-	-	-	-	-	-	-	-	-	-
nzgw136	d_Bacteria;p_Bacteroidota;c_Bacteroidia;o_Bacteroidales;f_UBA1402;g_UBA8389;s_	71.29	2.71	45.45	-	-	-	-	-	-	-	-	-	-	-	-	-	-	-	-	-	-	-	-	-	-	-	-	-	-	-	-	-	-	-	-	-	-	-	-	-	-	-	-	-	-	-	-	-
nzgw224	d_Bacteria;p_Firmicutes;c_Bacilli;o_Mycoplasmatales;f_Hepatoplasmataceae;g_;s_	56.39	1.69	0	-	-	-	-	-	-	-	-	-	-	-	-	-	-	-	-	-	-	-	-	-	-	-	-	-	-	-	-	-	-	-	-	-	-	-	-	-	-	-	-	-	-	-	-	-
nzgw319	d_Bacteria;p_Omnitrophota;c_koll11;o_UBA9649;f_UBA9649;g_;s_	61.5	2.25	0	-	-	-	-	-	-	-	-	-	-	-	-	-	-	-	-	-	-	-	-	-	-	-	-	-	-	-	-	-	-	-	-	-	-	-	-	-	-	-	-	-	-	-	-	-
nzgw625	d_Bacteria;p_Verrucomicrobiota_A;c_Chlamydiia;o_Parachlamydiales;f_SM23-39;g_;s_	75	2.07	50	-	-	-	-	-	-	-	-	-	-	-	-	-	-	-	-	-	-	-	-	-	-	-	-	-	-	-	-	-	-	-	-	-	-	-	-	-	-	-	-	-	-	-	-	-
nzgw86	d_Bacteria;p_Actinobacteriota;c_Acidimicrobiia;o_Microtrichales;f_Ilumatobacteraceae;g_;s_	70.3	3.8	37.5	-	-	-	-	-	-	-	-	-	-	-	-	-	-	-	-	-	-	-	-	-	-	-	-	-	-	-	-	-	-	-	-	-	-	-	-	-	-	-	-	-	-	-	-	-
nzgw551	d_Bacteria;p_Proteobacteria;c_Gammaproteobacteria;o_Burkholderiales;f_Burkholderiaceae;g_BOG-994;s_	71.24	1.71	50	-	-	-	-	-	-	-	-	-	-	-	-	-	-	-	-	-	-	-	-	-	-	-	-	-	-	-	-	-	-	-	-	-	-	-	-	-	-	-	-	-	-	-	-	-
nzgw598	d_Bacteria;p_Schekmanbacteria;c_GWA2-38-11;o_GWA2-38-11;f_GWA2-38-11;g_2-02-FULL-38-14-A;s_	66.86	3.47	0	-	-	-	-	-	-	-	-	-	-	-	-	-	-	-	-	-	-	-	-	-	-	-	-	-	-	-	-	-	-	-	-	-	-	-	-	-	-	-	-	-	-	-	-	-
nzgw218	d_Bacteria;p_Fibrobacterota;c_Fibrobacteria;o_UBA11236;f_UBA11236;g_;s_	67.73	1.2	100	-	-	-	-	-	-	-	-	-	-	-	-	-	-	-	-	-	-	-	-	-	-	-	-	-	-	-	-	-	-	-	-	-	-	-	-	-	-	-	-	-	-	-	-	-
nzgw194	d_Bacteria;p_Cyanobacteria;c_Vampirovibrionia;o_Gastranaerophilales;f_Gastranaerophilaceae;g_;s_	68.96	4.27	28.57	-	-	-	-	-	-	-	-	-	-	-	-	-	-	-	-	-	-	-	-	-	-	-	-	-	-	-	-	-	-	-	-	-	-	-	-	-	-	-	-	-	-	-	-	-
nzgw264	d_Bacteria;p_Nitrospinota;c_Nitrospinia;o_Nitrospinales;f_;g_;s_	58.77	1.76	0	-	-	-	-	-	-	-	-	-	-	-	-	-	-	-	-	-	-	-	-	-	-	-	-	-	-	-	-	-	-	-	-	-	-	-	-	-	-	-	-	-	-	-	-	-
nzgw106	d_Bacteria;p_Actinobacteriota;c_Actinobacteria;o_Propionibacteriales;f_Nocardioidaceae;g_Nocardioides;s_	68.52	2.25	40	-	-	-	-	-	-	-	-	-	-	-	-	-	-	-	-	-	-	-	-	-	-	-	-	-	-	-	-	-	-	-	-	-	-	-	-	-	-	-	-	-	-	-	-	-
nzgw88	d_Bacteria;p_Actinobacteriota;c_Actinobacteria;o_Actinomycetales;f_Microbacteriaceae;g_;s_	60.67	0.16	50	-	-	-	-	-	-	-	-	-	-	-	-	-	-	-	-	-	-	-	-	-	-	-	-	-	-	-	-	-	-	-	-	-	-	-	-	-	-	-	-	-	-	-	-	-
nzgw318	d_Bacteria;p_Omnitrophota;c_koll11;o_UBA9649;f_;g_;s_	51.14	7.09	33.33	-	-	-	-	-	-	-	-	-	-	-	-	-	-	-	-	-	-	-	-	-	-	-	-	-	-	-	-	-	-	-	-	-	-	-	-	-	-	-	-	-	-	-	-	-
nzgw540	d_Bacteria;p_Proteobacteria;c_Alphaproteobacteria;o_UBA11222;f_UBA11222;g_UBA11222;s_	74.84	2.31	40	-	-	-	-	-	-	-	-	-	-	-	-	-	-	-	-	-	-	-	-	-	-	-	-	-	-	-	-	-	-	-	-	-	-	-	-	-	-	-	-	-	-	-	-	-
nzgw245	d_Bacteria;p_Methylomirabilota;c_Methylomirabilia;o_Rokubacteriales;f_GWA2-73-35;g_CSP1-6;s_	80.91	5.66	60	-	-	-	-	-	-	-	-	-	-	-	-	-	-	-	-	-	-	-	-	-	-	-	-	-	-	-	-	-	-	-	-	-	-	-	-	-	-	-	-	-	-	-	-	-
nzgw290	d_Bacteria;p_Omnitrophota;c_koll11;o_2-02-FULL-51-18;f_;g_;s_	52.41	2.15	0	-	-	-	-	-	-	-	-	-	-	-	-	-	-	-	-	-	-	-	-	-	-	-	-	-	-	-	-	-	-	-	-	-	-	-	-	-	-	-	-	-	-	-	-	-
nzgw600	d_Bacteria;p_Spirochaetota;c_Spirochaetia;o_Treponematales;f_UBA8932;g_UBA1306;s_	64.41	1.83	33.33	-	-	-	-	-	-	-	-	-	-	-	-	-	-	-	-	-	-	-	-	-	-	-	-	-	-	-	-	-	-	-	-	-	-	-	-	-	-	-	-	-	-	-	-	-
nzgw227	d_Bacteria;p_Gemmatimonadota;c_Gemmatimonadetes;o_Gemmatimonadales;f_Gemmatimonadaceae;g_;s_	76.99	5.04	0	-	-	-	-	-	-	-	-	-	-	-	-	-	-	-	-	-	-	-	-	-	-	-	-	-	-	-	-	-	-	-	-	-	-	-	-	-	-	-	-	-	-	-	-	-
nzgw311	d_Bacteria;p_Omnitrophota;c_koll11;o_UBA10015;f_kpj58rc;g_;s_	53.79	1.08	100	-	-	-	-	-	-	-	-	-	-	-	-	-	-	-	-	-	-	-	-	-	-	-	-	-	-	-	-	-	-	-	-	-	-	-	-	-	-	-	-	-	-	-	-	-
nzgw20	d_Archaea;p_Crenarchaeota;c_Nitrososphaeria;o_Nitrososphaerales;f_UBA213;g_UBA213;s_	61	4.21	14.29	-	-	-	-	-	-	-	-	-	-	-	-	-	-	-	-	-	-	-	-	-	-	-	-	-	-	-	-	-	-	-	-	-	-	-	-	-	-	-	-	-	-	-	-	-
nzgw72	d_Bacteria;p_Acidobacteriota;c_Bin61;o_Bin61;f_;g_;s_	60	0.85	100	-	-	-	-	-	-	-	-	-	-	-	-	-	-	-	-	-	-	-	-	-	-	-	-	-	-	-	-	-	-	-	-	-	-	-	-	-	-	-	-	-	-	-	-	-
nzgw254	d_Bacteria;p_Myxococcota;c_Polyangia;o_Polyangiales;f_Polyangiaceae;g_;s_	61.31	3.03	13.33	-	-	-	-	-	-	-	-	-	-	-	-	-	-	-	-	-	-	-	-	-	-	-	-	-	-	-	-	-	-	-	-	-	-	-	-	-	-	-	-	-	-	-	-	-
nzgw304	d_Bacteria;p_Omnitrophota;c_koll11;o_UBA10015;f_GCA-002753745;g_;s_	60.47	0.64	0	-	-	-	-	-	-	-	-	-	-	-	-	-	-	-	-	-	-	-	-	-	-	-	-	-	-	-	-	-	-	-	-	-	-	-	-	-	-	-	-	-	-	-	-	-
nzgw527	d_Bacteria;p_Proteobacteria;c_Alphaproteobacteria;o_Rhizobiales;f_Methyloligellaceae;g_Methyloceanibacter;s_	69.01	8.32	31.37	-	-	-	-	-	-	-	-	-	-	-	-	-	-	-	-	-	-	-	-	-	-	-	-	-	-	-	-	-	-	-	-	-	-	-	-	-	-	-	-	-	-	-	-	-
nzgw282	d_Bacteria;p_Omnitrophota;c_koll11;o_;f_;g_;s_	52.53	1.39	0	-	-	-	-	-	-	-	-	-	-	-	-	-	-	-	-	-	-	-	-	-	-	-	-	-	-	-	-	-	-	-	-	-	-	-	-	-	-	-	-	-	-	-	-	-
nzgw186	d_Bacteria;p_Chloroflexota;c_Dehalococcoidia;o_Dehalococcoidales;f_UBA2162;g_UBA2162;s_	52	1.98	100	-	-	-	-	-	-	-	-	-	-	-	-	-	-	-	-	-	-	-	-	-	-	-	-	-	-	-	-	-	-	-	-	-	-	-	-	-	-	-	-	-	-	-	-	-
nzgw180	d_Bacteria;p_Chloroflexota;c_Anaerolineae;o_4572-78;f_;g_;s_	57.22	7.81	7.69	-	-	-	-	-	-	-	-	-	-	-	-	-	-	-	-	-	-	-	-	-	-	-	-	-	-	-	-	-	-	-	-	-	-	-	-	-	-	-	-	-	-	-	-	-
nzgw556	d_Bacteria;p_Proteobacteria;c_Gammaproteobacteria;o_Burkholderiales;f_Burkholderiaceae;g_Rhizobacter;s_	66.45	7.35	8.57	-	-	-	-	-	-	-	-	-	-	-	-	-	-	-	-	-	-	-	-	-	-	-	-	-	-	-	-	-	-	-	-	-	-	-	-	-	-	-	-	-	-	-	-	-
nzgw615	d_Bacteria;p_Verrucomicrobiota;c_Verrucomicrobiae;o_Opitutales;f_Opitutaceae;g_IMCC26134;s_	89.83	2.8	33.33	-	-	-	-	-	-	-	-	-	-	-	-	-	-	-	-	-	-	-	-	-	-	-	-	-	-	-	-	-	-	-	-	-	-	-	-	-	-	-	-	-	-	-	-	-
nzgw305	d_Bacteria;p_Omnitrophota;c_koll11;o_UBA10015;f_GCA-002753745;g_;s_	57.45	1.81	25	-	-	-	-	-	-	-	-	-	-	-	-	-	-	-	-	-	-	-	-	-	-	-	-	-	-	-	-	-	-	-	-	-	-	-	-	-	-	-	-	-	-	-	-	-
nzgw212	d_Bacteria;p_Elusimicrobiota;c_Elusimicrobia;o_UBA1565;f_UBA9628;g_GWA2-66-18;s_	52.44	7.97	30	-	-	-	-	-	-	-	-	-	-	-	-	-	-	-	-	-	-	-	-	-	-	-	-	-	-	-	-	-	-	-	-	-	-	-	-	-	-	-	-	-	-	-	-	-
nzgw22	d_Archaea;p_Halobacterota;c_Methanomicrobia;o_Methanomicrobiales;f_Methanoregulaceae;g_Methanoregula;s_	52.18	4.95	60	-	-	-	-	-	-	-	-	-	-	-	-	-	-	-	-	-	-	-	-	-	-	-	-	-	-	-	-	-	-	-	-	-	-	-	-	-	-	-	-	-	-	-	-	-
nzgw103	d_Bacteria;p_Actinobacteriota;c_Actinobacteria;o_Nanopelagicales;f_UBA10799;g_;s_	61.23	3.75	0	-	-	-	-	-	-	-	-	-	-	-	-	-	-	-	-	-	-	-	-	-	-	-	-	-	-	-	-	-	-	-	-	-	-	-	-	-	-	-	-	-	-	-	-	-
nzgw239	d_Bacteria;p_Methylomirabilota;c_Methylomirabilia;o_Methylomirabilales;f_Methylomirabilaceae;g_;s_	56.46	2.17	10.53	-	-	-	-	-	-	-	-	-	-	-	-	-	-	-	-	-	-	-	-	-	-	-	-	-	-	-	-	-	-	-	-	-	-	-	-	-	-	-	-	-	-	-	-	-
nzgw275	d_Bacteria;p_Nitrospirota;c_Nitrospiria;o_Nitrospirales;f_Nitrospiraceae;g_2-02-FULL-62-14;s_	66.69	9.85	17.65	-	-	-	-	-	-	-	-	-	-	-	-	-	-	-	-	-	-	-	-	-	-	-	-	-	-	-	-	-	-	-	-	-	-	-	-	-	-	-	-	-	-	-	-	-
nzgw17	d_Archaea;p_Crenarchaeota;c_Nitrososphaeria;o_Nitrososphaerales;f_UBA183;g_UBA183;s_	60.52	6.77	0	-	-	-	-	-	-	-	-	-	-	-	-	-	-	-	-	-	-	-	-	-	-	-	-	-	-	-	-	-	-	-	-	-	-	-	-	-	-	-	-	-	-	-	-	-
nzgw145	d_Bacteria;p_Bacteroidota;c_Bacteroidia;o_Chitinophagales;f_Chitinophagaceae;g_UTBCD1;s_	64.01	2.48	16.67	-	-	-	-	-	-	-	-	-	-	-	-	-	-	-	-	-	-	-	-	-	-	-	-	-	-	-	-	-	-	-	-	-	-	-	-	-	-	-	-	-	-	-	-	-
nzgw188	d_Bacteria;p_Chloroflexota_A;c_Ellin6529;o_CSP1-4;f_CSP1-4;g_;s_	72.09	7.95	7.69	-	-	-	-	-	-	-	-	-	-	-	-	-	-	-	-	-	-	-	-	-	-	-	-	-	-	-	-	-	-	-	-	-	-	-	-	-	-	-	-	-	-	-	-	-
nzgw259	d_Bacteria;p_Myxococcota;c_UBA727;o_UBA727;f_;g_;s_	50.87	8.55	16.67	-	-	-	-	-	-	-	-	-	-	-	-	-	-	-	-	-	-	-	-	-	-	-	-	-	-	-	-	-	-	-	-	-	-	-	-	-	-	-	-	-	-	-	-	-
nzgw287	d_Bacteria;p_Omnitrophota;c_koll11;o_1-14-0-20-64-10;f_1-14-0-20-64-10;g_;s_	68.63	5.54	14.29	-	-	-	-	-	-	-	-	-	-	-	-	-	-	-	-	-	-	-	-	-	-	-	-	-	-	-	-	-	-	-	-	-	-	-	-	-	-	-	-	-	-	-	-	-
nzgw196	d_Bacteria;p_Dadabacteria;c_UBA1144;o_UBA2774;f_CSP1-2;g_CSP1-2;s_	61.9	7.45	11.54	-	-	-	-	-	-	-	-	-	-	-	-	-	-	-	-	-	-	-	-	-	-	-	-	-	-	-	-	-	-	-	-	-	-	-	-	-	-	-	-	-	-	-	-	-
nzgw71	d_Bacteria;p_Acidobacteriota;c_Acidobacteriae;o_Bryobacterales;f_Bryobacteraceae;g_BOG-224;s_	62.23	4.49	28.57	-	-	-	-	-	-	-	-	-	-	-	-	-	-	-	-	-	-	-	-	-	-	-	-	-	-	-	-	-	-	-	-	-	-	-	-	-	-	-	-	-	-	-	-	-
nzgw241	d_Bacteria;p_Methylomirabilota;c_Methylomirabilia;o_Rokubacteriales;f_GWA2-73-35;g_;s_	59.73	3.75	9.09	-	-	-	-	-	-	-	-	-	-	-	-	-	-	-	-	-	-	-	-	-	-	-	-	-	-	-	-	-	-	-	-	-	-	-	-	-	-	-	-	-	-	-	-	-
nzgw307	d_Bacteria;p_Omnitrophota;c_koll11;o_UBA10015;f_GCA-002753745;g_;s_	58.47	0.37	33.33	-	-	-	-	-	-	-	-	-	-	-	-	-	-	-	-	-	-	-	-	-	-	-	-	-	-	-	-	-	-	-	-	-	-	-	-	-	-	-	-	-	-	-	-	-
nzgw206	d_Bacteria;p_Eisenbacteria;c_RBG-16-71-46;o_;f_;g_;s_	54.7	7.92	18.18	-	-	-	-	-	-	-	-	-	-	-	-	-	-	-	-	-	-	-	-	-	-	-	-	-	-	-	-	-	-	-	-	-	-	-	-	-	-	-	-	-	-	-	-	-
nzgw230	d_Bacteria;p_GWC2-55-46;c_GWC2-55-46;o_GWC2-55-46;f_;g_;s_	68.24	2.58	60	-	-	-	-	-	-	-	-	-	-	-	-	-	-	-	-	-	-	-	-	-	-	-	-	-	-	-	-	-	-	-	-	-	-	-	-	-	-	-	-	-	-	-	-	-
nzgw2	d_Archaea;p_Crenarchaeota;c_Bathyarchaeia;o_40CM-2-53-6;f_;g_;s_	69.63	5.83	66.67	-	-	-	-	-	-	-	-	-	-	-	-	-	-	-	-	-	-	-	-	-	-	-	-	-	-	-	-	-	-	-	-	-	-	-	-	-	-	-	-	-	-	-	-	-
nzgw18	d_Archaea;p_Crenarchaeota;c_Nitrososphaeria;o_Nitrososphaerales;f_UBA213;g_UBA213;s_	53.66	0.97	0	-	-	-	-	-	-	-	-	-	-	-	-	-	-	-	-	-	-	-	-	-	-	-	-	-	-	-	-	-	-	-	-	-	-	-	-	-	-	-	-	-	-	-	-	-
nzgw184	d_Bacteria;p_Chloroflexota;c_Anaerolineae;o_Anaerolineales;f_envOPS12;g_;s_	50.76	5	25	-	-	-	-	-	-	-	-	-	-	-	-	-	-	-	-	-	-	-	-	-	-	-	-	-	-	-	-	-	-	-	-	-	-	-	-	-	-	-	-	-	-	-	-	-
nzgw198	d_Bacteria;p_Dadabacteria;c_UBA1144;o_UBA2774;f_UBA2774;g_2-12-FULL-53-21;s_	63.74	8.04	0	-	-	-	-	-	-	-	-	-	-	-	-	-	-	-	-	-	-	-	-	-	-	-	-	-	-	-	-	-	-	-	-	-	-	-	-	-	-	-	-	-	-	-	-	-
nzgw181	d_Bacteria;p_Chloroflexota;c_Anaerolineae;o_Anaerolineales;f_;g_;s_	71.67	4.09	20	-	-	-	-	-	-	-	-	-	-	-	-	-	-	-	-	-	-	-	-	-	-	-	-	-	-	-	-	-	-	-	-	-	-	-	-	-	-	-	-	-	-	-	-	-
nzgw4	d_Archaea;p_Crenarchaeota;c_Bathyarchaeia;o_40CM-2-53-6;f_RBG-16-50-20;g_RBG-16-50-20;s_	58.66	8.84	3.85	-	-	-	-	-	-	-	-	-	-	-	-	-	-	-	-	-	-	-	-	-	-	-	-	-	-	-	-	-	-	-	-	-	-	-	-	-	-	-	-	-	-	-	-	-
nzgw219	d_Bacteria;p_Fibrobacterota;c_Fibrobacteria;o_UBA11236;f_UBA11236;g_;s_	61.64	4.4	66.67	-	-	-	-	-	-	-	-	-	-	-	-	-	-	-	-	-	-	-	-	-	-	-	-	-	-	-	-	-	-	-	-	-	-	-	-	-	-	-	-	-	-	-	-	-
nzgw140	d_Bacteria;p_Bacteroidota;c_Bacteroidia;o_Chitinophagales;f_Chitinophagaceae;g_Palsa-955;s_	82.76	2.75	50	-	-	-	-	-	-	-	-	-	-	-	-	-	-	-	-	-	-	-	-	-	-	-	-	-	-	-	-	-	-	-	-	-	-	-	-	-	-	-	-	-	-	-	-	-
nzgw187	d_Bacteria;p_Chloroflexota;c_Dehalococcoidia;o_UBA3495;f_UBA3495;g_;s_	54.42	4.95	40	-	-	-	-	-	-	-	-	-	-	-	-	-	-	-	-	-	-	-	-	-	-	-	-	-	-	-	-	-	-	-	-	-	-	-	-	-	-	-	-	-	-	-	-	-
nzgw237	d_Bacteria;p_Methylomirabilota;c_Methylomirabilia;o_Methylomirabilales;f_2-02-FULL-66-22;g_2-02-FULL-66-22;s_	53.66	9.83	7.69	-	-	-	-	-	-	-	-	-	-	-	-	-	-	-	-	-	-	-	-	-	-	-	-	-	-	-	-	-	-	-	-	-	-	-	-	-	-	-	-	-	-	-	-	-
nzgw574	d_Bacteria;p_Proteobacteria;c_Gammaproteobacteria;o_Burkholderiales;f_SG8-41;g_PALSA-1004;s_	56.93	3.81	30.77	-	-	-	-	-	-	-	-	-	-	-	-	-	-	-	-	-	-	-	-	-	-	-	-	-	-	-	-	-	-	-	-	-	-	-	-	-	-	-	-	-	-	-	-	-
nzgw242	d_Bacteria;p_Methylomirabilota;c_Methylomirabilia;o_Rokubacteriales;f_GWA2-73-35;g_AR19;s_	57.52	0.53	33.33	-	-	-	-	-	-	-	-	-	-	-	-	-	-	-	-	-	-	-	-	-	-	-	-	-	-	-	-	-	-	-	-	-	-	-	-	-	-	-	-	-	-	-	-	-
nzgw221	d_Bacteria;p_Fibrobacterota;c_Fibrobacteria;o_UBA11236;f_UBA11236;g_UBA11236;s_	51.15	0.55	100	-	-	-	-	-	-	-	-	-	-	-	-	-	-	-	-	-	-	-	-	-	-	-	-	-	-	-	-	-	-	-	-	-	-	-	-	-	-	-	-	-	-	-	-	-
nzgw25	d_Archaea;p_Halobacterota;c_Methanosarcinia;o_Methanosarcinales;f_Methanosarcinaceae;g_Methanosarcina;s_	65.98	6.05	44.44	-	-	-	-	-	-	-	-	-	-	-	-	-	-	-	-	-	-	-	-	-	-	-	-	-	-	-	-	-	-	-	-	-	-	-	-	-	-	-	-	-	-	-	-	-
nzgw183	d_Bacteria;p_Chloroflexota;c_Anaerolineae;o_Anaerolineales;f_;g_;s_	57.59	7.37	20	-	-	-	-	-	-	-	-	-	-	-	-	-	-	-	-	-	-	-	-	-	-	-	-	-	-	-	-	-	-	-	-	-	-	-	-	-	-	-	-	-	-	-	-	-
[truncated: 12 more columns]

## Sheet: Table S4
Table S4. MAG relative abundance per sample, and comparison of ultra-small prokaryotic abundances between sample types: oxic versus dysoxic (blue shading), and groundwater (GW) versus sediment-enriched (SGW) (brown shading).
		MAG relative abundance per sample																Average relative abundance				Enrichment factor
MAG	Phylum	gwj01 Oxic GW	gwj02 Oxic SGW	gwj03 Oxic GW	gwj04 Oxic SGW	gwj05 Oxic GW	gwj06 Oxic SGW	gwj07 Oxic GW	gwj08 Oxic SGW	gwj09 Oxic GW	gwj10 Oxic SGW	gwj11 Oxic GW	gwj12 Oxic SGW	gwj13 Dysoxic GW	gwj14 Dysoxic SGW	gwj15 Dysoxic GW	gwj16 Dysoxic SGW	Oxic samples	Dysoxic samples	GW samples	SGW samples	Oxic/dysoxic (NA = only in oxic samples)	Enriched sample type	GW/SGW	Enriched sample type
nzgw424	Patescibacteria	0.00262134	0	0.00296405	0	0.0368916	6.48791	0.0037129	0.00121073	0	0.0581393	0.00118835	0	0	0	0	0	0.549553	0	0.00592228	0.818407	NA	Oxic	0.00723635	SGW
nzgw507	Patescibacteria	0.00135535	0	0	0	0	0.00265181	0.345552	6.42277	0.00489231	0.0150303	0.0159752	0.000919253	0	0	0	0	0.567429	0	0.0459718	0.805172	NA	Oxic	0.0570957	SGW
nzgw416	Patescibacteria	0	0	0	0.00282919	0.00167643	0	0.00371188	0	0	0	0.00118803	0	0.0611838	0.00841272	3.83003	11.6643	0.000783794	3.89099	0.487224	1.45945	0.000201438	Dysoxic	0.333842	SGW
nzgw479	Patescibacteria	0.0179788	0	0.0203293	0.0064699	0.00766746	0.123118	0	0	2.60669	6.24718	2.05392	3.0932	0	0	0	0	1.18138	0	0.588323	1.18375	NA	Oxic	0.497001	SGW
nzgw499	Patescibacteria	0.00214523	0	0.00970276	0	0.0741053	0.251835	0.12458	0.0782753	4.03048	12.7751	5.78646	6.46739	0	0	0	0	2.46667	0	1.25343	2.44658	NA	Oxic	0.512322	SGW
nzgw431	Patescibacteria	0.00478576	0	0.00901907	0.00172222	0.0653118	0.216923	0.117496	0.0523134	2.33498	7.34167	3.69044	4.37331	0.000967389	0	0	0	1.51733	0.000241847	0.777875	1.49824	6273.92	Oxic	0.519192	SGW
nzgw428	Patescibacteria	0.0324796	0.0438374	0.0684438	0.0446277	0.128443	0.115542	0.0188201	0.217522	4.78284	9.57771	5.04708	3.80101	0.00268585	0.00677054	0	0	1.98986	0.0023641	1.2601	1.72588	841.701	Oxic	0.730121	SGW
nzgw485	Patescibacteria	0.00478447	0	0.20017	0	0.0306067	0.145097	0.0135536	0.0110492	5.32786	8.70152	4.91276	5.42244	0	0	0	0	2.06415	0	1.31122	1.78501	NA	Oxic	0.734569	SGW
nzgw484	Patescibacteria	0.00222682	0	0.0352513	0.00480809	0.0512825	0.102387	0	0.00102851	4.79868	6.27242	3.73617	3.40728	0	0	0	0	1.53429	0	1.07795	1.22349	NA	Oxic	0.881046	SGW
nzgw475	Patescibacteria	0	0	0.122958	0.00733724	0.0434767	0.103055	0.00962641	0.00470858	4.32994	6.93393	5.37641	3.97574	0.00618212	0	0	0.00182561	1.74227	0.00200193	1.23607	1.37832	870.292	Oxic	0.896796	SGW
nzgw477	Patescibacteria	0	0	0.00479122	0	0.0162637	0.0911945	0	0	2.73779	3.90014	3.01199	2.05195	0	0	0	0	0.98451	0	0.721355	0.75541	NA	Oxic	0.954918	SGW
nzgw462	Patescibacteria	0	0	0.0032998	0	0.00373369	0	0	0	0.00526694	0	0	0	0.0212363	0.00802992	4.50949	3.38173	0.00102504	1.98012	0.567878	0.42372	0.000517663	Dysoxic	1.34022	GW
nzgw409	Patescibacteria	0	0	0	0	0.00498546	0.0571802	0.00551929	0.00179977	2.04653	2.03099	3.48356	1.75223	0	0	0	0	0.781899	0	0.692574	0.480275	NA	Oxic	1.44204	GW
nzgw367	Patescibacteria	0.1181	0.0252839	0.0828871	0.00659481	0.940464	0.145414	0.395124	0.0470237	2.04145	1.96453	2.12681	0.972253	0.0333394	0.00186761	0	0	0.738828	0.00880175	0.717272	0.395371	83.941	Oxic	1.81417	GW
nzgw439	Patescibacteria	0.0592004	0.0067286	0.429826	0.00672759	7.048	1.49053	0.975334	0.0921034	1.34401	1.83132	1.05798	0.688926	0.239964	0.0342939	0.212968	0.0803481	1.25256	0.141893	1.42091	0.528872	8.82745	Oxic	2.68668	GW
nzgw497	Patescibacteria	0	0	0	0	0	0	0	0	0	0	0.00307986	0.0161272	6.84922	0.591965	2.21707	0.538348	0.00160059	2.54915	1.13367	0.143305	0.000627892	Dysoxic	7.91089	GW
nzgw423	Patescibacteria	0	0	0.0128434	0	0.895181	0.302237	8.75199	0.841486	0.00409997	0	0.0144178	0.00462225	0.03995	0.00208359	0	0	0.90224	0.0105084	1.21481	0.143804	85.8588	Oxic	8.4477	GW
nzgw356	Patescibacteria	0	0	0	0	0.00234834	0	0	0.00084776	0.000828174	0	0	0.000622447	0.137463	0.0353535	11.5087	1.14681	0.000387227	3.20709	1.45617	0.147954	0.000120741	Dysoxic	9.84205	GW
nzgw446	Patescibacteria	0	0	0	0	0.00298767	0	0	0	0	0	0.00105863	0.00158381	0.00566437	0	10.7127	0.899502	0.000469176	2.90447	1.3403	0.112636	0.000161536	Dysoxic	11.8994	GW
nzgw401	Patescibacteria	11.9741	1.07952	4.96627	0.0839969	0.00497722	0.00380571	0.00275508	0.000898399	0	0.0431412	0	0	0	0	0	0	1.51329	0	2.11851	0.151421	NA	Oxic	13.9909	GW
nzgw478	Patescibacteria	17.8179	1.44647	7.31335	0.130914	0	0	0	0.00058956	0	0	0	0	0	0	0	0.000685751	2.22577	0.000171438	3.14141	0.197332	12983	Oxic	15.9194	GW
nzgw363	Patescibacteria	7.53617	0.429483	2.26275	0.0314504	0.186359	0.0306911	0.320579	0.0341556	0.0889774	0.0497017	0.0568899	0.0379969	0.0312553	0	0	0	0.922101	0.00781382	1.31037	0.0766849	118.009	Oxic	17.0878	GW
nzgw508	Patescibacteria	6.78125	0.48271	2.71023	0.0562107	0.00229707	0	0	0	0	0	0	0	0	0	0	0	0.836058	0	1.18672	0.067365	NA	Oxic	17.6163	GW
nzgw480	Patescibacteria	8.6296	0.612509	3.88885	0.0908579	0	0	0	0	0.00146051	0	0.000733709	0	0.00196292	0	0	0.000869489	1.102	0.000708102	1.56533	0.0880296	1556.28	Oxic	17.7818	GW
nzgw481	Patescibacteria	7.40399	0.416626	3.45158	0.108217	0	0	0	0.00317111	0.00371741	0.045683	0.001245	0.00279397	0	0	0	0	0.953085	0	1.35757	0.0720615	NA	Oxic	18.839	GW
nzgw437	Patescibacteria	26.498	1.90924	12.9541	0.169988	0	0	0	0.000835923	0	0	0.000820474	0	0	0	0	0	3.46108	0	4.93161	0.260008	NA	Oxic	18.9672	GW
nzgw488	Patescibacteria	8.30572	0.546208	4.21894	0.0627988	0	0	0	0.000959532	0	0	0	0.00140903	0	0	0	0	1.09467	0	1.56558	0.0764219	NA	Oxic	20.4861	GW
nzgw451	Patescibacteria	0.192328	0.00983683	10.0014	0.177036	0.0129509	0.00990262	0.00860261	0.00187014	0.129712	0.179608	0.121148	0.0892517	0	0	0	0	0.911141	0	1.30827	0.0584382	NA	Oxic	22.3873	GW
nzgw441	Patescibacteria	8.43061	0.512546	3.9924	0.0422862	0	0	0	0	0	0	0.000845559	0	0	0	0	0	1.08156	0	1.55298	0.069354	NA	Oxic	22.3921	GW
nzgw443	Patescibacteria	5.90533	0.338837	2.72257	0.0369584	0.00729989	0	0	0.00263529	0	0	0	0.00580469	0	0	0	0	0.751619	0	1.0794	0.0480294	NA	Oxic	22.4737	GW
nzgw445	Patescibacteria	5.99766	0.23736	2.88977	0.0203058	0.0330885	0.00690008	0.0266411	0.00434366	0.0721362	0.0260729	0.0863335	0.0590007	0.0128317	0	0.0630193	0.0101047	0.788301	0.021489	1.14768	0.045511	36.684	Oxic	25.2178	GW
nzgw470	Patescibacteria	105.71	6.16	47.29	0.61	0	0	0	0	0	0	0	0	0	0	0	0	13.3142	0	19.1246	0.846797	NA	Oxic	22.5846	GW
nzgw410	Patescibacteria	67.14	5.08	23.84	0.52	0	0	0	0	0	0.01	0	0	0	0	0	0	8.04894	0	11.3726	0.700851	NA	Oxic	16.2268	GW
nzgw467	Patescibacteria	61.95	7.52	22	0.68	0.38	0.11	0.52	0.18	0.04	0.01	0.1	0.29	0	0	0.06	0	7.81523	0.0160451	10.6311	1.09976	487.079	Oxic	9.66676	GW
nzgw386	Patescibacteria	44.78	3.23	19.25	0.41	0.2	0.09	0.08	0.02	1.7	3.43	1.87	1.49	0	0	0	0	6.37723	0	8.48349	1.08236	NA	Oxic	7.83798	GW
nzgw432	Patescibacteria	36.57	1.83	19.4	0.23	0	0	0	0	0	0.01	0	0	0	0	0	0	4.83716	0	6.99629	0.259454	NA	Oxic	26.9654	GW
nzgw430	Patescibacteria	34.84	2.4	19.49	0.22	0	0	0	0	0	0	0	0	0	0	0	0	4.7463	0	6.79195	0.327504	NA	Oxic	20.7386	GW
nzgw458	Patescibacteria	26.29	1.48	11.61	0.21	0	0	0	0	0	0	0	0	0	0	0	0	3.29883	0	4.73686	0.211387	NA	Oxic	22.4084	GW
nzgw408	Patescibacteria	25.86	2.94	8.97	0.28	0.02	0.01	0	0	0	0.01	0	0	0	0	0.01	0	3.17385	0.00244611	4.35701	0.404979	1297.51	Oxic	10.7586	GW
nzgw468	Patescibacteria	22.47	2.93	7.8	1.55	0.07	0.02	0.06	0.12	0	0	0	0	0.12	0.05	0.02	0	2.91791	0.0454593	3.81691	0.582693	64.1874	Oxic	6.55046	GW
nzgw396	Patescibacteria	21.23	2.25	9.24	0.24	0.01	0	0.01	0	0	0.02	0	0	0	0	0	0	2.74928	0	3.80989	0.314032	NA	Oxic	12.1322	GW
nzgw471	Patescibacteria	19.32	1.04	10.51	0.12	0.01	0	0	0	0.01	0.02	0.01	0	0	0	0	0	2.58697	0	3.73197	0.148481	NA	Oxic	25.1344	GW
nzgw487	Patescibacteria	19.078	1.17696	8.40502	0.160388	0	0	0	0	0	0	0.000756741	0.00226432	0	0	0	0	2.40195	0	3.43547	0.167451	NA	Oxic	20.5162	GW
nzgw505	Patescibacteria	18.23	1.34	7.66	0.11	0	0	0	0	0	0	0	0	0	0	0	0	2.27974	0	3.23717	0.182439	NA	Oxic	17.7439	GW
nzgw455	Patescibacteria	17	1.11	8.76	0.14	0.09	0.03	0.11	0.05	0.01	0	0.02	0.07	0	0	0.01	0	2.28204	0.00346009	3.25073	0.17406	659.532	Oxic	18.6759	GW
nzgw415	Patescibacteria	15.36	1.34	6.28	0.1	0.16	0.05	0.01	0	0	0.01	0	0	0.02	0	0.14	0.18	1.9432	0.0865523	2.74687	0.211206	22.4512	Oxic	13.0057	GW
nzgw469	Patescibacteria	14.83	0.8	7.66	0.05	0	0	0	0	0	0	0	0	0	0	0	0	1.9454	0	2.81126	0.106846	NA	Oxic	26.3114	GW
nzgw459	Patescibacteria	14.34	0.76	5.67	0.09	0	0	0	0	0	0	0	0	0	0	0	0	1.73872	0	2.50177	0.106306	NA	Oxic	23.5337	GW
nzgw504	Patescibacteria	14.33	1.23	6.74	0.1	0.1	0.01	0.01	0	0	0	0	0	0.01	0	0.05	0	1.87782	0.0150925	2.65562	0.16866	124.421	Oxic	15.7454	GW
nzgw465	Patescibacteria	14.1584	0.656503	7.1147	0.0859448	0	0	0	0	0.00179599	0	0.000451122	0.00202477	0.0012069	0	0	0.000534607	1.83499	0.000435378	2.65957	0.0931259	4214.7	Oxic	28.5589	GW
nzgw411	Patescibacteria	13.8	1.16	4.83	0.11	0.01	0	0	0	0	0	0	0	0	0	0	0	1.65923	0.000148182	2.32955	0.159364	11197.2	Oxic	14.6178	GW
nzgw1	Altiarchaeota	13.53	0.95	5.07	0.1	0	0	0	0	0	0	0	0	0	0	0	0	1.63715	0.000106127	2.32532	0.13046	15426.3	Oxic	17.824	GW
nzgw472	Patescibacteria	13.05	0.6	5.91	0.16	0	0	0	0.01	0	0	0	0	0.01	0	0	0	1.64461	0.00373993	2.37083	0.0979579	439.745	Oxic	24.2026	GW
nzgw482	Patescibacteria	12.8634	0.705893	6.22985	0.0708644	0	0	0	0	0	0	0.000959911	0	0.000642021	0	0.0014189	0.0022751	1.65591	0.00108401	2.38703	0.0973791	1527.58	Oxic	24.5127	GW
nzgw374	Patescibacteria	12.82	0.76	4.95	0.07	0	0	0	0	0	0	0	0	0	0	0	0	1.5507	0	2.22165	0.104396	NA	Oxic	21.281	GW
nzgw503	Patescibacteria	12.5	1.48	4.69	0.12	0	0	0	0	0	0.01	0	0	0	0	0	0	1.56724	0	2.14864	0.202217	NA	Oxic	10.6254	GW
nzgw413	Patescibacteria	12.12	1.19	5	0.12	0.01	0.01	0.01	0	0	0	0	0	0	0	0	0	1.53998	0	2.14374	0.16623	NA	Oxic	12.8962	GW
nzgw202	Dependentiae	10.77	1.72	0.19	0.19	0.01	0	0	0	0	0.06	0	0	0	0	0	0	1.07892	0	1.37264	0.245745	NA	Oxic	5.58563	GW
nzgw369	Patescibacteria	10.59	0.48	6.89	0.09	2.92	0.61	1.53	0.21	2.44	2.99	2.79	1.53	0.04	0	0	0	2.75542	0.00963157	3.3977	0.740247	286.082	Oxic	4.58995	GW
nzgw392	Patescibacteria	10.47	0.56	5.59	0.12	1.57	0.43	0.65	0.12	4.34	7.56	4.64	3.06	0	0	0	0	3.25847	0	3.40777	1.47993	NA	Oxic	2.30265	GW
nzgw346	Patescibacteria	10.31	0.61	5.67	0.05	0.05	0.08	0.02	0	3.35	4.16	2.87	1.76	0	0	0	0	2.41033	0.000427353	2.78386	0.831852	5640.14	Oxic	3.34658	GW
nzgw371	Patescibacteria	9.97	0.46	4.65	0.07	0	0	0	0	0	0.01	0	0	0	0	0	0	1.26438	0.000140425	1.82896	0.0676824	9003.95	Oxic	27.0226	GW
nzgw397	Patescibacteria	9.31	0.99	3.54	0.14	0	0	0	0	0	0.02	0	0	0	0	0	0	1.16685	0	1.60726	0.143011	NA	Oxic	11.2387	GW
nzgw491	Patescibacteria	9.19	0.54	4.46	0.08	0	0	0	0	0	0	0	0	0	0	0	0	1.1898	0	1.70648	0.0782179	NA	Oxic	21.817	GW
nzgw405	Patescibacteria	9.15	0.82	3.63	0.07	0	0	0	0	0	0	0	0	0	0	0	0	1.13859	0	1.59727	0.110615	NA	Oxic	14.4399	GW
nzgw364	Patescibacteria	8.78	0.48	1.66	0.02	0.01	0	0.02	0	0	0	0	0	0.01	0	0	0	0.915273	0.00229676	1.31113	0.0629285	398.506	Oxic	20.8352	GW
nzgw393	Patescibacteria	8.6	0.64	3.91	0.06	0	0	0	0	0	0.01	0	0	0	0	0	0	1.10202	0.000459911	1.5646	0.0886617	2396.16	Oxic	17.6469	GW
nzgw490	Patescibacteria	7.80015	0.431718	1.98988	0.0268849	1.30631	1.04215	0.59572	0.278605	0.144824	0.429589	0.238333	0.29464	0	0	0	0	1.2149	0	1.5094	0.312948	NA	Oxic	4.82317	GW
nzgw447	Patescibacteria	7.28	0.52	2.96	0.15	0.01	0	0	0	0.01	0.01	0.01	0.01	0	0	0	0	0.912995	0	1.28288	0.0866134	NA	Oxic	14.8115	GW
nzgw199	Dependentiae	7.11	0.48	3.53	0.04	0.54	0.12	0.47	0.03	4.29	3.08	5.56	1.45	1.08	0.03	0.04	0	2.2255	0.287925	2.82627	0.655945	7.72944	Oxic	4.3087	GW
nzgw376	Patescibacteria	5.83	0.36	2.78	0.03	0	0	0	0	0	0	0	0	0	0	0	0	0.750162	0	1.07589	0.0493509	NA	Oxic	21.8008	GW
nzgw338	Patescibacteria	5.79	0.4	1.78	0.04	0.01	0	0	0.1	0	0	0	0	0	0	0	0	0.678117	0.0011092	0.949787	0.0679432	611.354	Oxic	13.9791	GW
nzgw466	Patescibacteria	5.7	0.29	2.86	0.05	0	0	0	0	0.01	0	0.01	0	0	0	0	0	0.742858	0.00102034	1.07187	0.0429277	728.051	Oxic	24.9692	GW
nzgw398	Patescibacteria	5.3	0.64	2.2	0.09	0	0	0	0	0	0	0	0	0	0	0	0	0.686301	0	0.93806	0.0913918	NA	Oxic	10.2642	GW
nzgw354	Patescibacteria	4.87272	0.291619	2.36437	0.0223507	0	0.0018412	0.00533162	0	0.00169841	0	0	0	0	0	0	0	0.629994	0	0.905515	0.0394763	NA	Oxic	22.9382	GW
nzgw501	Patescibacteria	4.6	0.43	2.24	0.26	0	0	0	0	0	0	0	0	0	0	0	0	0.62655	0	0.854497	0.0853285	NA	Oxic	10.0142	GW
nzgw370	Patescibacteria	3.86	0.23	2.92	0.04	12.4	2.29	5.71	0.78	6.58	7.57	7.63	4.37	0.05	0	0	0	4.53156	0.0124899	4.89404	1.90955	362.819	Oxic	2.56292	GW
nzgw366	Patescibacteria	3.81	0.57	4.18	0.24	102.32	19.54	199.87	21.25	37.12	46.02	35.01	18.9	15.66	0.23	0.56	0.04	40.7369	4.12233	49.8183	13.3482	9.88199	Oxic	3.73221	GW
nzgw391	Patescibacteria	3	0.25	3.32	0.09	8.26	1.21	2.16	0.23	2.76	4.34	2.82	1.84	0.01	0	0.01	0	2.52213	0.00425489	2.79208	0.993236	592.76	Oxic	2.8111	GW
nzgw387	Patescibacteria	2.15	0.14	5.48	0.23	31.6	7.13	9.41	0.94	28.57	37.32	26.29	16.3	0.23	0.02	0.01	0	13.7962	0.0676986	12.9682	7.76	203.789	Oxic	1.67116	GW
nzgw444	Patescibacteria	1.15064	0.129095	0.559253	0.0419221	0.729537	0.153951	0.23448	0.025487	2.91585	3.69433	3.50687	2.4244	0.00123937	0	0	0	1.29715	0.000309843	1.13723	0.808648	4186.47	Oxic	1.40634	GW
nzgw435	Patescibacteria	0.99	0.06	35.11	0.82	0.93	0.37	0.29	0.06	3	7.98	2.75	2.27	0	0	0	0	4.55316	0	5.38332	1.44642	NA	Oxic	3.72183	GW
nzgw39	Nanoarchaeota	0.76	0.06	1.07	0.03	5.14	0.94	5.93	0.52	0.99	0.96	0.78	0.42	5.64	0.08	0.22	0.01	1.4663	1.48732	2.56715	0.375955	0.985866	Dysoxic	6.82834	GW
nzgw425	Patescibacteria	0.68	0.04	0.3	0	5.41	3.41	1.35	0.28	25.54	56.63	22.25	24.18	0.07	0	0	0	11.6718	0.0175098	6.94894	10.5675	666.588	Oxic	0.657574	SGW
nzgw427	Patescibacteria	0.436646	0.013166	0.211412	0.00250743	0.314985	0.530542	0.138169	0.0219912	19.3464	31.7836	16.1144	12.5179	0.0225353	0.00213028	0	0.000623885	6.78597	0.00632236	4.57306	5.60906	1073.33	Oxic	0.815299	SGW
nzgw476	Patescibacteria	0.407203	0.0483646	0.214872	0.00879223	0.00347322	0.00398356	0.00769023	0.00125385	0.00367463	0.0150524	0.00369202	0.00184121	0.0658492	0.0224092	2.09563	20.9713	0.059991	5.78881	0.35026	2.63413	0.0103633	Dysoxic	0.13297	SGW
nzgw368	Patescibacteria	0.4	0.04	0.21	0	0.02	0.01	0.02	0	0.13	0.2	0.19	0.1	4.49	0.17	0	0	0.110767	1.16556	0.682597	0.066332	0.095034	Dysoxic	10.2906	GW
nzgw461	Patescibacteria	0.35	0.01	0.14	0	0	0	0	0	0	0	0	0	0.04	0	4.01	14.15	0.042846	4.54797	0.568001	1.77025	0.0094209	Dysoxic	0.320859	SGW
nzgw389	Patescibacteria	0.31	0.02	0.47	0.03	0.46	0.33	0.29	0.02	14.76	19.54	16.44	9.36	0	0	0	0	5.16859	0.00032694	4.09105	3.66201	15809	Oxic	1.11716	GW
nzgw433	Patescibacteria	0.2	0.02	11.47	0.33	0	0	0	0	0	0	0	0	0	0	0	0	1.00102	0	1.45874	0.0427979	NA	Oxic	34.0842	GW
nzgw381	Patescibacteria	0.14	0	0.11	0.01	0.09	0.27	0.01	0	8.96	13.97	10.13	7.53	0	0	0	0	3.43489	0.000864156	2.42965	2.72312	3974.85	Oxic	0.89223	SGW
nzgw49	Nanoarchaeota	0.12	0.06	4.26	4.99	0.1	0.09	0.06	0.03	0.06	1.35	0.1	0.07	0.04	0.01	0	0	0.941451	0.0118226	0.592552	0.825536	79.6318	Oxic	0.717779	SGW
nzgw419	Patescibacteria	0.1	0.01	0.24	0.01	6.47	3.43	1.16	0.41	18.63	42.32	15.12	19.46	0	0	0	0	8.94641	0.00135521	5.21536	8.20494	6601.49	Oxic	0.635636	SGW
nzgw60	Nanoarchaeota	0.09	0	0.1	0.01	2.67	0.78	1.96	0.2	16.96	17.54	19.24	10.36	3.35	0.1	0.45	0.02	5.82671	0.980041	5.60374	3.62635	5.94538	Oxic	1.54529	GW
nzgw347	Patescibacteria	0.09	0.01	0.12	0.01	21.89	3.32	11.98	1.05	1.18	1.41	1.16	0.62	0.56	0.01	0.03	0	3.56956	0.151004	4.62729	0.802543	23.6387	Oxic	5.76579	GW
nzgw56	Nanoarchaeota	0.09	0.01	0.05	0	18.08	2.65	17.01	1.2	0.04	0.03	0.03	0.01	0.04	0	0.01	0	3.26675	0.0130308	4.41882	0.487815	250.695	Oxic	9.05839	GW
nzgw417	Patescibacteria	0.08	0.01	2.23	0.06	2.83	1.75	0.58	0.17	7.84	17.94	9.8	10.57	0.05	0.03	0	0	4.4878	0.0206749	2.92589	3.81615	217.065	Oxic	0.766712	SGW
nzgw48	Nanoarchaeota	0.0669704	0.1753	2.91774	9.45164	0.0181752	0.116141	0	0.0173406	0.0155665	1.37283	0.0151801	0.0220228	0.000615333	0.00651481	0	0.000545132	1.18241	0.00191882	0.379281	1.39529	616.218	Oxic	0.271829	SGW
nzgw426	Patescibacteria	0.0463752	0.0142451	0.0551506	0.0172642	0.361115	0.127499	0.249156	0.0742299	2.59899	3.11231	3.0256	1.48266	0.07758	0.0249346	0.188601	0.0201892	0.930382	0.0778261	0.825321	0.609166	11.9546	Oxic	1.35484	GW
nzgw372	Patescibacteria	0.04	0.01	0.35	0.01	0.1	0.04	0.1	0.01	1.29	1.62	1.19	0.64	5.1	0.07	0.01	0	0.44908	1.2938	1.02151	0.299008	0.347101	Dysoxic	3.41634	GW
nzgw349	Patescibacteria	0.04	0.01	0.04	0	7.23	1.37	10.59	1.12	0	0	0	0	0	0	0	0	1.70056	0.000291331	2.23878	0.312195	5837.19	Oxic	7.17111	GW
nzgw31	Micrarchaeota	0.0338555	0.000794686	0.0299596	0.00158913	2.67425	0.33264	6.29232	0.348774	0.220502	0.179561	0.165492	0.0768735	0.33206	0.0013501	0.0197276	0.000790796	0.863051	0.088482	1.22102	0.117797	9.75397	Oxic	10.3655	GW
nzgw373	Patescibacteria	0.03	0	0.01	0	0.25	0.16	0.16	0.03	4.87	5.71	3.47	2.63	0.03	0	0	0	1.44304	0.006653	1.10149	1.06639	216.901	Oxic	1.03291	GW
nzgw402	Patescibacteria	0.03	0	0.03	0	0.05	0.14	0.05	0.01	5	7.89	8.21	3.45	0	0	0	0	2.07233	0.00112013	1.67205	1.437	1850.09	Oxic	1.16357	GW
nzgw420	Patescibacteria	0.0200429	0.000721378	0.0196415	0	0.143602	0.0326791	0.191153	0.0357949	0.0542606	0.0740894	0.0545173	0.0235628	3.82457	0.109075	0.308013	0.0344567	0.054172	1.06903	0.576975	0.0387973	0.0506741	Dysoxic	14.8715	GW
nzgw348	Patescibacteria	0.0200153	0.00102912	0.0129326	0	0.308515	0.0689981	0.3051	0.0369784	0.0137615	0.031709	0.0099379	0.00387864	5.66944	0.0708098	0.429196	0.0307226	0.067738	1.55004	0.846112	0.0305157	0.0437008	Dysoxic	27.7271	GW
nzgw355	Patescibacteria	0.02	0	0.13	0	3.45	0.94	4.68	0.46	8.22	11.34	8.34	5.54	0.1	0.01	0.01	0	3.59402	0.0282817	3.11941	2.28576	127.079	Oxic	1.36471	GW
nzgw404	Patescibacteria	0.02	0	0.01	0	0.03	0.08	0.02	0	3.22	3.74	4.66	1.6	0.01	0	0	0	1.11517	0.00258079	0.9963	0.677749	432.106	Oxic	1.47001	GW
nzgw37	Nanoarchaeota	0.02	0	0.02	0	1.95	0.55	2.14	0.31	2.11	2.22	3.19	1.11	0.25	0.01	0.02	0	1.13594	0.0698519	1.21379	0.525046	16.2622	Oxic	2.31178	GW
nzgw365	Patescibacteria	0.02	0	0.01	0	0	0	0	0	0.19	0.18	0.17	0.14	4.01	0.13	0.01	0	0.0592934	1.03691	0.551672	0.0557231	0.0571827	Dysoxic	9.90024	GW
nzgw33	Micrarchaeota	0.02	0	0.02	0	0.76	0.15	2.55	0.26	0	0	0	0	8.1	0.12	0.5	0.02	0.312891	2.18597	1.49265	0.0696722	0.143136	Dysoxic	21.4239	GW
nzgw418	Patescibacteria	0.01	0	0	0	0	0.85	0	0	20.74	55.19	20.31	27.74	0	0	0	0	10.4035	0.000934906	5.13266	10.4731	11127.9	Oxic	0.490079	SGW
nzgw403	Patescibacteria	0.01	0	0	0	0.03	0.24	0.02	0	5.14	8.82	8.14	7.09	0	0	0	0	2.4563	0.000447782	1.66631	2.01837	5485.48	Oxic	0.82557	SGW
nzgw342	Patescibacteria	0.01	0	0.08	0.01	0.7	0.33	0.38	0.08	3.9	5.38	3.69	2.76	0	0	0.01	0	1.44404	0.00528061	1.0977	1.071	273.46	Oxic	1.02493	GW
nzgw388	Patescibacteria	0.01	0	0.5	0.01	0.12	0.12	0.03	0	10.21	11.15	10.27	4.47	0	0	0	0	3.07444	0	2.64188	1.96978	NA	Oxic	1.3412	GW
nzgw51	Nanoarchaeota	0.01	0	0.01	0	0.17	0.04	0.06	0	3.5	2.31	3.22	1.27	0	0	0	0	0.882856	0.00019146	0.87125	0.45313	4611.19	Oxic	1.92274	GW
nzgw62	Nanoarchaeota	0.01	0	0.02	0	0.99	0.19	0.59	0.04	3.2	2.02	2.66	1.02	0.02	0	0.01	0	0.894716	0.00630479	0.936815	0.408411	141.911	Oxic	2.2938	GW
nzgw38	Nanoarchaeota	0.01	0	0.01	0	3.88	0.77	4.56	0.4	1.36	1.4	1.28	0.82	0.28	0.01	0.02	0	1.20632	0.0752032	1.42297	0.424113	16.0408	Oxic	3.35518	GW
nzgw407	Patescibacteria	0.01	0	0	0	4.76	1.08	14.06	2.69	0.02	0.03	0.03	0.02	1.18	0.07	0.03	0	1.8915	0.319303	2.51097	0.48593	5.92384	Oxic	5.16736	GW
nzgw400	Patescibacteria	0.01	0.01	0.01	0	3.12	0.71	9.94	1.22	0.15	0.27	0.16	0.1	0.19	0	0.01	0	1.30848	0.0511192	1.69898	0.289295	25.5966	Oxic	5.87283	GW
nzgw442	Patescibacteria	0.01	0	0	0	0.55	0.13	0.94	0.14	0.41	0.46	0.52	0.28	5.83	0.43	0.55	0.04	0.286309	1.71156	1.10115	0.184093	0.167279	Dysoxic	5.9815	GW
nzgw406	Patescibacteria	0.01	0	0.01	0	1.56	0.46	7.91	0.73	0.21	0.28	0.21	0.14	0.11	0	0.01	0	0.960977	0.0302196	1.25417	0.202408	31.7998	Oxic	6.19625	GW
nzgw40	Nanoarchaeota	0.01	0	0	0	7.21	1.4	12.34	1.03	0.15	0.13	0.12	0.05	0.35	0	0.02	0	1.87082	0.0920349	2.52483	0.327422	20.3273	Oxic	7.71125	GW
nzgw34	Micrarchaeota	0.01	0	0.02	0	2.51	0.47	9.63	0.85	0	0.02	0	0	0.06	0	0.01	0	1.12551	0.0163137	1.52881	0.167603	68.9914	Oxic	9.12161	GW
nzgw45	Nanoarchaeota	0.01	0	0	0	2.64	0.38	6.96	0.56	0.24	0.25	0.19	0.08	3.6	0.04	0.16	0.01	0.943267	0.949847	1.7246	0.165227	0.993073	Dysoxic	10.4378	GW
nzgw42	Nanoarchaeota	0.01	0	0	0	0.01	0	0.03	0	0	0.01	0	0	5.38	0.06	1.17	0.05	0.00531383	1.66426	0.823982	0.0161166	0.00319291	Dysoxic	51.1263	GW
nzgw58	Nanoarchaeota	0.01	0	0.01	0	0.19	0.03	0.36	0.02	0.04	0.02	0.03	0.02	13	0.15	0.55	0.03	0.0596183	3.43301	1.77323	0.0327039	0.0173662	Dysoxic	54.2208	GW
nzgw495	Patescibacteria	0.00868201	0	0.0261789	0	0.672029	0.435995	0.55133	0.107602	4.00485	6.78776	4.36163	3.8501	0.00438743	0	0	0	1.73385	0.00109686	1.20364	1.39768	1580.74	Oxic	0.861165	SGW
nzgw489	Patescibacteria	0.00539135	0	0.0213367	0	0.117262	0.0210969	0.0190909	0	0.0048652	0.029894	0	0	13.1806	0.929651	4.44009	1.72337	0.0182448	5.06843	2.22358	0.338001	0.00359969	Dysoxic	6.57862	GW
nzgw460	Patescibacteria	0.00484293	0	0.00365072	0	0.0908765	0.0157924	0.0503036	0.00745609	0.0043703	0	0.0102456	0.00328467	13.5584	40.3639	0.302892	0.0520357	0.0159019	13.5693	1.7532	5.05531	0.0011719	Dysoxic	0.346803	SGW
nzgw52	Nanoarchaeota	0.00465952	0	0.0052687	0	0.011923	0.0501413	0.00164995	0	3.3754	2.49319	3.62742	1.30836	0.0155409	0	0	0	0.906501	0.00388522	0.880233	0.481462	233.32	Oxic	1.82825	GW
nzgw457	Patescibacteria	0.00386457	0	0.00436982	0	0.0024722	0.0113419	0.00821075	0	0.00348742	0.0214283	0.00262794	0	0.0550733	0	11.1822	16.4184	0.00481691	6.91392	1.40779	2.0564	0.000696697	Dysoxic	0.684588	SGW
nzgw448	Patescibacteria	0.0036735	0	0.330224	0.0138805	0.0352495	0.246168	0.00780479	0.0101802	8.4665	16.1321	8.10687	6.46051	0.288484	0.00505401	0	0	3.31777	0.0733844	2.15485	2.85849	45.2108	Oxic	0.753842	SGW
nzgw449	Patescibacteria	0.00347092	0	0.398357	0.0112415	0.017763	0.210522	0.0122906	0.0104203	8.18909	13.1447	9.98151	8.02166	0	0.00159176	0	0	3.33342	0.000397941	2.32531	2.67502	8376.67	Oxic	0.869268	SGW
nzgw63	Nanoarchaeota	0.00274754	0	0.00207116	0	0.0316373	0.0053757	0.0674553	0.0063451	0.0256205	0.0203128	0.0199291	0.0124233	15.9223	0.149523	0.602666	0.021157	0.0161598	4.17392	2.08431	0.0268921	0.00387161	Dysoxic	77.5064	GW
nzgw32	Micrarchaeota	0.00250914	0	0.00472864	0	3.89723	0.415651	7.35201	0.426093	0.0181142	0.0278255	0.0227498	0.00964355	0.0329677	0	0.00336277	0.000449332	1.01471	0.00919496	1.41671	0.109958	110.355	Oxic	12.8841	GW
nzgw358	Patescibacteria	0.00231735	0	0	0	0.00148243	0.00113351	0	0	0	0.0128493	0.00105055	0	0.00491849	0	10.7195	1.296	0.00156943	3.0051	1.34115	0.163748	0.000522256	Dysoxic	8.19033	GW
nzgw61	Nanoarchaeota	0.00215443	0	0.00121805	0	3.71427	0.416256	5.64386	0.431863	0.067074	0.0597295	0.0688564	0.0197265	0.789115	0.00592813	0.0216554	0	0.868751	0.204175	1.28853	0.116688	4.25494	Oxic	11.0425	GW
nzgw30	Micrarchaeota	0.00201259	0	0.00113786	0.00108639	0.0643736	0.0108288	0.104049	0.0134787	0.00363236	0	0.00729909	0.00136502	5.46221	0.109834	2.33586	0.135154	0.0174386	2.01076	0.997572	0.0339684	0.00867264	Dysoxic	29.3677	GW
nzgw498	Patescibacteria	0.0019904	0	0.00450123	0.00429762	0.00254655	0.00389431	0.00281922	0	0.0071846	0	0.0135349	0.00539988	0.0325893	0	1.64588	7.51937	0.00384739	2.29946	0.21388	0.941621	0.00167317	Dysoxic	0.227141	SGW
nzgw474	Patescibacteria	0.00167941	0	0.693125	0.050766	0.012892	0.246439	0	0.00542974	1.66555	6.94676	4.92284	8.62257	0.00101842	0	0	0	1.93067	0.000254606	0.912137	1.984	7582.98	Oxic	0.459748	SGW
nzgw422	Patescibacteria	0.00160853	0	0.00181883	0	3.16723	1.2746	2.79781	0.435363	18.8629	27.0781	19.6763	13.0011	0.00097544	0.00147535	0	0.00172831	7.1914	0.00104477	5.56357	5.22405	6883.21	Oxic	1.06499	GW
nzgw47	Nanoarchaeota	0.00135851	0	0.0460836	0.00146663	1.05503	0.18606	0.798549	0.0771779	3.21562	2.09409	2.8878	0.962861	0.528072	0.00996823	0.00910344	0.000729838	0.943841	0.136968	1.0677	0.416544	6.89094	Oxic	2.56324	GW
nzgw50	Nanoarchaeota	0.000994807	0	0.00224973	0.00107398	3.57395	0.642309	18.3671	1.59806	0.210067	0.253737	0.165061	0.0762433	1.60047	0.014599	0.107993	0.00534444	2.07424	0.432102	3.00348	0.323921	4.80034	Oxic	9.27227	GW
nzgw375	Patescibacteria	0	0	0	0	0	0	0	0	0	0	0	0	0.02	0	0.33	8.78	0.000530937	2.2823	0.0439023	1.09804	0.000232632	Dysoxic	0.0399823	SGW
nzgw377	Patescibacteria	0	0	0	0	0.01	0	0	0	0	0	0	0	0.02	0.01	0.28	4.14	0.000903636	1.11228	0.0383716	0.519126	0.000812415	Dysoxic	0.0739159	SGW
nzgw337	Patescibacteria	0	0	0	0	0	0	0	0	0	0.01	0	0	0.01	0.11	0.56	6.22	0.00143594	1.7273	0.0723455	0.793459	0.000831322	Dysoxic	0.0911774	SGW
nzgw438	Patescibacteria	0	0	0	0	0	0	0	0	0.00170293	0	0	0.00127991	0.0125881	0.0034617	0.48053	4.68787	0.00024857	1.29611	0.0618526	0.586576	0.000191781	Dysoxic	0.105447	SGW
nzgw483	Patescibacteria	0	0	0	0	0.00311728	0	0	0	0	0	0	0	0.0546684	0.00893898	0.731449	5.89949	0.000259773	1.67364	0.0986543	0.738553	0.000155215	Dysoxic	0.133578	SGW
nzgw385	Patescibacteria	0	0	0	0	0	0	0	0	0	0	0	0	0.01	0	0.93	6.58	0.000416226	1.88131	0.118247	0.823031	0.000221243	Dysoxic	0.143672	SGW
nzgw53	Nanoarchaeota	0	0	0	0	0	0	0	0	0	0	0	0	0.05	0.07	1.55	6.56	0.00075302	2.05636	0.200797	0.828511	0.000366191	Dysoxic	0.242359	SGW
nzgw399	Patescibacteria	0	0	0	0	0	0	0	0	0	0.03	0	0	0.04	0	2.44	8.13	0.00285576	2.65182	0.309795	1.0204	0.00107691	Dysoxic	0.303602	SGW
nzgw464	Patescibacteria	0	0	0	0	0	0	0	0	0	0	0	0	0.02	0	2.04	6.16	0.000481582	2.05844	0.258356	0.771589	0.000233955	Dysoxic	0.334836	SGW
nzgw429	Patescibacteria	0	0	0.08	0	0.08	0.2	0.14	0.06	1.81	8.04	2.94	5.71	0.01	0	0	0	1.58911	0.00130833	0.632224	1.75209	1214.61	Oxic	0.36084	SGW
nzgw436	Patescibacteria	0	0	0	0	0	0	0	0	0	0	0	0	0.45	1.87	2.03	3.6	0.000353378	1.98627	0.309962	0.683701	0.000177911	Dysoxic	0.45336	SGW
nzgw340	Patescibacteria	0	0	0	0	0	0	0.01	0	0	0	0	0	0.01	0	2	4.16	0.00143488	1.54194	0.252914	0.520206	0.000930568	Dysoxic	0.486181	SGW
nzgw434	Patescibacteria	0	0	0.25	0	5.41	1.94	1.05	0.28	10.38	33.69	10.56	9.64	0	0	0	0	6.10041	0	3.45731	5.6933	NA	Oxic	0.607259	SGW
nzgw357	Patescibacteria	0	0	0.05	0	0.3	0.18	0.21	0.03	3.65	6.43	3.58	4.02	0.04	0	0	0	1.53748	0.0128118	0.979509	1.33311	120.005	Oxic	0.734753	SGW
nzgw359	Patescibacteria	0	0	0.01	0	0.26	0.18	0.14	0.03	3.42	6.36	4.15	2.78	0.04	0	0	0	1.44453	0.0103808	1.00304	1.16895	139.154	Oxic	0.858076	SGW
nzgw493	Patescibacteria	0	0	0.0264715	0	0.00176189	0.273479	0	0	10.7706	16.1726	12.0333	9.73424	0.0050106	0.00126308	0	0.00369913	4.08437	0.0024932	2.85464	3.27316	1638.2	Oxic	0.872135	SGW
nzgw351	Patescibacteria	0	0	0.21	0	1.65	0.47	0.62	0.06	3.88	8.52	3.1	1.76	0	0	0	0	1.68995	0.000341915	1.18272	1.35238	4942.61	Oxic	0.874549	SGW
nzgw343	Patescibacteria	0	0	0.01	0	0.09	0.14	0.02	0.02	5.35	8.35	4.86	3.2	0	0	0	0	1.8362	0	1.29094	1.46336	NA	Oxic	0.882172	SGW
nzgw454	Patescibacteria	0	0	0	0	0.07	0.34	0.1	0.01	16.02	24.36	17.31	11.25	0	0	0	0	5.7884	0	4.18818	4.49443	NA	Oxic	0.93186	SGW
nzgw383	Patescibacteria	0	0	0	0	1.16	0.57	1.12	0.16	6.66	10.09	5.91	4.97	0	0	0	0	2.55346	0.000431639	1.85568	1.97472	5915.73	Oxic	0.939715	SGW
nzgw453	Patescibacteria	0	0	0	0	0	0.058519	0	0	2.60007	3.89727	4.48917	2.88902	0	0	0	0	1.16117	0	0.886155	0.855602	NA	Oxic	1.03571	GW
nzgw421	Patescibacteria	0	0	0	0	0.577945	0.359053	0.512364	0.0798703	8.89803	12.2106	10.408	6.02106	0.00107005	0.00161845	0	0	3.25558	0.000672126	2.54968	2.33402	4843.7	Oxic	1.0924	GW
nzgw496	Patescibacteria	0	0	0	0	0.0610639	0.0840439	0.0676024	0.0132266	3.68392	4.72828	4.77599	2.95871	0.00192953	0	0.00426436	0	1.3644	0.00154847	1.07435	0.973033	881.128	Oxic	1.10412	GW
nzgw350	Patescibacteria	0	0	0.02	0	0.03	0.11	0	0	5.63	6.62	6.47	3.26	0	0	0	0	1.84509	0.000234464	1.51856	1.2492	7869.43	Oxic	1.21563	GW
nzgw463	Patescibacteria	0	0	0	0	0	0	0	0	0	0	0	0	0.02	0.06	7.47	6	0.0003629	3.38649	0.936043	0.757744	0.000107161	Dysoxic	1.2353	GW
nzgw200	Dependentiae	0	0	0.31	0.15	1.83	0.49	0.92	0.19	8.47	12.98	12.94	5.48	0.01	0	0	0	3.64824	0.00312208	3.06052	2.4134	1168.53	Oxic	1.26813	GW
nzgw382	Patescibacteria	0	0	0.03	0	0.06	0.1	0.03	0	5.23	5.77	6.43	3.26	0.01	0	0	0	1.74241	0.00161462	1.47239	1.14204	1079.15	Oxic	1.28926	GW
nzgw29	Micrarchaeota	0	0	0	0	0.04	0.15	0.01	0	4.98	6.11	9.25	4.57	0.01	0	0	0	2.09126	0.00208471	1.7855	1.35244	1003.15	Oxic	1.3202	GW
nzgw204	Dependentiae	0	0	0	0	0.02	0	0.01	0	0.01	0	0.01	0	0.04	0	7.51	5.53	0.00501671	3.27045	0.949476	0.693275	0.00153395	Dysoxic	1.36955	GW
nzgw473	Patescibacteria	0	0	0	0	0	0.04	0.01	0	1.48	1.98	3.5	1.4	0	0	0	0	0.700966	0	0.624107	0.427342	NA	Oxic	1.46044	GW
nzgw362	Patescibacteria	0	0	0	0	0.22	0.09	0.23	0.03	3	3.04	4.42	2.03	0	0	0	0	1.08925	0.000155768	0.98506	0.648889	6992.75	Oxic	1.51807	GW
nzgw390	Patescibacteria	0	0	0.04	0	0.06	0.13	0.03	0	11.1	9.33	12.93	5.45	0	0	0	0	3.25482	0.000566517	3.01786	1.86465	5745.32	Oxic	1.61845	GW
nzgw203	Dependentiae	0	0	0	0	0.01	0	0.01	0	0.04	0.12	0.07	0.03	0.05	0	8.33	4.66	0.0224997	3.26122	1.06271	0.601651	0.00689918	Dysoxic	1.76632	GW
nzgw456	Patescibacteria	0	0	0.02	0	0.07	0.03	0	0	0.1	0.07	0.05	0.05	0.27	0.03	109.98	52.48	0.0321518	40.6893	13.8108	6.58204	0.000790178	Dysoxic	2.09826	GW
nzgw28	Micrarchaeota	0	0	0	0	0.739767	0.152008	0.730097	0.0621067	2.8691	1.62373	2.61243	1.00827	0.0235568	0	0	0	0.81646	0.0058892	0.871869	0.355765	138.637	Oxic	2.45069	GW
nzgw440	Patescibacteria	0	0	0.1	0.01	7.59	1.96	18.28	2.48	3.78	4.71	3.08	1.95	0	0	0	0	3.66142	0.000798924	4.10429	1.38824	4582.94	Oxic	2.95647	GW
nzgw41	Nanoarchaeota	0	0	0	0	5.52	1.15	7.55	0.6	1.46	1.75	1.09	0.64	0.04	0	0	0	1.64646	0.0117622	1.95855	0.517013	139.978	Oxic	3.78821	GW
nzgw506	Patescibacteria	0	0	0	0	0	0	0	0	0.01	0.01	0.01	0	0.02	0	14.25	3.69	0.00278596	4.48893	1.78469	0.463957	0.000620628	Dysoxic	3.84667	GW
nzgw494	Patescibacteria	0	0	0	0	0	0	0	0	0.00130149	0	0	0	1.91713	0.166676	17.9973	4.16389	0.000108458	6.06125	2.48947	0.541321	1.78936e-05	Dysoxic	4.59887	GW
nzgw339	Patescibacteria	0	0	0	0	0	0	0	0	0	0	0	0	0.01	0	9.6	2.06	0.000198479	2.91783	1.20131	0.257903	6.80228e-05	Dysoxic	4.658	GW
nzgw380	Patescibacteria	0	0	0	0	0.04	0.02	0.02	0	0	0	0	0	9.84	1.93	5.28	1.24	0.00718924	4.57287	1.89738	0.399839	0.00157215	Dysoxic	4.74536	GW
nzgw486	Patescibacteria	0	0	0	0	0.03	0.03	0	0	0	0	0.01	0	0.12	0	78.92	14.61	0.00593627	23.4112	9.88423	1.83025	0.000253566	Dysoxic	5.40046	GW
nzgw345	Patescibacteria	0	0	0.01	0	8.64	1.57	1.97	0.17	0.16	0.16	0.13	0.08	0.01	0	0	0	1.07422	0.00361942	1.36514	0.248003	296.793	Oxic	5.5045	GW
nzgw352	Patescibacteria	0	0	0.02	0	3.49	0.65	4.36	0.47	0.07	0.14	0.09	0.06	0.04	0	0	0	0.778955	0.0113316	1.00963	0.164474	68.7416	Oxic	6.13852	GW
nzgw500	Patescibacteria	0	0	0	0	0	0	0.01	0	0	0	0	0	8.28	1.15	0.27	0.03	0.00206022	2.42986	1.07045	0.147569	0.000847878	Dysoxic	7.25391	GW
nzgw46	Nanoarchaeota	0	0	0	0	5.62	0.82	5.43	0.35	0.21	0.28	0.2	0.09	0.05	0	0	0	1.08368	0.0136043	1.43934	0.192976	79.6568	Oxic	7.45864	GW
nzgw57	Nanoarchaeota	0	0	0.04	0	2.97	0.62	8.78	0.74	0.07	0.1	0.08	0.04	1.47	0.02	0.07	0	1.12057	0.392818	1.68565	0.191617	2.85265	Oxic	8.797	GW
nzgw35	Micrarchaeota	0	0	0	0	8.32	0.92	4.11	0.33	0.18	0.09	0.05	0.02	0	0	0	0	1.16825	0	1.58165	0.170727	NA	Oxic	9.2642	GW
nzgw502	Patescibacteria	0	0	0	0	0.04	0.01	0.01	0	0	0	0	0	3.8	0.36	4.25	0.5	0.00508933	2.22866	1.01367	0.10829	0.00228358	Dysoxic	9.36072	GW
nzgw341	Patescibacteria	0	0	0	0	0.01	0.01	0.01	0.02	0	0.11	0	0	1.95	0.04	0.03	0	0.0141988	0.506247	0.251217	0.0232043	0.0280471	Dysoxic	10.8263	GW
nzgw55	Nanoarchaeota	0	0	0	0	6.48	0.97	18.92	1.16	0.22	0.17	0.13	0.08	0.39	0	0.01	0	2.3444	0.0996013	3.26845	0.297959	23.5379	Oxic	10.9695	GW
nzgw450	Patescibacteria	0	0	0	0	0	0	0	0	0.00149873	0	0.000752909	0.00112643	14.524	1.15009	12.3867	1.29821	0.000281505	7.33976	3.36412	0.306178	3.83535e-05	Dysoxic	10.9875	GW
nzgw360	Patescibacteria	0	0	0	0	0	0	0	0	0	0	0	0	0.02	0	29.15	2.64	0.000378031	7.95164	3.64606	0.330329	4.75413e-05	Dysoxic	11.0377	GW
nzgw378	Patescibacteria	0	0	0	0	0.01	0	0.02	0	0	0	0	0	11.92	1	3.79	0.38	0.0033957	4.2732	1.96795	0.173751	0.000794649	Dysoxic	11.3262	GW
nzgw384	Patescibacteria	0	0	0	0	0.13	0.04	0.04	0.01	0.01	0.01	0	0	6.92	0.62	1.89	0.1	0.0199988	2.38179	1.1236	0.0972878	0.00839655	Dysoxic	11.5493	GW
nzgw414	Patescibacteria	0	0	0	0	0	0	0	0	0	0	0	0	0.01	0	9.9	0.83	0.000653475	2.68281	1.23833	0.104055	0.000243578	Dysoxic	11.9007	GW
nzgw344	Patescibacteria	0	0	0	0	0.06	0.02	0.01	0	0	0	0	0	4.93	0.25	3.17	0.35	0.00800887	2.17533	1.0217	0.0779824	0.00368168	Dysoxic	13.1016	GW
nzgw379	Patescibacteria	0	0	0	0	0.14	0.03	0.13	0.02	0.05	0.12	0.06	0.03	3.66	0.1	0.16	0.01	0.0496214	0.983506	0.526058	0.0401271	0.0504536	Dysoxic	13.1098	GW
nzgw412	Patescibacteria	0	0	0	0	0	0	0	0	0	0.01	0.01	0	0.03	0	11.6	0.82	0.0025827	3.11361	1.45611	0.104568	0.000829486	Dysoxic	13.925	GW
nzgw492	Patescibacteria	0	0.00304213	0	0	0.0288374	0.0220498	0.079813	0.0182182	0.0101699	0	0.00510901	0.0038218	11.6864	0.620197	3.84391	0.420786	0.0142551	4.14283	1.95678	0.136014	0.00344091	Dysoxic	14.3866	GW
nzgw452	Patescibacteria	0	0	0.00158499	0	0.324606	0.0836482	1.11383	0.167683	0.0341533	0.0621788	0.0292312	0.0152114	5.73604	0.113139	0.242341	0.0188265	0.152677	1.52759	0.935223	0.0575859	0.0999467	Dysoxic	16.2405	GW
nzgw201	Dependentiae	0	0	0	0	1.51	0.13	0.88	0.04	0	0.01	0.01	0	6.01	0.06	7.66	0.62	0.215315	3.58674	2.00868	0.107666	0.0600309	Dysoxic	18.6565	GW
nzgw353	Patescibacteria	0	0	0.03	0	0.25	0.08	0.27	0.06	0.02	0.05	0.02	0.01	6.87	0.15	0.46	0.02	0.0669022	1.87333	0.990117	0.0469027	0.0357129	Dysoxic	21.11	GW
nzgw54	Nanoarchaeota	0	0	0	0	1.36	0.22	1.63	0.11	0.54	0.35	0.37	0.15	19.73	0.2	0.56	0.03	0.394782	5.12963	3.02507	0.131915	0.0769611	Dysoxic	22.932	GW
nzgw394	Patescibacteria	0	0	0	0	0	0	0	0	0	0	0	0	4.74	0.12	2.06	0.13	0	1.7645	0.850281	0.0319678	0	Dysoxic	26.598	GW
nzgw361	Patescibacteria	0	0	0	0	0.02	0	0.03	0	0.02	0.07	0.05	0.01	3.92	0.05	0.2	0.01	0.0183486	1.04476	0.530393	0.0195097	0.0175625	Dysoxic	27.1861	GW
nzgw26	Micrarchaeota	0	0	0	0	0	0	0	0	0	0	0	0	5.61	0.08	5.24	0.32	0.00033772	2.81213	1.35714	0.0494382	0.000120094	Dysoxic	27.4512	GW
nzgw43	Nanoarchaeota	0	0	0	0	0.34	0.06	0.33	0.03	0.04	0.04	0.05	0.02	5.12	0.05	0.47	0.02	0.0750584	1.41653	0.793918	0.0269359	0.0529874	Dysoxic	29.4743	GW
nzgw36	Nanoarchaeota	0	0	0	0	0.06	0.02	0	0	0	0	0	0	8.41	0.2	2.1	0.12	0.00666811	2.70755	1.32141	0.0423705	0.00246278	Dysoxic	31.1869	GW
nzgw27	Micrarchaeota	0	0	0	0	0.01	0	0	0	0	0	0	0	4.85	0.07	0.58	0.05	0.00136616	1.38802	0.68036	0.0157012	0.000984247	Dysoxic	43.3316	GW
nzgw59	Nanoarchaeota	0	0	0	0	0.01	0	0.03	0.01	0	0	0	0	8.14	0.08	0.25	0.01	0.004018	2.11948	1.05408	0.0116877	0.00189575	Dysoxic	90.1872	GW
nzgw44	Nanoarchaeota	0	0	0	0	0.05	0.01	0.05	0	0.01	0.02	0.01	0	8.86	0.04	0.72	0.02	0.0130494	2.41001	1.21231	0.0122708	0.00541467	Dysoxic	98.7963	GW

## Sheet: Table S5
Table S5. Transcriptional activity (TPM) of predicted genes involved in cell division, motility and antioxidant systems across groundwater (GW) and sediment-enriched groundwater (SGW) samples. Groundwater for samples gwj09,11 was oxic with 0-0.8 g/m3 DOC. Groundwater for gwj13-16 was dysoxic with 3.1-26 g/m3 DOC.																																													Dysoxic
Note: Cell Division category includes gene relative abundance information only for genes that are also expressed.																																													0
																																													0
			Gene relative abundance																Gene expression						Gene annotation							Enrichment MAG				Enrichment TPM									0
Gene_ID	MAG	Phylum	gwj01 Oxic	gwj02 Oxic	gwj03 Oxic	gwj04 Oxic	gwj05 Oxic	gwj06 Oxic	gwj07 Oxic	gwj08 Oxic	gwj09 Oxic	gwj10 Oxic	gwj11 Oxic	gwj12 Oxic	gwj13 Dysoxic	gwj14 Dysoxic	gwj15 Dysoxic	gwj16 Dysoxic	gwj09 Oxic	gwj11 Oxic	gwj13 Dysoxic	gwj14 Dysoxic	gwj15 Dysoxic	gwj16 Dysoxic	Functional category	Functional subcategory	EggNOG metabolic category	EggNOG gene name	eggNOG function description	KEGG ID	Signal peptide	Relative abundance - oxic/dysoxic	Enrichment - oxic/dysoxic	Relative abundance - GW/SGW	Enrichment GW/SGW	logFC - oxic vs dysoxic	Enrichment - oxic vs dysoxic	logFC - GW vs SGW	Enrichment - GW vs SGW
NODE_12_length_307296_cov_23.181919_293	nzgw456	Patescibacteria	0.00304459	0.00410926	0.0154919	0.00164345	0.0681678	0.0268061	0.0043124	0.000703111	0.0989087	0.0675268	0.0455477	0.0495592	0.272328	0.0251325	109.979	52.4809	0	0	0	0	0.0620338	0.0674063	Antioxidant system	Superoxide dismutase	Energy production and conversion	sodA	Iron/manganese superoxide dismutases, C-terminal domain	K04564	#N/A	0.000790178	Dysoxic	2.09826	GW	-4.07712	Dysoxic	0.765305	SGW
NODE_26628_length_7888_cov_3.266383_5	nzgw53	Nanoarchaeota	0	0	0	0	0.00452131	0.000864277	0.00125136	0	0.00079725	0	0.00160204	0	0.0530394	0.0721184	1.54516	6.55511	0	0	0	0	0	0.0667254	Antioxidant system	Superoxide dismutase	Inorganic ion transport and metabolism	sodA	Destroys radicals which are normally produced within the cells and which are toxic to biological systems	K04564	#N/A	0.000366191	Dysoxic	0.242359	SGW	-3.05206	Dysoxic	3.97069	SGW
NODE_149_length_75759_cov_4.259314_36	nzgw44	Nanoarchaeota	0.00328845	0.00133152	0.00278878	0	0.0462803	0.00562976	0.0512358	0.00493627	0.00964444	0.0182338	0.0104355	0.00278795	8.85861	0.0444885	0.716171	0.0207583	0	0	0.0196122	0	0	0	Antioxidant system	Superoxide dismutase	Energy production and conversion		Destroys radicals which are normally produced within the cells and which are toxic to biological systems	K04564	#N/A	0.00541467	Dysoxic	98.7963	GW	-2.68044	Dysoxic	-2.46976	GW
NODE_10338_length_7092_cov_3.189499_6	nzgw506	Patescibacteria	0.00224722	0	0	0	0.00287513	0.0010992	0	0.000518967	0.00506977	0.0124604	0.0061125	0.00304831	0.0156716	0.00206115	14.2455	3.69247	0	0	0	0	0	0.314563	Antioxidant system	Thioredoxin	Posttranslational modification, protein turnover, chaperones	trxA	Belongs to the thioredoxin family	K03671	#N/A	0.000620628	Dysoxic	3.84667	GW	-4.25499	Dysoxic	5.21726	SGW
NODE_4586_length_10199_cov_8.852153_3	nzgw360	Patescibacteria	0	0	0.00194531	0	0.0022011	0	0	0	0	0	0.000389961	0	0.0177357	0.00157795	29.1462	2.64105	0	0	0	0	0.217118	0	Antioxidant system	Thioredoxin	Posttranslational modification, protein turnover, chaperones	trxA	Belongs to the thioredoxin family	K03671	#N/A	4.75413e-05	Dysoxic	11.0377	GW	-4.19985	Dysoxic	-4.17714	GW
NODE_1536_length_16459_cov_7.848084_21	nzgw360	Patescibacteria	0	0	0.00194531	0	0.0022011	0	0	0	0	0	0.000389961	0	0.0177357	0.00157795	29.1462	2.64105	0	0	0	0	0.172056	0	Antioxidant system	Thioredoxin	Posttranslational modification, protein turnover, chaperones	trxA	belongs to the thioredoxin family	K03671	#N/A	4.75413e-05	Dysoxic	11.0377	GW	-3.80498	Dysoxic	-3.77365	GW
NODE_1053_length_39131_cov_12.650961_21	nzgw389	Patescibacteria	0.30563	0.016944	0.468952	0.027429	0.456041	0.328232	0.291069	0.0231245	14.7625	19.5404	16.4432	9.35952	0.000906305	0	0	0.000401454	0.0381467	0	0	0	0.0285414	0	Antioxidant system	Superoxide dismutase	Energy production and conversion	sodA	Destroys radicals which are normally produced within the cells and which are toxic to biological systems	K04564	#N/A	15809	Oxic	1.11716	GW	-0.767931	Dysoxic	-2.45833	GW
NODE_32245_length_7096_cov_2.569892_8	nzgw340	Patescibacteria	0	0	0.00373478	0	0	0.0016156	0.00701753	0	0.00149031	0	0	0.0033603	0.00801188	0	2.00306	4.15667	#N/A	#N/A	#N/A	#N/A	#N/A	#N/A	Antioxidant system	Glutathione peroxidase	Posttranslational modification, protein turnover, chaperones	btuE	Belongs to the glutathione peroxidase family	K00432	#N/A	0.000930568	Dysoxic	0.486181	SGW	#N/A	#N/A	#N/A	#N/A
NODE_667_length_36899_cov_4.173120_36	nzgw378	Patescibacteria	0	0	0	0	0.0130712	0.0036344	0.0157864	0.00343183	0.00335254	0	0.000842101	0.000629934	11.919	1.0001	3.79152	0.382211	#N/A	#N/A	#N/A	#N/A	#N/A	#N/A	Antioxidant system	Superoxide dismutase	Function unknown	sodN	Nickel-containing superoxide dismutase	K00518	#N/A	0.000794649	Dysoxic	11.3262	GW	#N/A	#N/A	#N/A	#N/A
NODE_8818_length_9689_cov_2.269962_4	nzgw344	Patescibacteria	0	0	0	0	0.0629419	0.0203614	0.00804017	0.0026218	0	0	0.000857782	0.00128333	4.92935	0.249909	3.17237	0.349684	#N/A	#N/A	#N/A	#N/A	#N/A	#N/A	Antioxidant system	Superoxide dismutase	Energy production and conversion	sodA	Destroys radicals which are normally produced within the cells and which are toxic to biological systems	K04564	#N/A	0.00368168	Dysoxic	13.1016	GW	#N/A	#N/A	#N/A	#N/A
NODE_739_length_37321_cov_4.333253_5	nzgw36	Nanoarchaeota	0	0	0	0	0.0627007	0.0155813	0.00173536	0	0	0	0	0	8.4067	0.202273	2.10011	0.12111	#N/A	#N/A	#N/A	#N/A	#N/A	#N/A	Antioxidant system	Superoxide dismutase	Energy production and conversion	sodA	radicals which are normally produced within the cells and which are toxic to biological systems	K04564	#N/A	0.00246278	Dysoxic	31.1869	GW	#N/A	#N/A	#N/A	#N/A
NODE_68784_length_4993_cov_1.967775_3	nzgw394	Patescibacteria	0	0	0	0	0	0	0	0	0	0	0	0	4.7416	0.124005	2.06065	0.131737	#N/A	#N/A	#N/A	#N/A	#N/A	#N/A	Antioxidant system	Superoxide dismutase	Energy production and conversion	sodA	Destroys radicals which are normally produced within the cells and which are toxic to biological systems	K04564	#N/A	0	Dysoxic	26.598	GW	#N/A	#N/A	#N/A	#N/A
NODE_71164_length_4913_cov_2.051544_3	nzgw42	Nanoarchaeota	0.00511474	0	0	0	0.00654388	0	0.0271672	0.00295296	0.00346168	0.0141801	0.00347806	0.000867256	5.37906	0.062159	1.16703	0.0487736	#N/A	#N/A	#N/A	#N/A	#N/A	#N/A	Antioxidant system	Superoxide dismutase	Inorganic ion transport and metabolism	sodA	Destroys radicals which are normally produced within the cells and which are toxic to biological systems	K04564	#N/A	0.00319291	Dysoxic	51.1263	GW	#N/A	#N/A	#N/A	#N/A
NODE_122824_length_3763_cov_3.029379_3	nzgw43	Nanoarchaeota	0	0	0	0	0.340872	0.0560871	0.328409	0.0311535	0.0426072	0.0373998	0.0481599	0.0160116	5.12462	0.0549054	0.466675	0.01993	#N/A	#N/A	#N/A	#N/A	#N/A	#N/A	Antioxidant system	Superoxide dismutase	Inorganic ion transport and metabolism	sodA	radicals which are normally produced within the cells and which are toxic to biological systems	K04564	#N/A	0.0529874	Dysoxic	29.4743	GW	#N/A	#N/A	#N/A	#N/A
NODE_4030_length_21590_cov_2.875402_6	nzgw377	Patescibacteria	0.00168777	0	0	0.000911049	0.00539841	0.00165111	0.00119529	0	0	0	0	0	0.0204699	0.00851414	0.278222	4.14193	#N/A	#N/A	#N/A	#N/A	#N/A	#N/A	Antioxidant system	Superoxide dismutase	Inorganic ion transport and metabolism	sodA	Destroys radicals which are normally produced within the cells and which are toxic to biological systems	K04564	#N/A	0.000812415	Dysoxic	0.0739159	SGW	#N/A	#N/A	#N/A	#N/A
NODE_41260_length_6178_cov_2.419845_3	nzgw436	Patescibacteria	0	0	0	0	0.00313109	0	0	0	0	0	0.00110945	0	0.445222	1.86979	2.03024	3.59982	#N/A	#N/A	#N/A	#N/A	#N/A	#N/A	Antioxidant system	Superoxide dismutase	Energy production and conversion	sodA	Destroys radicals which are normally produced within the cells and which are toxic to biological systems	K04564	#N/A	0.000177911	Dysoxic	0.45336	SGW	#N/A	#N/A	#N/A	#N/A
NODE_10278_length_7163_cov_2.579097_9	nzgw464	Patescibacteria	0	0	0	0	0.00228486	0.00349413	0	0	0	0	0	0	0.0205766	0.00491398	2.04399	6.1643	#N/A	#N/A	#N/A	#N/A	#N/A	#N/A	Antioxidant system	Superoxide dismutase	Inorganic ion transport and metabolism	sodA	Iron/manganese superoxide dismutases, C-terminal domain	K04564	#N/A	0.000233955	Dysoxic	0.334836	SGW	#N/A	#N/A	#N/A	#N/A
NODE_13919_length_7948_cov_2.546825_4	nzgw502	Patescibacteria	0	0	0	0	0.0369366	0.00941421	0.0136305	0	0	0	0.00109065	0	3.80489	0.361886	4.25285	0.495022	#N/A	#N/A	#N/A	#N/A	#N/A	#N/A	Antioxidant system	Superoxide dismutase	Energy production and conversion		Destroys radicals which are normally produced within the cells and which are toxic to biological systems	K04564	#N/A	0.00228358	Dysoxic	9.36072	GW	#N/A	#N/A	#N/A	#N/A
NODE_28749_length_4119_cov_5.319660_6	nzgw54	Nanoarchaeota	0.00245894	0	0.00278042	0	1.36013	0.218101	1.63347	0.10638	0.540689	0.354494	0.367119	0.151766	19.7348	0.197719	0.559136	0.0268609	#N/A	#N/A	#N/A	#N/A	#N/A	#N/A	Antioxidant system	Superoxide dismutase	Inorganic ion transport and metabolism	sodA	radicals which are normally produced within the cells and which are toxic to biological systems	K04564	#N/A	0.0769611	Dysoxic	22.932	GW	#N/A	#N/A	#N/A	#N/A
NODE_519_length_25425_cov_5.790507_1	nzgw54	Nanoarchaeota	0.00245894	0	0.00278042	0	1.36013	0.218101	1.63347	0.10638	0.540689	0.354494	0.367119	0.151766	19.7348	0.197719	0.559136	0.0268609	#N/A	#N/A	#N/A	#N/A	#N/A	#N/A	Antioxidant system	Superoxide dismutase	Inorganic ion transport and metabolism	sodA	Destroys radicals which are normally produced within the cells and which are toxic to biological systems	K04564	#N/A	0.0769611	Dysoxic	22.932	GW	#N/A	#N/A	#N/A	#N/A
NODE_8_length_325138_cov_15.051213_313	nzgw486	Patescibacteria	0.00135755	0	0	0	0.026053	0.0292172	0.00384569	0.000627017	0.00367518	0	0.00553886	0.000920744	0.115254	0.00373543	78.9181	14.6075	#N/A	#N/A	#N/A	#N/A	#N/A	#N/A	Antioxidant system	Superoxide dismutase	Energy production and conversion	sodA	Destroys radicals which are normally produced within the cells and which are toxic to biological systems	K04564	#N/A	0.000253566	Dysoxic	5.40046	GW	#N/A	#N/A	#N/A	#N/A
NODE_10668_length_8934_cov_2.377737_8	nzgw26	Micrarchaeota	0	0	0	0	0.00127975	0	0.00141679	0	0.000902645	0	0.000453458	0	5.61144	0.0752302	5.24159	0.320275	#N/A	#N/A	#N/A	#N/A	#N/A	#N/A	Antioxidant system	Superoxide dismutase	Energy production and conversion		Destroys radicals which are normally produced within the cells and which are toxic to biological systems	K04564	#N/A	0.000120094	Dysoxic	27.4512	GW	#N/A	#N/A	#N/A	#N/A
NODE_421_length_47915_cov_4.715801_2	nzgw380	Patescibacteria	0	0	0	0	0.0431971	0.0204469	0.0182181	0.00222776	0	0	0	0.00218091	9.8385	1.93179	5.27912	1.24207	#N/A	#N/A	#N/A	#N/A	#N/A	#N/A	Antioxidant system	Superoxide dismutase	Energy production and conversion	sodA	Destroys radicals which are normally produced within the cells and which are toxic to biological systems	K04564	#N/A	0.00157215	Dysoxic	4.74536	GW	#N/A	#N/A	#N/A	#N/A
NODE_6205_length_11292_cov_3.218333_6	nzgw201	Dependentiae	0.000854825	0	0.000966584	0	1.50709	0.132965	0.883874	0.0386926	0.00308561	0.0094797	0.00503783	0.00173933	6.01218	0.0580195	7.65634	0.620434	#N/A	#N/A	#N/A	#N/A	#N/A	#N/A	Antioxidant system	Superoxide dismutase	Energy production and conversion	sodA	Destroys radicals which are normally produced within the cells and which are toxic to biological systems	K04564	#N/A	0.0600309	Dysoxic	18.6565	GW	#N/A	#N/A	#N/A	#N/A
NODE_583_length_41764_cov_3.681459_15	nzgw33	Micrarchaeota	0.0157581	0	0.0164476	0	0.756819	0.154157	2.54619	0.262577	0.00109386	0	0.00164856	0	8.10126	0.11785	0.501985	0.0227925	#N/A	#N/A	#N/A	#N/A	#N/A	#N/A	Antioxidant system	Superoxide dismutase	Energy production and conversion		Destroys radicals which are normally produced within the cells and which are toxic to biological systems	K04564	#N/A	0.143136	Dysoxic	21.4239	GW	#N/A	#N/A	#N/A	#N/A
NODE_1599_length_25208_cov_3.944114_15	nzgw384	Patescibacteria	0	0	0	0	0.132098	0.0410023	0.0376466	0.00519374	0.00645749	0.0113365	0.00417089	0.00208002	6.91643	0.622581	1.89203	0.096109	#N/A	#N/A	#N/A	#N/A	#N/A	#N/A	Antioxidant system	Superoxide dismutase	Energy production and conversion	sodA	Destroys radicals which are normally produced within the cells and which are toxic to biological systems	K04564	#N/A	0.00839655	Dysoxic	11.5493	GW	#N/A	#N/A	#N/A	#N/A
NODE_82212_length_4589_cov_3.009624_8	nzgw39	Nanoarchaeota	0.758874	0.0578989	1.06767	0.0276866	5.13646	0.937393	5.93412	0.522258	0.989877	0.956615	0.783705	0.422987	5.64462	0.0759122	0.221845	0.00688881	#N/A	#N/A	#N/A	#N/A	#N/A	#N/A	Antioxidant system	Superoxide dismutase	Inorganic ion transport and metabolism	sodA	Destroys radicals which are normally produced within the cells and which are toxic to biological systems	K04564	#N/A	0.985866	Dysoxic	6.82834	GW	#N/A	#N/A	#N/A	#N/A
NODE_256_length_60485_cov_3.984726_59	nzgw500	Patescibacteria	0	0	0.0035789	0	0.00404949	0.00154817	0.0112077	0.00219283	0.00142811	0	0.000717433	0	8.27538	1.1496	0.26724	0.0272064	#N/A	#N/A	#N/A	#N/A	#N/A	#N/A	Antioxidant system	Superoxide dismutase	Inorganic ion transport and metabolism	sodA	Destroys radicals which are normally produced within the cells and which are toxic to biological systems	K04564	#N/A	0.000847878	Dysoxic	7.25391	GW	#N/A	#N/A	#N/A	#N/A
NODE_20107_length_8552_cov_2.519630_7	nzgw372	Patescibacteria	0.0439524	0.00593221	0.347891	0.0105446	0.0999707	0.0382201	0.0951115	0.00902246	1.29125	1.62472	1.18722	0.635126	5.09526	0.0671887	0.0114538	0.00131182	#N/A	#N/A	#N/A	#N/A	#N/A	#N/A	Antioxidant system	Superoxide dismutase	Energy production and conversion		Destroys radicals which are normally produced within the cells and which are toxic to biological systems	K04564	#N/A	0.347101	Dysoxic	3.41634	GW	#N/A	#N/A	#N/A	#N/A
NODE_904_length_33639_cov_3.978519_31	nzgw59	Nanoarchaeota	0.000898177	0	0	0	0.0114914	0.000878665	0.026716	0.00539299	0.00243157	0	0.000407179	0	8.13791	0.0766142	0.252786	0.0106157	#N/A	#N/A	#N/A	#N/A	#N/A	#N/A	Antioxidant system	Superoxide dismutase	Inorganic ion transport and metabolism	sodA	Destroys radicals which are normally produced within the cells and which are toxic to biological systems	K04564	#N/A	0.00189575	Dysoxic	90.1872	GW	#N/A	#N/A	#N/A	#N/A
NODE_18793_length_8801_cov_2.671889_2	nzgw442	Patescibacteria	0.0123146	0.00153424	0.0042845	0	0.545385	0.126958	0.939218	0.13607	0.406046	0.462219	0.520909	0.280766	5.83006	0.430079	0.550986	0.0351148	#N/A	#N/A	#N/A	#N/A	#N/A	#N/A	Antioxidant system	Superoxide dismutase	Energy production and conversion	sodA	Iron/manganese superoxide dismutases, C-terminal domain	K04564	#N/A	0.167279	Dysoxic	5.9815	GW	#N/A	#N/A	#N/A	#N/A
NODE_556_length_43074_cov_3.044258_18	nzgw353	Patescibacteria	0	0	0.0333464	0.00454828	0.247947	0.0769338	0.274497	0.0642137	0.0202764	0.0467204	0.021009	0.0133346	6.86651	0.146838	0.457348	0.0226335	#N/A	#N/A	#N/A	#N/A	#N/A	#N/A	Antioxidant system	Superoxide dismutase	Inorganic ion transport and metabolism	sodA	Destroys radicals which are normally produced within the cells and which are toxic to biological systems	K04564	#N/A	0.0357129	Dysoxic	21.11	GW	#N/A	#N/A	#N/A	#N/A
NODE_4995_length_19310_cov_2.493616_3	nzgw203	Dependentiae	0	0	0.00133801	0	0.00605579	0.00347281	0.00502817	0	0.037374	0.118102	0.068128	0.0304977	0.0531009	0.003256	8.33064	4.65788	#N/A	#N/A	#N/A	#N/A	#N/A	#N/A	Antioxidant system	Superoxide dismutase	Energy production and conversion	sodA	Destroys radicals which are normally produced within the cells and which are toxic to biological systems	K04564	#N/A	0.00689918	Dysoxic	1.76632	GW	#N/A	#N/A	#N/A	#N/A
NODE_1270_length_41272_cov_3.401351_32	nzgw463	Patescibacteria	0	0	0	0	0.00246783	0.00188697	0	0	0	0	0	0	0.0175455	0.0601516	7.46833	5.99992	#N/A	#N/A	#N/A	#N/A	#N/A	#N/A	Antioxidant system	Superoxide dismutase	Energy production and conversion	sodA	Iron/manganese superoxide dismutases, C-terminal domain	K04564	#N/A	0.000107161	Dysoxic	1.2353	GW	#N/A	#N/A	#N/A	#N/A
NODE_31059_length_7244_cov_2.498666_8	nzgw337	Patescibacteria	0.00109724	0	0	0	0	0	0	0	0.00198031	0.012168	0.000497421	0.00148838	0.0119769	0.112715	0.563212	6.2213	#N/A	#N/A	#N/A	#N/A	#N/A	#N/A	Antioxidant system	Superoxide dismutase	Energy production and conversion	sodA	Iron/manganese superoxide dismutases, C-terminal domain	K04564	#N/A	0.000831322	Dysoxic	0.0911774	SGW	#N/A	#N/A	#N/A	#N/A
NODE_31515_length_7182_cov_3.193882_1	nzgw204	Dependentiae	0.00423997	0	0.000799049	0	0.0207947	0.00414786	0.00700647	0.00261112	0.0127539	0	0.00736822	0.000479287	0.0372823	0.00453706	7.50556	5.53443	#N/A	#N/A	#N/A	#N/A	#N/A	#N/A	Antioxidant system	Superoxide dismutase	Energy production and conversion	sodA	Destroys radicals which are normally produced within the cells and which are toxic to biological systems	K04564	#N/A	0.00153395	Dysoxic	1.36955	GW	#N/A	#N/A	#N/A	#N/A
NODE_4593_length_20161_cov_4.900050_11	nzgw375	Patescibacteria	0	0	0	0	0.00280902	0.00107392	0	0	0	0	0.00248831	0	0.0193055	0	0.326616	8.78329	#N/A	#N/A	#N/A	#N/A	#N/A	#N/A	Antioxidant system	Superoxide dismutase	Inorganic ion transport and metabolism	sodA	Destroys radicals which are normally produced within the cells and which are toxic to biological systems	K04564	#N/A	0.000232632	Dysoxic	0.0399823	SGW	#N/A	#N/A	#N/A	#N/A
NODE_23609_length_8402_cov_3.194783_11	nzgw385	Patescibacteria	0.000974114	0	0	0	0.0012463	0.000952952	0.00137975	0	0	0	0.000441604	0	0.0124051	0.000893458	0.929527	6.5824	#N/A	#N/A	#N/A	#N/A	#N/A	#N/A	Antioxidant system	Superoxide dismutase	Energy production and conversion	sodB	Destroys radicals which are normally produced within the cells and which are toxic to biological systems	K04564	#N/A	0.000221243	Dysoxic	0.143672	SGW	#N/A	#N/A	#N/A	#N/A
NODE_48993_length_5595_cov_3.009682_5	nzgw340	Patescibacteria	0	0	0.00373478	0	0	0.0016156	0.00701753	0	0.00149031	0	0	0.0033603	0.00801188	0	2.00306	4.15667	#N/A	#N/A	#N/A	#N/A	#N/A	#N/A	Antioxidant system	Superoxide dismutase	Inorganic ion transport and metabolism	sodB	Destroys radicals which are normally produced within the cells and which are toxic to biological systems	K04564	#N/A	0.000930568	Dysoxic	0.486181	SGW	#N/A	#N/A	#N/A	#N/A
NODE_12061_length_9382_cov_2.574128_9	nzgw45	Nanoarchaeota	0.00944148	0	0	0	2.64371	0.377372	6.95589	0.56441	0.240996	0.254278	0.190774	0.082332	3.60051	0.0383503	0.155458	0.00507228	#N/A	#N/A	#N/A	#N/A	#N/A	#N/A	Antioxidant system	Superoxide dismutase	Inorganic ion transport and metabolism	sodA	Destroys radicals which are normally produced within the cells and which are toxic to biological systems	K04564	#N/A	0.993073	Dysoxic	10.4378	GW	#N/A	#N/A	#N/A	#N/A
NODE_3949_length_8580_cov_4.877645_7	nzgw58	Nanoarchaeota	0.00544388	0	0.00820747	0	0.185733	0.0310661	0.364977	0.018858	0.0393008	0.0201235	0.0263245	0.0153844	13.0026	0.146465	0.553275	0.0297338	#N/A	#N/A	#N/A	#N/A	#N/A	#N/A	Antioxidant system	Superoxide dismutase	Inorganic ion transport and metabolism	sodA	Destroys radicals which are normally produced within the cells and which are toxic to biological systems	K04564	#N/A	0.0173662	Dysoxic	54.2208	GW	#N/A	#N/A	#N/A	#N/A
NODE_8487_length_7768_cov_1.962469_2	nzgw339	Patescibacteria	0	0	0	0	0.00238175	0	0	0	0	0	0	0	0.0101601	0	9.59795	2.06322	#N/A	#N/A	#N/A	#N/A	#N/A	#N/A	Antioxidant system	Superoxide dismutase	Energy production and conversion	sodB	Destroys radicals which are normally produced within the cells and which are toxic to biological systems	K04564	#N/A	6.80228e-05	Dysoxic	4.658	GW	#N/A	#N/A	#N/A	#N/A
NODE_15154_length_5894_cov_2.527629_11	nzgw412	Patescibacteria	0	0	0	0	0.00287526	0.00109925	0.00159156	0	0.00304199	0.012461	0.00611278	0.00381056	0.0320261	0	11.6032	0.819176	#N/A	#N/A	#N/A	#N/A	#N/A	#N/A	Antioxidant system	Superoxide dismutase	Energy production and conversion	sodA	Destroys radicals which are normally produced within the cells and which are toxic to biological systems	K04564	#N/A	0.000829486	Dysoxic	13.925	GW	#N/A	#N/A	#N/A	#N/A
NODE_610_length_28224_cov_3.138704_16	nzgw506	Patescibacteria	0.00224722	0	0	0	0.00287513	0.0010992	0	0.000518967	0.00506977	0.0124604	0.0061125	0.00304831	0.0156716	0.00206115	14.2455	3.69247	#N/A	#N/A	#N/A	#N/A	#N/A	#N/A	Antioxidant system	Superoxide dismutase	Energy production and conversion	sod	Destroys radicals which are normally produced within the cells and which are toxic to biological systems	K04564	#N/A	0.000620628	Dysoxic	3.84667	GW	#N/A	#N/A	#N/A	#N/A
NODE_83_length_122654_cov_4.784368_44	nzgw461	Patescibacteria	0.352302	0.0100105	0.142571	0.00200179	0.00474464	0	0	0	0	0	0.00252177	0	0.0359818	0.00170069	4.00589	14.1483	#N/A	#N/A	#N/A	#N/A	#N/A	#N/A	Antioxidant system	Superoxide dismutase	Energy production and conversion	sodA	Iron/manganese superoxide dismutases, C-terminal domain	K04564	#N/A	0.0094209	Dysoxic	0.320859	SGW	#N/A	#N/A	#N/A	#N/A
NODE_43831_length_6135_cov_2.057200_6	nzgw341	Patescibacteria	0	0	0.00336963	0.00241291	0.0133445	0.01239	0.0105524	0.017205	0.000672301	0.107404	0.00101322	0.00202118	1.94584	0.0409993	0.0349463	0.00320195	#N/A	#N/A	#N/A	#N/A	#N/A	#N/A	Antioxidant system	Superoxide dismutase	Inorganic ion transport and metabolism	sodA	Destroys radicals which are normally produced within the cells and which are toxic to biological systems	K04564	#N/A	0.0280471	Dysoxic	10.8263	GW	#N/A	#N/A	#N/A	#N/A
NODE_105033_length_4073_cov_2.185476_2	nzgw365	Patescibacteria	0.0176737	0.00260226	0.0109005	0	0.00205564	0.00314359	0	0	0.188487	0.178177	0.173354	0.135127	4.01229	0.126735	0.00861325	0	#N/A	#N/A	#N/A	#N/A	#N/A	#N/A	Antioxidant system	Thioredoxin	Posttranslational modification, protein turnover, chaperones	trxA	Thioredoxin-like domain	K03671	#N/A	0.0571827	Dysoxic	9.90024	GW	#N/A	#N/A	#N/A	#N/A
NODE_23467_length_4695_cov_2.517053_4	nzgw414	Patescibacteria	0.00135732	0.00219836	0	0	0.00173658	0	0.00192253	0.000626913	0	0	0	0	0.00576172	0.00124494	9.89587	0.82837	#N/A	#N/A	#N/A	#N/A	#N/A	#N/A	Antioxidant system	Thioredoxin	Posttranslational modification, protein turnover, chaperones	trxA	Belongs to the thioredoxin family	K03671	#N/A	0.000243578	Dysoxic	11.9007	GW	#N/A	#N/A	#N/A	#N/A
NODE_27548_length_7483_cov_2.082179_7	nzgw361	Patescibacteria	0	0	0.00143221	0	0.0226873	0.00495638	0.0304988	0.00468013	0.02286	0.0702313	0.0482331	0.0146042	3.91882	0.0534399	0.19861	0.00816559	#N/A	#N/A	#N/A	#N/A	#N/A	#N/A	Antioxidant system	Thioredoxin	Posttranslational modification, protein turnover, chaperones	trxA	Belongs to the thioredoxin family	K03671	#N/A	0.0175625	Dysoxic	27.1861	GW	#N/A	#N/A	#N/A	#N/A
NODE_47351_length_5927_cov_1.540303_7	nzgw361	Patescibacteria	0	0	0.00143221	0	0.0226873	0.00495638	0.0304988	0.00468013	0.02286	0.0702313	0.0482331	0.0146042	3.91882	0.0534399	0.19861	0.00816559	#N/A	#N/A	#N/A	#N/A	#N/A	#N/A	Antioxidant system	Thioredoxin	Posttranslational modification, protein turnover, chaperones	trxA	Belongs to the thioredoxin family	K03671	#N/A	0.0175625	Dysoxic	27.1861	GW	#N/A	#N/A	#N/A	#N/A
NODE_494_length_26005_cov_5.591408_15	nzgw54	Nanoarchaeota	0.00245894	0	0.00278042	0	1.36013	0.218101	1.63347	0.10638	0.540689	0.354494	0.367119	0.151766	19.7348	0.197719	0.559136	0.0268609	#N/A	#N/A	#N/A	#N/A	#N/A	#N/A	Antioxidant system	Thioredoxin	Posttranslational modification, protein turnover, chaperones		Thioredoxin	K03671	#N/A	0.0769611	Dysoxic	22.932	GW	#N/A	#N/A	#N/A	#N/A
NODE_4097_length_13703_cov_4.161905_12	nzgw378	Patescibacteria	0	0	0	0	0.0130712	0.0036344	0.0157864	0.00343183	0.00335254	0	0.000842101	0.000629934	11.919	1.0001	3.79152	0.382211	#N/A	#N/A	#N/A	#N/A	#N/A	#N/A	Antioxidant system	Thioredoxin	Posttranslational modification, protein turnover, chaperones	trxA	Belongs to the thioredoxin family	K03671	#N/A	0.000794649	Dysoxic	11.3262	GW	#N/A	#N/A	#N/A	#N/A
NODE_7250_length_10530_cov_2.880584_3	nzgw26	Micrarchaeota	0	0	0	0	0.00127975	0	0.00141679	0	0.000902645	0	0.000453458	0	5.61144	0.0752302	5.24159	0.320275	#N/A	#N/A	#N/A	#N/A	#N/A	#N/A	Antioxidant system	Thioredoxin	Posttranslational modification, protein turnover, chaperones	trxA	Thioredoxin-like domain	K03671	#N/A	0.000120094	Dysoxic	27.4512	GW	#N/A	#N/A	#N/A	#N/A
NODE_1266_length_25248_cov_4.419907_7	nzgw380	Patescibacteria	0	0	0	0	0.0431971	0.0204469	0.0182181	0.00222776	0	0	0	0.00218091	9.8385	1.93179	5.27912	1.24207	#N/A	#N/A	#N/A	#N/A	#N/A	#N/A	Antioxidant system	Thioredoxin	Posttranslational modification, protein turnover, chaperones	trxA	Belongs to the thioredoxin family	K03671	#N/A	0.00157215	Dysoxic	4.74536	GW	#N/A	#N/A	#N/A	#N/A
NODE_2166_length_21701_cov_4.034523_18	nzgw384	Patescibacteria	0	0	0	0	0.132098	0.0410023	0.0376466	0.00519374	0.00645749	0.0113365	0.00417089	0.00208002	6.91643	0.622581	1.89203	0.096109	#N/A	#N/A	#N/A	#N/A	#N/A	#N/A	Antioxidant system	Thioredoxin	Posttranslational modification, protein turnover, chaperones	trxA	Belongs to the thioredoxin family	K03671	#N/A	0.00839655	Dysoxic	11.5493	GW	#N/A	#N/A	#N/A	#N/A
NODE_54738_length_5551_cov_2.235543_5	nzgw27	Micrarchaeota	0	0	0	0	0.0119459	0.00114177	0.00330625	0	0	0	0	0	4.84888	0.0749339	0.578749	0.0495343	#N/A	#N/A	#N/A	#N/A	#N/A	#N/A	Antioxidant system	Thioredoxin	Posttranslational modification, protein turnover, chaperones	trxA	Belongs to the thioredoxin family	K03671	#N/A	0.000984247	Dysoxic	43.3316	GW	#N/A	#N/A	#N/A	#N/A
NODE_115_length_83357_cov_4.161144_6	nzgw44	Nanoarchaeota	0.00328845	0.00133152	0.00278878	0	0.0462803	0.00562976	0.0512358	0.00493627	0.00964444	0.0182338	0.0104355	0.00278795	8.85861	0.0444885	0.716171	0.0207583	#N/A	#N/A	#N/A	#N/A	#N/A	#N/A	Antioxidant system	Thioredoxin	Posttranslational modification, protein turnover, chaperones	trxA	Thioredoxin	K03671	#N/A	0.00541467	Dysoxic	98.7963	GW	#N/A	#N/A	#N/A	#N/A
NODE_70385_length_4938_cov_2.535188_5	nzgw372	Patescibacteria	0.0439524	0.00593221	0.347891	0.0105446	0.0999707	0.0382201	0.0951115	0.00902246	1.29125	1.62472	1.18722	0.635126	5.09526	0.0671887	0.0114538	0.00131182	#N/A	#N/A	#N/A	#N/A	#N/A	#N/A	Antioxidant system	Thioredoxin	Posttranslational modification, protein turnover, chaperones	trxA	Thioredoxin	K03671	#N/A	0.347101	Dysoxic	3.41634	GW	#N/A	#N/A	#N/A	#N/A
NODE_85957_length_4494_cov_2.377087_4	nzgw368	Patescibacteria	0.403718	0.0366535	0.20563	0.00130886	0.0232668	0.0130463	0.0223238	0.0044797	0.128004	0.20167	0.187968	0.10114	4.48987	0.172358	0	0	#N/A	#N/A	#N/A	#N/A	#N/A	#N/A	Antioxidant system	Thioredoxin	Posttranslational modification, protein turnover, chaperones	trxA	Belongs to the thioredoxin family	K03671	#N/A	0.095034	Dysoxic	10.2906	GW	#N/A	#N/A	#N/A	#N/A
NODE_37260_length_6593_cov_1.941595_9	nzgw379	Patescibacteria	0	0	0.00301027	0	0.143056	0.033857	0.131978	0.0245922	0.0528529	0.118092	0.0555168	0.0325013	3.66149	0.0976716	0.160557	0.0143023	#N/A	#N/A	#N/A	#N/A	#N/A	#N/A	Antioxidant system	Thioredoxin	Posttranslational modification, protein turnover, chaperones	trxA	Belongs to the thioredoxin family	K03671	#N/A	0.0504536	Dysoxic	13.1098	GW	#N/A	#N/A	#N/A	#N/A
NODE_2631_length_19932_cov_3.492454_14	nzgw353	Patescibacteria	0	0	0.0333464	0.00454828	0.247947	0.0769338	0.274497	0.0642137	0.0202764	0.0467204	0.021009	0.0133346	6.86651	0.146838	0.457348	0.0226335	#N/A	#N/A	#N/A	#N/A	#N/A	#N/A	Antioxidant system	Thioredoxin	Posttranslational modification, protein turnover, chaperones	trxA	Belongs to the thioredoxin family	K03671	#N/A	0.0357129	Dysoxic	21.11	GW	#N/A	#N/A	#N/A	#N/A
NODE_33226_length_6975_cov_3.356434_4	nzgw53	Nanoarchaeota	0	0	0	0	0.00452131	0.000864277	0.00125136	0	0.00079725	0	0.00160204	0	0.0530394	0.0721184	1.54516	6.55511	#N/A	#N/A	#N/A	#N/A	#N/A	#N/A	Antioxidant system	Thioredoxin	Posttranslational modification, protein turnover, chaperones	trxA	Belongs to the thioredoxin family	K03671	#N/A	0.000366191	Dysoxic	0.242359	SGW	#N/A	#N/A	#N/A	#N/A
NODE_1533_length_37045_cov_3.379943_29	nzgw204	Dependentiae	0.00423997	0	0.000799049	0	0.0207947	0.00414786	0.00700647	0.00261112	0.0127539	0	0.00736822	0.000479287	0.0372823	0.00453706	7.50556	5.53443	#N/A	#N/A	#N/A	#N/A	#N/A	#N/A	Antioxidant system	Thioredoxin	Posttranslational modification, protein turnover, chaperones	trxA	Thioredoxin	K03671	#N/A	0.00153395	Dysoxic	1.36955	GW	#N/A	#N/A	#N/A	#N/A
NODE_56_length_231666_cov_4.832292_100	nzgw399	Patescibacteria	0	0	0	0	0.00162478	0.00124235	0.00179875	0	0	0.0281662	0.000575711	0.000861323	0.0354251	0.00116479	2.43894	8.13176	#N/A	#N/A	#N/A	#N/A	#N/A	#N/A	Antioxidant system	Thioredoxin	Posttranslational modification, protein turnover, chaperones	trxA	Belongs to the thioredoxin family	K03671	#N/A	0.00107691	Dysoxic	0.303602	SGW	#N/A	#N/A	#N/A	#N/A
NODE_12166_length_12011_cov_3.918839_1	nzgw385	Patescibacteria	0.000974114	0	0	0	0.0012463	0.000952952	0.00137975	0	0	0	0.000441604	0	0.0124051	0.000893458	0.929527	6.5824	#N/A	#N/A	#N/A	#N/A	#N/A	#N/A	Antioxidant system	Thioredoxin	Posttranslational modification, protein turnover, chaperones	trxA	Belongs to the thioredoxin family	K03671	#N/A	0.000221243	Dysoxic	0.143672	SGW	#N/A	#N/A	#N/A	#N/A
NODE_10125_length_13264_cov_2.450126_5	nzgw340	Patescibacteria	0	0	0.00373478	0	0	0.0016156	0.00701753	0	0.00149031	0	0	0.0033603	0.00801188	0	2.00306	4.15667	#N/A	#N/A	#N/A	#N/A	#N/A	#N/A	Antioxidant system	Thioredoxin	Posttranslational modification, protein turnover, chaperones	trxA	Belongs to the thioredoxin family	K03671	#N/A	0.000930568	Dysoxic	0.486181	SGW	#N/A	#N/A	#N/A	#N/A
NODE_1920_length_14893_cov_2.314988_6	nzgw339	Patescibacteria	0	0	0	0	0.00238175	0	0	0	0	0	0	0	0.0101601	0	9.59795	2.06322	#N/A	#N/A	#N/A	#N/A	#N/A	#N/A	Antioxidant system	Thioredoxin	Posttranslational modification, protein turnover, chaperones		Belongs to the thioredoxin family	K03671	#N/A	6.80228e-05	Dysoxic	4.658	GW	#N/A	#N/A	#N/A	#N/A
NODE_53330_length_2958_cov_2.159676_1	nzgw339	Patescibacteria	0	0	0	0	0.00238175	0	0	0	0	0	0	0	0.0101601	0	9.59795	2.06322	#N/A	#N/A	#N/A	#N/A	#N/A	#N/A	Antioxidant system	Thioredoxin	Posttranslational modification, protein turnover, chaperones	trxA	Thioredoxin	K03671	#N/A	6.80228e-05	Dysoxic	4.658	GW	#N/A	#N/A	#N/A	#N/A
NODE_780_length_49473_cov_3.927865_31	nzgw400	Patescibacteria	0.0114115	0.0127323	0.00860228	0	3.11955	0.710749	9.93511	1.2221	0.151721	0.269972	0.162786	0.0970049	0.191457	0.00139555	0.0112155	0.00040871	#N/A	#N/A	#N/A	#N/A	#N/A	#N/A	Antioxidant system	Superoxide dismutase	Function unknown	sodN	Superoxide dismutase	K00518	#N/A	25.5966	Oxic	5.87283	GW	#N/A	#N/A	#N/A	#N/A
NODE_2517_length_15209_cov_3.729785_10	nzgw402	Patescibacteria	0.0285396	0	0.0332793	0.00481423	0.0502069	0.141343	0.0480034	0.0070028	5.00118	7.89256	8.21247	3.44852	0.00270421	0.000818018	0	0.000958277	#N/A	#N/A	#N/A	#N/A	#N/A	#N/A	Antioxidant system	Superoxide dismutase	Secondary metabolites biosynthesis, transport and catabolism	sodN	Superoxide dismutase	K00518	#N/A	1850.09	Oxic	1.16357	GW	#N/A	#N/A	#N/A	#N/A
NODE_28325_length_5776_cov_2.288594_2	nzgw466	Patescibacteria	5.69565	0.285145	2.86101	0.0539383	0	0	0	0	0.00966128	0	0.00647133	0.00242044	0.00216412	0	0	0.00191723	#N/A	#N/A	#N/A	#N/A	#N/A	#N/A	Antioxidant system	Superoxide dismutase	Energy production and conversion	sodA	Destroys radicals which are normally produced within the cells and which are toxic to biological systems	K04564	#N/A	728.051	Oxic	24.9692	GW	#N/A	#N/A	#N/A	#N/A
NODE_36_length_200113_cov_8.748335_195	nzgw425	Patescibacteria	0.67705	0.0350837	0.297341	0.00489466	5.41394	3.41224	1.34857	0.277114	25.5369	56.6302	22.2527	24.1758	0.0650688	0.00415842	0	0.000811906	#N/A	#N/A	#N/A	#N/A	#N/A	#N/A	Antioxidant system	Superoxide dismutase	Inorganic ion transport and metabolism		Destroys radicals which are normally produced within the cells and which are toxic to biological systems	K04564	#N/A	666.588	Oxic	0.657574	SGW	#N/A	#N/A	#N/A	#N/A
NODE_3402_length_8162_cov_2.647556_2	nzgw433	Patescibacteria	0.196347	0.0159005	11.4735	0.325532	0	0	0	0	0	0	0	0.00095122	0	0	0	0	#N/A	#N/A	#N/A	#N/A	#N/A	#N/A	Antioxidant system	Superoxide dismutase	Energy production and conversion	sodA	Destroys radicals which are normally produced within the cells and which are toxic to biological systems	K04564	#N/A	Only in oxic samples	Oxic	34.0842	GW	#N/A	#N/A	#N/A	#N/A
NODE_1047_length_41319_cov_5.118380_24	nzgw40	Nanoarchaeota	0.00724526	0	0.00409625	0	7.2103	1.39749	12.3404	1.03404	0.153647	0.133912	0.118792	0.0499594	0.346366	0.00332268	0.017802	0.000648733	#N/A	#N/A	#N/A	#N/A	#N/A	#N/A	Antioxidant system	Superoxide dismutase	Inorganic ion transport and metabolism	sodA	Destroys radicals which are normally produced within the cells and which are toxic to biological systems	K04564	#N/A	20.3273	Oxic	7.71125	GW	#N/A	#N/A	#N/A	#N/A
NODE_32307_length_2783_cov_1.520661_4	nzgw391	Patescibacteria	3.00205	0.250407	3.32214	0.0875526	8.25698	1.20675	2.1563	0.226057	2.76172	4.33896	2.82122	1.8354	0.00862794	0	0.00762725	0.000764361	#N/A	#N/A	#N/A	#N/A	#N/A	#N/A	Antioxidant system	Superoxide dismutase	Inorganic ion transport and metabolism	sodA	Destroys radicals which are normally produced within the cells and which are toxic to biological systems	K04564	#N/A	592.76	Oxic	2.8111	GW	#N/A	#N/A	#N/A	#N/A
NODE_235_length_61000_cov_4.423299_11	nzgw56	Nanoarchaeota	0.0927675	0.00816167	0.0458433	0	18.0784	2.64929	17.0125	1.1994	0.0421671	0.0304817	0.0274137	0.014448	0.0412543	0	0.0101304	0.000738338	#N/A	#N/A	#N/A	#N/A	#N/A	#N/A	Antioxidant system	Superoxide dismutase	Inorganic ion transport and metabolism	sodA	Destroys radicals which are normally produced within the cells and which are toxic to biological systems	K04564	#N/A	250.695	Oxic	9.05839	GW	#N/A	#N/A	#N/A	#N/A
NODE_9028_length_5367_cov_1.948342_5	nzgw35	Micrarchaeota	0	0	0	0	8.31806	0.924132	4.11048	0.328518	0.178014	0.0924341	0.0466035	0.0207286	0	0	0	0	#N/A	#N/A	#N/A	#N/A	#N/A	#N/A	Antioxidant system	Superoxide dismutase	Inorganic ion transport and metabolism	sodA	radicals which are normally produced within the cells and which are toxic to biological systems	K04564	#N/A	Only in oxic samples	Oxic	9.2642	GW	#N/A	#N/A	#N/A	#N/A
NODE_9309_length_6806_cov_2.807031_5	nzgw57	Nanoarchaeota	0.00385409	0	0.0363164	0.00416084	2.97175	0.622111	8.77806	0.74468	0.0741966	0.0997278	0.0762949	0.0357247	1.47243	0.0223882	0.0723141	0.0041411	#N/A	#N/A	#N/A	#N/A	#N/A	#N/A	Antioxidant system	Superoxide dismutase	Inorganic ion transport and metabolism	sodA	Destroys radicals which are normally produced within the cells and which are toxic to biological systems	K04564	#N/A	2.85265	Oxic	8.797	GW	#N/A	#N/A	#N/A	#N/A
NODE_8752_length_7076_cov_2.294752_6	nzgw406	Patescibacteria	0.010596	0.000715069	0.00898601	0	1.56411	0.461281	7.91129	0.734719	0.213949	0.279077	0.205954	0.141039	0.106023	0.00242968	0.0124258	0	#N/A	#N/A	#N/A	#N/A	#N/A	#N/A	Antioxidant system	Superoxide dismutase	Inorganic ion transport and metabolism	sodA	Destroys radicals which are normally produced within the cells and which are toxic to biological systems	K04564	#N/A	31.7998	Oxic	6.19625	GW	#N/A	#N/A	#N/A	#N/A
NODE_28291_length_2914_cov_2.695310_3	nzgw373	Patescibacteria	0.0287516	0.00326785	0.0136886	0.00163368	0.251689	0.16284	0.15861	0.0272582	4.86549	5.70564	3.4671	2.63052	0.026612	0	0	0	#N/A	#N/A	#N/A	#N/A	#N/A	#N/A	Antioxidant system	Superoxide dismutase	Inorganic ion transport and metabolism	sodA	Destroys radicals which are normally produced within the cells and which are toxic to biological systems	K04564	#N/A	216.901	Oxic	1.03291	GW	#N/A	#N/A	#N/A	#N/A
NODE_595_length_58963_cov_15.562846_37	nzgw468	Patescibacteria	22.4683	2.92931	7.79956	1.54892	0.0669084	0.0170533	0.0633375	0.117621	0	0	0.00240514	0.00154214	0.119499	0.0458805	0.0152364	0.00122153	#N/A	#N/A	#N/A	#N/A	#N/A	#N/A	Antioxidant system	Superoxide dismutase	Energy production and conversion	sodA	Destroys radicals which are normally produced within the cells and which are toxic to biological systems	K04564	#N/A	64.1874	Oxic	6.55046	GW	#N/A	#N/A	#N/A	#N/A
NODE_336_length_63689_cov_19.781132_16	nzgw410	Patescibacteria	67.1351	5.07559	23.8427	0.52026	0	0	0	0.000391867	0.00153125	0.00940873	0.00115387	0.00115087	0	0	0	0	#N/A	#N/A	#N/A	#N/A	#N/A	#N/A	Antioxidant system	Superoxide dismutase	Inorganic ion transport and metabolism	sodA	Destroys radicals which are normally produced within the cells and which are toxic to biological systems	K04564	#N/A	Only in oxic samples	Oxic	16.2268	GW	#N/A	#N/A	#N/A	#N/A
NODE_277_length_70239_cov_17.444964_19	nzgw467	Patescibacteria	61.9453	7.52061	21.9953	0.682938	0.377545	0.111496	0.524341	0.181183	0.0430533	0.00979777	0.100533	0.290627	0	0	0.0627564	0.00142395	#N/A	#N/A	#N/A	#N/A	#N/A	#N/A	Antioxidant system	Superoxide dismutase	Energy production and conversion	sodA	Destroys radicals which are normally produced within the cells and which are toxic to biological systems	K04564	#N/A	487.079	Oxic	9.66676	GW	#N/A	#N/A	#N/A	#N/A
NODE_7_length_583653_cov_11.942416_54	nzgw386	Patescibacteria	44.779	3.22978	19.2499	0.408637	0.198939	0.0869223	0.0780282	0.0160051	1.69664	3.42899	1.86538	1.48851	0	0	0	0	#N/A	#N/A	#N/A	#N/A	#N/A	#N/A	Antioxidant system	Superoxide dismutase	Inorganic ion transport and metabolism	sodA	Destroys radicals which are normally produced within the cells and which are toxic to biological systems	K04564	#N/A	Only in oxic samples	Oxic	7.83798	GW	#N/A	#N/A	#N/A	#N/A
NODE_1_length_1218112_cov_6.992134_264	nzgw408	Patescibacteria	25.859	2.94148	8.97165	0.280278	0.0178579	0.00546185	0	0.000644678	0.000629783	0.00773936	0.000949145	0.000473339	0.000423214	0	0.00561192	0.00374931	#N/A	#N/A	#N/A	#N/A	#N/A	#N/A	Antioxidant system	Superoxide dismutase	Inorganic ion transport and metabolism	sodA	Destroys radicals which are normally produced within the cells and which are toxic to biological systems	K04564	#N/A	1297.51	Oxic	10.7586	GW	#N/A	#N/A	#N/A	#N/A
NODE_57910_length_3024_cov_2.036169_2	nzgw338	Patescibacteria	5.79344	0.397788	1.78471	0.0436409	0.0117543	0	0.00260257	0.100143	0.00165812	0	0.00166596	0	0	0	0.00246255	0.00197427	#N/A	#N/A	#N/A	#N/A	#N/A	#N/A	Antioxidant system	Superoxide dismutase	Energy production and conversion		Destroys radicals which are normally produced within the cells and which are toxic to biological systems	K04564	#N/A	611.354	Oxic	13.9791	GW	#N/A	#N/A	#N/A	#N/A
NODE_1_length_1070957_cov_9.974966_886	nzgw387	Patescibacteria	2.14873	0.137812	5.48302	0.228067	31.5992	7.12802	9.40752	0.940947	28.5718	37.321	26.291	16.2976	0.233679	0.0224262	0.0104861	0.00420344	#N/A	#N/A	#N/A	#N/A	#N/A	#N/A	Antioxidant system	Superoxide dismutase	Energy production and conversion	sodA	radicals which are normally produced within the cells and which are toxic to biological systems	K04564	#N/A	203.789	Oxic	1.67116	GW	#N/A	#N/A	#N/A	#N/A
NODE_3_length_661751_cov_10.822417_10	nzgw418	Patescibacteria	0.0065398	0	0.0018487	0	0.00209178	0.847699	0	0.00151029	20.7366	55.1907	20.3122	27.7433	0.00198292	0	0	0.0017567	#N/A	#N/A	#N/A	#N/A	#N/A	#N/A	Antioxidant system	Superoxide dismutase	Inorganic ion transport and metabolism	sodB	Destroys radicals which are normally produced within the cells and which are toxic to biological systems	K04564	#N/A	11127.9	Oxic	0.490079	SGW	#N/A	#N/A	#N/A	#N/A
NODE_1508_length_11007_cov_4.448558_3	nzgw429	Patescibacteria	0.00143831	0.00232953	0.0796914	0.00155279	0.0809689	0.204025	0.136495	0.0591246	1.80934	8.03898	2.94463	5.71071	0.00523331	0	0	0	#N/A	#N/A	#N/A	#N/A	#N/A	#N/A	Antioxidant system	Superoxide dismutase	Energy production and conversion	sodA	radicals which are normally produced within the cells and which are toxic to biological systems	K04564	#N/A	1214.61	Oxic	0.36084	SGW	#N/A	#N/A	#N/A	#N/A
NODE_6648_length_5451_cov_3.031707_5	nzgw49	Nanoarchaeota	0.123045	0.0641642	4.26405	4.98895	0.101969	0.0875429	0.0554533	0.0342279	0.0593035	1.34901	0.0957149	0.0739705	0.039004	0.00641231	0.00187392	0	#N/A	#N/A	#N/A	#N/A	#N/A	#N/A	Antioxidant system	Superoxide dismutase	Energy production and conversion	sodA	Destroys radicals which are normally produced within the cells and which are toxic to biological systems	K04564	#N/A	79.6318	Oxic	0.717779	SGW	#N/A	#N/A	#N/A	#N/A
NODE_135233_length_2299_cov_2.329660_2	nzgw352	Patescibacteria	0.00177858	0	0.0201111	0.00192014	3.49297	0.645519	4.36075	0.471531	0.0674103	0.138067	0.0919183	0.0554902	0.042064	0.00326264	0	0	#N/A	#N/A	#N/A	#N/A	#N/A	#N/A	Antioxidant system	Superoxide dismutase	Inorganic ion transport and metabolism	sodA	Destroys radicals which are normally produced within the cells and which are toxic to biological systems	K04564	#N/A	68.7416	Oxic	6.13852	GW	#N/A	#N/A	#N/A	#N/A
NODE_188_length_78558_cov_41.533893_58	nzgw366	Patescibacteria	3.81112	0.574286	4.18363	0.241242	102.324	19.5382	199.872	21.2478	37.1174	46.021	35.0149	18.8965	15.664	0.230456	0.558935	0.0359592	#N/A	#N/A	#N/A	#N/A	#N/A	#N/A	Antioxidant system	Superoxide dismutase	Secondary metabolites biosynthesis, transport and catabolism	SODB	Destroys radicals which are normally produced within the cells and which are toxic to biological systems	K04564	#N/A	9.88199	Oxic	3.73221	GW	#N/A	#N/A	#N/A	#N/A
NODE_3255_length_19141_cov_4.713670_23	nzgw383	Patescibacteria	0.000949047	0	0	0	1.15959	0.567271	1.1211	0.163063	6.65616	10.0931	5.9059	4.97438	0.00172656	0	0	0	#N/A	#N/A	#N/A	#N/A	#N/A	#N/A	Antioxidant system	Superoxide dismutase	Energy production and conversion	sodA	Destroys radicals which are normally produced within the cells and which are toxic to biological systems	K04564	#N/A	5915.73	Oxic	0.939715	SGW	#N/A	#N/A	#N/A	#N/A
NODE_23724_length_6407_cov_2.517817_1	nzgw376	Patescibacteria	5.82664	0.363227	2.78049	0.0315802	0	0	0	0	0	0	0	0	0	0	0	0	#N/A	#N/A	#N/A	#N/A	#N/A	#N/A	Antioxidant system	Superoxide dismutase	Energy production and conversion	sodA	Destroys radicals which are normally produced within the cells and which are toxic to biological systems	K04564	#N/A	Only in oxic samples	Oxic	21.8008	GW	#N/A	#N/A	#N/A	#N/A
NODE_45386_length_4434_cov_4.623928_5	nzgw447	Patescibacteria	7.27915	0.517424	2.95804	0.152118	0.0102042	0.00260081	0	0.000613962	0.00599777	0.0147412	0.00964184	0.00540944	0	0	0	0	#N/A	#N/A	#N/A	#N/A	#N/A	#N/A	Antioxidant system	Superoxide dismutase	Energy production and conversion	sodB	Destroys radicals which are normally produced within the cells and which are toxic to biological systems	K04564	#N/A	Only in oxic samples	Oxic	14.8115	GW	#N/A	#N/A	#N/A	#N/A
NODE_1729_length_33226_cov_3.887117_28	nzgw371	Patescibacteria	9.96933	0.463561	4.65236	0.0669986	0.00474029	0	0.00131197	0	0.00167173	0.0102719	0.00167964	0.000628228	0.0005617	0	0	0	#N/A	#N/A	#N/A	#N/A	#N/A	#N/A	Antioxidant system	Superoxide dismutase	Energy production and conversion		Destroys radicals which are normally produced within the cells and which are toxic to biological systems	K04564	#N/A	9003.95	Oxic	27.0226	GW	#N/A	#N/A	#N/A	#N/A
NODE_1741_length_33146_cov_3.734777_12	nzgw491	Patescibacteria	9.19247	0.540125	4.45849	0.0847127	0	0	0	0.000906055	0	0	0.00088931	0	0	0	0	0	#N/A	#N/A	#N/A	#N/A	#N/A	#N/A	Antioxidant system	Superoxide dismutase	Inorganic ion transport and metabolism	sodA	Iron/manganese superoxide dismutases, C-terminal domain	K04564	#N/A	Only in oxic samples	Oxic	21.817	GW	#N/A	#N/A	#N/A	#N/A
NODE_2348_length_27266_cov_3.402174_12	nzgw393	Patescibacteria	8.60344	0.641335	3.91239	0.0581759	0	0	0	0	0	0.00891923	0	0	0.000975465	0	0	0.000864178	#N/A	#N/A	#N/A	#N/A	#N/A	#N/A	Antioxidant system	Superoxide dismutase	Inorganic ion transport and metabolism	sodA	Destroys radicals which are normally produced within the cells and which are toxic to biological systems	K04564	#N/A	2396.16	Oxic	17.6469	GW	#N/A	#N/A	#N/A	#N/A
NODE_46138_length_4395_cov_2.326392_2	nzgw501	Patescibacteria	4.59694	0.426667	2.23904	0.255961	0	0	0	0	0	0	0	0	0	0	0	0	#N/A	#N/A	#N/A	#N/A	#N/A	#N/A	Antioxidant system	Superoxide dismutase	Energy production and conversion		Destroys radicals which are normally produced within the cells and which are toxic to biological systems	K04564	#N/A	Only in oxic samples	Oxic	10.0142	GW	#N/A	#N/A	#N/A	#N/A
NODE_120493_length_2663_cov_1.636507_5	nzgw398	Patescibacteria	5.30061	0.640026	2.20387	0.0911085	0	0	0	0	0	0	0	0	0	0	0	0	#N/A	#N/A	#N/A	#N/A	#N/A	#N/A	Antioxidant system	Superoxide dismutase	Energy production and conversion	sodA	radicals which are normally produced within the cells and which are toxic to biological systems	K04564	#N/A	Only in oxic samples	Oxic	10.2642	GW	#N/A	#N/A	#N/A	#N/A
NODE_64058_length_3777_cov_4.799781_5	nzgw359	Patescibacteria	0	0	0.00658588	0	0.260815	0.176634	0.144371	0.034972	3.42165	6.36217	4.15208	2.77512	0.0388522	0.00267108	0	0	#N/A	#N/A	#N/A	#N/A	#N/A	#N/A	Antioxidant system	Superoxide dismutase	Energy production and conversion	sod	Destroys radicals which are normally produced within the cells and which are toxic to biological systems	K04564	#N/A	139.154	Oxic	0.858076	SGW	#N/A	#N/A	#N/A	#N/A
NODE_8083_length_11165_cov_2.908276_3	nzgw37	Nanoarchaeota	0.0153221	0.000752005	0.0204754	0.00150378	1.95321	0.55324	2.14263	0.308167	2.11299	2.22437	3.19143	1.10723	0.250029	0.00511036	0.0242685	0	#N/A	#N/A	#N/A	#N/A	#N/A	#N/A	Antioxidant system	Superoxide dismutase	Energy production and conversion		Destroys radicals which are normally produced within the cells and which are toxic to biological systems	K04564	#N/A	16.2622	Oxic	2.31178	GW	#N/A	#N/A	#N/A	#N/A
NODE_110791_length_2897_cov_2.278818_2	nzgw473	Patescibacteria	0	0	0	0	0	0.0384946	0.00743134	0	1.48192	1.97821	3.50351	1.40203	0	0	0	0	#N/A	#N/A	#N/A	#N/A	#N/A	#N/A	Antioxidant system	Superoxide dismutase	Energy production and conversion	sodA	Iron/manganese superoxide dismutases, C-terminal domain	K04564	#N/A	Only in oxic samples	Oxic	1.46044	GW	#N/A	#N/A	#N/A	#N/A
NODE_9123_length_10492_cov_3.769164_6	nzgw199	Dependentiae	7.11477	0.480672	3.52882	0.0442752	0.536552	0.121655	0.468457	0.0317737	4.28944	3.08089	5.55599	1.45268	1.08064	0.0327619	0.0354603	0.00284291	#N/A	#N/A	#N/A	#N/A	#N/A	#N/A	Antioxidant system	Superoxide dismutase	Energy production and conversion	sodA	Destroys radicals which are normally produced within the cells and which are toxic to biological systems	K04564	#N/A	7.72944	Oxic	4.3087	GW	#N/A	#N/A	#N/A	#N/A
NODE_583_length_59376_cov_3.795747_57	nzgw407	Patescibacteria	0.00905801	0.00188085	0.00157573	0.00150445	4.76307	1.07971	14.0556	2.68785	0.0213782	0.0309077	0.0265333	0.0189031	1.17971	0.065186	0.030816	0.00149731	#N/A	#N/A	#N/A	#N/A	#N/A	#N/A	Antioxidant system	Superoxide dismutase	Inorganic ion transport and metabolism	sodA	Destroys radicals which are normally produced within the cells and which are toxic to biological systems	K04564	#N/A	5.92384	Oxic	5.16736	GW	#N/A	#N/A	#N/A	#N/A
NODE_583_length_59376_cov_3.795747_61	nzgw407	Patescibacteria	0.00905801	0.00188085	0.00157573	0.00150445	4.76307	1.07971	14.0556	2.68785	0.0213782	0.0309077	0.0265333	0.0189031	1.17971	0.065186	0.030816	0.00149731	#N/A	#N/A	#N/A	#N/A	#N/A	#N/A	Antioxidant system	Superoxide dismutase	Inorganic ion transport and metabolism	sodA	radicals which are normally produced within the cells and which are toxic to biological systems	K04564	#N/A	5.92384	Oxic	5.16736	GW	#N/A	#N/A	#N/A	#N/A
NODE_4451_length_17613_cov_3.176366_1	nzgw41	Nanoarchaeota	0	0	0	0	5.52177	1.14691	7.54806	0.596651	1.46122	1.75154	1.09033	0.641002	0.0436071	0	0.00344191	0	#N/A	#N/A	#N/A	#N/A	#N/A	#N/A	Antioxidant system	Superoxide dismutase	Energy production and conversion		Destroys radicals which are normally produced within the cells and which are toxic to biological systems	K04564	#N/A	139.978	Oxic	3.78821	GW	#N/A	#N/A	#N/A	#N/A
NODE_3734_length_19610_cov_3.319462_11	nzgw38	Nanoarchaeota	0.00741506	0	0.0125767	0	3.877	0.771339	4.55646	0.401276	1.35501	1.39791	1.28131	0.815569	0.275793	0.0068011	0.0182192	0	#N/A	#N/A	#N/A	#N/A	#N/A	#N/A	Antioxidant system	Superoxide dismutase	Energy production and conversion		Destroys radicals which are normally produced within the cells and which are toxic to biological systems	K04564	#N/A	16.0408	Oxic	3.35518	GW	#N/A	#N/A	#N/A	#N/A
NODE_12960_length_8958_cov_2.750820_2	nzgw34	Micrarchaeota	0.00701243	0	0.0190301	0	2.51211	0.473346	9.62658	0.851174	0.00126561	0.015553	0	0	0.0569829	0	0.00751849	0.000753462	#N/A	#N/A	#N/A	#N/A	#N/A	#N/A	Antioxidant system	Superoxide dismutase	Energy production and conversion		Destroys radicals which are normally produced within the cells and which are toxic to biological systems	K04564	#N/A	68.9914	Oxic	9.12161	GW	#N/A	#N/A	#N/A	#N/A
NODE_34747_length_4866_cov_2.535933_5	nzgw46	Nanoarchaeota	0	0	0	0	5.62036	0.820387	5.43132	0.351207	0.209777	0.277067	0.200428	0.0935682	0.0513815	0.000996334	0.00145584	0.000583584	#N/A	#N/A	#N/A	#N/A	#N/A	#N/A	Antioxidant system	Superoxide dismutase	Energy production and conversion		Destroys radicals which are normally produced within the cells and which are toxic to biological systems	K04564	#N/A	79.6568	Oxic	7.45864	GW	#N/A	#N/A	#N/A	#N/A
NODE_497_length_65993_cov_3.584862_11	nzgw349	Patescibacteria	0.0374723	0.00570601	0.0423713	0.0020746	7.23443	1.37233	10.5948	1.11744	0	0	0	0	0.00116533	0	0	0	#N/A	#N/A	#N/A	#N/A	#N/A	#N/A	Antioxidant system	Superoxide dismutase	Energy production and conversion	sodA	Iron/manganese superoxide dismutases, C-terminal domain	K04564	#N/A	5837.19	Oxic	7.17111	GW	#N/A	#N/A	#N/A	#N/A
NODE_24899_length_6329_cov_3.260470_6	nzgw342	Patescibacteria	0.00624322	0	0.0794188	0.00674011	0.704913	0.332864	0.382459	0.0829031	3.89727	5.38302	3.69495	2.75766	0.00378599	0.00143157	0.0125508	0.00335407	#N/A	#N/A	#N/A	#N/A	#N/A	#N/A	Antioxidant system	Superoxide dismutase	Inorganic ion transport and metabolism	sodA	Destroys radicals which are normally produced within the cells and which are toxic to biological systems	K04564	#N/A	273.46	Oxic	1.02493	GW	#N/A	#N/A	#N/A	#N/A
NODE_6453_length_13010_cov_4.158430_6	nzgw343	Patescibacteria	0	0	0.0131681	0	0.0856722	0.139559	0.0185568	0.0194981	5.34647	8.34598	4.86363	3.20185	0	0	0	0	#N/A	#N/A	#N/A	#N/A	#N/A	#N/A	Antioxidant system	Superoxide dismutase	Inorganic ion transport and metabolism	sodA	Destroys radicals which are normally produced within the cells and which are toxic to biological systems	K04564	#N/A	Only in oxic samples	Oxic	0.882172	SGW	#N/A	#N/A	#N/A	#N/A
NODE_38470_length_5059_cov_2.086472_4	nzgw51	Nanoarchaeota	0.0126289	0	0.00999598	0	0.168039	0.0444764	0.055452	0.00291649	3.4987	2.31082	3.22442	1.26683	0.000765838	0	0	0	#N/A	#N/A	#N/A	#N/A	#N/A	#N/A	Antioxidant system	Superoxide dismutase	Energy production and conversion		Destroys radicals which are normally produced within the cells and which are toxic to biological systems	K04564	#N/A	4611.19	Oxic	1.92274	GW	#N/A	#N/A	#N/A	#N/A
NODE_51589_length_4358_cov_3.252773_6	nzgw62	Nanoarchaeota	0.00623307	0.00168254	0.0176199	0	0.988863	0.189027	0.594459	0.0412642	3.19956	2.01607	2.66369	1.01813	0.0157493	0	0.00835361	0.0011162	#N/A	#N/A	#N/A	#N/A	#N/A	#N/A	Antioxidant system	Superoxide dismutase	Energy production and conversion		Destroys radicals which are normally produced within the cells and which are toxic to biological systems	K04564	#N/A	141.911	Oxic	2.2938	GW	#N/A	#N/A	#N/A	#N/A
NODE_2375_length_23198_cov_4.476535_3	nzgw350	Patescibacteria	0	0	0.0161868	0	0.028781	0.107033	0.00144831	0.000472275	5.63233	6.62218	6.46973	3.26298	0	0.000937854	0	0	#N/A	#N/A	#N/A	#N/A	#N/A	#N/A	Antioxidant system	Superoxide dismutase	Inorganic ion transport and metabolism	sodA	Destroys radicals which are normally produced within the cells and which are toxic to biological systems	K04564	#N/A	7869.43	Oxic	1.21563	GW	#N/A	#N/A	#N/A	#N/A
NODE_80737_length_3490_cov_2.447907_4	nzgw351	Patescibacteria	0.00149112	0	0.2057	0.0032196	1.64831	0.472628	0.616717	0.0619841	3.88475	8.51603	3.10479	1.76378	0	0.00136766	0	0	#N/A	#N/A	#N/A	#N/A	#N/A	#N/A	Antioxidant system	Superoxide dismutase	Energy production and conversion	sodA	Destroys radicals which are normally produced within the cells and which are toxic to biological systems	K04564	#N/A	4942.61	Oxic	0.874549	SGW	#N/A	#N/A	#N/A	#N/A
NODE_788_length_42021_cov_4.231790_38	nzgw415	Patescibacteria	15.3622	1.33534	6.28496	0.0983715	0.158819	0.0542591	0.00561142	0.000609939	0	0.0146446	0	0.00358266	0.0200204	0.00121123	0.143357	0.18162	#N/A	#N/A	#N/A	#N/A	#N/A	#N/A	Antioxidant system	Superoxide dismutase	Inorganic ion transport and metabolism		Destroys radicals which are normally produced within the cells and which are toxic to biological systems	K04564	#N/A	22.4512	Oxic	13.0057	GW	#N/A	#N/A	#N/A	#N/A
NODE_29_length_242598_cov_7.204127_90	nzgw458	Patescibacteria	26.2869	1.47859	11.6072	0.212515	0	0	0	0	0	0	0.000775989	0	0	0	0	0	#N/A	#N/A	#N/A	#N/A	#N/A	#N/A	Antioxidant system	Superoxide dismutase	Inorganic ion transport and metabolism	sodA	Iron/manganese superoxide dismutases, C-terminal domain	K04564	#N/A	Only in oxic samples	Oxic	22.4084	GW	#N/A	#N/A	#N/A	#N/A
NODE_768_length_42636_cov_4.161590_34	nzgw1	Altiarchaeota	13.5274	0.94709	5.06988	0.0952237	0.00268689	0.00136964	0	0	0.000631712	0	0.00158675	0	0.00042451	0	0	0	#N/A	#N/A	#N/A	#N/A	#N/A	#N/A	Antioxidant system	Superoxide dismutase	Inorganic ion transport and metabolism	sod	Destroys radicals which are normally produced within the cells and which are toxic to biological systems	K04564	#N/A	15426.3	Oxic	17.824	GW	#N/A	#N/A	#N/A	#N/A
NODE_1966_length_23403_cov_4.815480_22	nzgw369	Patescibacteria	10.5864	0.479861	6.88669	0.0916011	2.92043	0.613426	1.52717	0.209328	2.43803	2.99493	2.7859	1.53133	0.0370213	0.000949059	0	0.000555894	#N/A	#N/A	#N/A	#N/A	#N/A	#N/A	Antioxidant system	Superoxide dismutase	Energy production and conversion		Destroys radicals which are normally produced within the cells and which are toxic to biological systems	K04564	#N/A	286.082	Oxic	4.58995	GW	#N/A	#N/A	#N/A	#N/A
NODE_582_length_48787_cov_4.177290_42	nzgw469	Patescibacteria	14.8343	0.80496	7.6558	0.0477447	0	0.0020602	0	0	0	0	0	0	0	0	0	0	#N/A	#N/A	#N/A	#N/A	#N/A	#N/A	Antioxidant system	Superoxide dismutase	Energy production and conversion	sodA	Destroys radicals which are normally produced within the cells and which are toxic to biological systems	K04564	#N/A	Only in oxic samples	Oxic	26.3114	GW	#N/A	#N/A	#N/A	#N/A
NODE_72_length_157550_cov_29.706401_87	nzgw470	Patescibacteria	105.706	6.16294	47.2876	0.609703	0	0.00173193	0	0	0.00159761	0	0.000802587	0	0	0	0	0	#N/A	#N/A	#N/A	#N/A	#N/A	#N/A	Antioxidant system	Superoxide dismutase	Energy production and conversion	sodA	Destroys radicals which are normally produced within the cells and which are toxic to biological systems	K04564	#N/A	Only in oxic samples	Oxic	22.5846	GW	#N/A	#N/A	#N/A	#N/A
NODE_34_length_227567_cov_5.249211_143	nzgw471	Patescibacteria	19.3248	1.04357	10.5082	0.118223	0.00849127	0.00162316	0.00235012	0.00153269	0.00598912	0.0184	0.00601746	0.00450137	0	0	0	0	#N/A	#N/A	#N/A	#N/A	#N/A	#N/A	Antioxidant system	Superoxide dismutase	Energy production and conversion	sodA	Destroys radicals which are normally produced within the cells and which are toxic to biological systems	K04564	#N/A	Only in oxic samples	Oxic	25.1344	GW	#N/A	#N/A	#N/A	#N/A
NODE_2300_length_21076_cov_4.286996_4	nzgw503	Patescibacteria	12.4989	1.47885	4.6902	0.122128	0	0	0	0	0	0.0149347	0	0.00182681	0	0	0	0	#N/A	#N/A	#N/A	#N/A	#N/A	#N/A	Antioxidant system	Superoxide dismutase	Energy production and conversion	sodA	Destroys radicals which are normally produced within the cells and which are toxic to biological systems	K04564	#N/A	Only in oxic samples	Oxic	10.6254	GW	#N/A	#N/A	#N/A	#N/A
NODE_2601_length_19284_cov_3.964828_1	nzgw472	Patescibacteria	13.0473	0.601775	5.90655	0.162138	0	0.00459132	0	0.0130063	0	0	0	0	0.0128074	0.00215234	0	0	#N/A	#N/A	#N/A	#N/A	#N/A	#N/A	Antioxidant system	Superoxide dismutase	Energy production and conversion	sodA	Iron/manganese superoxide dismutases, C-terminal domain	K04564	#N/A	439.745	Oxic	24.2026	GW	#N/A	#N/A	#N/A	#N/A
NODE_27545_length_4598_cov_3.249944_5	nzgw472	Patescibacteria	13.0473	0.601775	5.90655	0.162138	0	0.00459132	0	0.0130063	0	0	0	0	0.0128074	0.00215234	0	0	#N/A	#N/A	#N/A	#N/A	#N/A	#N/A	Antioxidant system	Superoxide dismutase	Energy production and conversion	sodA	Destroys radicals which are normally produced within the cells and which are toxic to biological systems	K04564	#N/A	439.745	Oxic	24.2026	GW	#N/A	#N/A	#N/A	#N/A
NODE_7727_length_9754_cov_3.149590_7	nzgw392	Patescibacteria	10.4654	0.557647	5.58809	0.115668	1.57439	0.430445	0.651222	0.124435	4.34329	7.5557	4.63971	3.05555	0	0	0	0	#N/A	#N/A	#N/A	#N/A	#N/A	#N/A	Antioxidant system	Superoxide dismutase	Inorganic ion transport and metabolism	sodA	Destroys radicals which are normally produced within the cells and which are toxic to biological systems	K04564	#N/A	Only in oxic samples	Oxic	2.30265	GW	#N/A	#N/A	#N/A	#N/A
NODE_461_length_54942_cov_4.070520_64	nzgw459	Patescibacteria	14.3396	0.762051	5.6738	0.0883961	0	0	0	0	0	0	0.000806937	0	0	0	0	0	#N/A	#N/A	#N/A	#N/A	#N/A	#N/A	Antioxidant system	Superoxide dismutase	Energy production and conversion	sodA	Iron/manganese superoxide dismutases, C-terminal domain	K04564	#N/A	Only in oxic samples	Oxic	23.5337	GW	#N/A	#N/A	#N/A	#N/A
NODE_9973_length_8367_cov_6.017584_8	nzgw411	Patescibacteria	13.8012	1.15933	4.82867	0.113963	0.00500214	0.000956192	0	0	0.000882037	0	0	0.00066293	0.000592728	0	0	0	#N/A	#N/A	#N/A	#N/A	#N/A	#N/A	Antioxidant system	Superoxide dismutase	Inorganic ion transport and metabolism	sodA	radicals which are normally produced within the cells and which are toxic to biological systems	K04564	#N/A	11197.2	Oxic	14.6178	GW	#N/A	#N/A	#N/A	#N/A
NODE_2_length_840673_cov_9.797161_411	nzgw432	Patescibacteria	36.5682	1.82596	19.3998	0.23481	0	0	0	0.000594424	0.00116138	0.0142721	0.00116688	0	0	0	0	0	#N/A	#N/A	#N/A	#N/A	#N/A	#N/A	Antioxidant system	Superoxide dismutase	Energy production and conversion	sodA	Destroys radicals which are normally produced within the cells and which are toxic to biological systems	K04564	#N/A	Only in oxic samples	Oxic	26.9654	GW	#N/A	#N/A	#N/A	#N/A
NODE_4631_length_13312_cov_3.992267_2	nzgw504	Patescibacteria	14.3326	1.22537	6.74389	0.104531	0.101356	0.0147618	0.00712435	0.00174237	0.00113475	0	0.000570057	0.000852864	0.00610038	0	0.0522432	0.00202665	#N/A	#N/A	#N/A	#N/A	#N/A	#N/A	Antioxidant system	Superoxide dismutase	Inorganic ion transport and metabolism	sodA	Destroys radicals which are normally produced within the cells and which are toxic to biological systems	K04564	#N/A	124.421	Oxic	15.7454	GW	#N/A	#N/A	#N/A	#N/A
NODE_25_length_255835_cov_4.951066_63	nzgw505	Patescibacteria	18.2328	1.34494	7.66459	0.113973	0	0	0	0.000594639	0	0	0	0	0	0	0	0	#N/A	#N/A	#N/A	#N/A	#N/A	#N/A	Antioxidant system	Superoxide dismutase	Energy production and conversion	sodA	Destroys radicals which are normally produced within the cells and which are toxic to biological systems	K04564	#N/A	Only in oxic samples	Oxic	17.7439	GW	#N/A	#N/A	#N/A	#N/A
NODE_1798_length_24979_cov_3.566256_13	nzgw374	Patescibacteria	12.8198	0.760329	4.95342	0.0748398	0	0	0	0	0	0	0	0	0	0	0	0	#N/A	#N/A	#N/A	#N/A	#N/A	#N/A	Antioxidant system	Superoxide dismutase	Energy production and conversion	sodA	Iron/manganese superoxide dismutases, C-terminal domain	K04564	#N/A	Only in oxic samples	Oxic	21.281	GW	#N/A	#N/A	#N/A	#N/A
NODE_2056_length_22736_cov_3.656069_3	nzgw413	Patescibacteria	12.1229	1.1929	5.00153	0.124547	0.0121553	0.00929428	0.0115345	0.00125375	0.00122478	0	0.00061529	0.00184107	0	0	0	0	#N/A	#N/A	#N/A	#N/A	#N/A	#N/A	Antioxidant system	Superoxide dismutase	Energy production and conversion	sodA	Destroys radicals which are normally produced within the cells and which are toxic to biological systems	K04564	#N/A	Only in oxic samples	Oxic	12.8962	GW	#N/A	#N/A	#N/A	#N/A
NODE_8190_length_9423_cov_3.078155_7	nzgw202	Dependentiae	10.7741	1.71786	0.188333	0.189742	0.0143807	0.000999626	0.00289465	0	0.000922102	0.0566583	0.000463233	0.000693043	0	0	0	0	#N/A	#N/A	#N/A	#N/A	#N/A	#N/A	Antioxidant system	Superoxide dismutase	Energy production and conversion	sodA	Destroys radicals which are normally produced within the cells and which are toxic to biological systems	K04564	#N/A	Only in oxic samples	Oxic	5.58563	GW	#N/A	#N/A	#N/A	#N/A
NODE_6127_length_8917_cov_4.204866_3	nzgw434	Patescibacteria	0.0032878	0.000887502	0.254658	0	5.40952	1.93626	1.05478	0.280932	10.3754	33.6895	10.5609	9.63884	0	0	0	0	#N/A	#N/A	#N/A	#N/A	#N/A	#N/A	Antioxidant system	Superoxide dismutase	Inorganic ion transport and metabolism	sodA	Destroys radicals which are normally produced within the cells and which are toxic to biological systems	K04564	#N/A	Only in oxic samples	Oxic	0.607259	SGW	#N/A	#N/A	#N/A	#N/A
NODE_195_length_74206_cov_4.881906_49	nzgw200	Dependentiae	0.00198756	0	0.312389	0.152348	1.82581	0.494844	0.921978	0.192322	8.4738	12.9823	12.9366	5.48451	0.0102449	0.000911494	0.00133187	0	#N/A	#N/A	#N/A	#N/A	#N/A	#N/A	Antioxidant system	Superoxide dismutase	Inorganic ion transport and metabolism	sodA	Iron/manganese superoxide dismutases, C-terminal domain	K04564	#N/A	1168.53	Oxic	1.26813	GW	#N/A	#N/A	#N/A	#N/A
NODE_195_length_74206_cov_4.881906_51	nzgw200	Dependentiae	0.00198756	0	0.312389	0.152348	1.82581	0.494844	0.921978	0.192322	8.4738	12.9823	12.9366	5.48451	0.0102449	0.000911494	0.00133187	0	#N/A	#N/A	#N/A	#N/A	#N/A	#N/A	Antioxidant system	Superoxide dismutase	Inorganic ion transport and metabolism	sodA	Iron/manganese superoxide dismutases, C-terminal domain	K04564	#N/A	1168.53	Oxic	1.26813	GW	#N/A	#N/A	#N/A	#N/A
NODE_250_length_61865_cov_3.657100_24	nzgw29	Micrarchaeota	0	0	0.00104453	0.000997278	0.0437293	0.146398	0.00523369	0	4.97663	6.1055	9.24949	4.56615	0.00784255	0	0	0.000496273	#N/A	#N/A	#N/A	#N/A	#N/A	#N/A	Antioxidant system	Superoxide dismutase	Inorganic ion transport and metabolism		Destroys radicals which are normally produced within the cells and which are toxic to biological systems	K04564	#N/A	1003.15	Oxic	1.3202	GW	#N/A	#N/A	#N/A	#N/A
NODE_518_length_39117_cov_4.781824_28	nzgw390	Patescibacteria	0	0	0.0364759	0.00290216	0.0607616	0.130614	0.0253841	0.00206936	11.0951	9.3309	12.9252	5.44848	0	0.000821875	0	0.00144419	#N/A	#N/A	#N/A	#N/A	#N/A	#N/A	Antioxidant system	Superoxide dismutase	Inorganic ion transport and metabolism	sodA	Destroys radicals which are normally produced within the cells and which are toxic to biological systems	K04564	#N/A	5745.32	Oxic	1.61845	GW	#N/A	#N/A	#N/A	#N/A
NODE_1243_length_23730_cov_4.131264_6	nzgw388	Patescibacteria	0.0146511	0.00457935	0.496125	0.00665986	0.117402	0.118434	0.0305819	0.00284926	10.2089	11.1509	10.2674	4.47478	0	0	0	0	#N/A	#N/A	#N/A	#N/A	#N/A	#N/A	Antioxidant system	Superoxide dismutase	Inorganic ion transport and metabolism	sodB	Destroys radicals which are normally produced within the cells and which are toxic to biological systems	K04564	#N/A	Only in oxic samples	Oxic	1.3412	GW	#N/A	#N/A	#N/A	#N/A
NODE_4354_length_10902_cov_3.069660_4	nzgw355	Patescibacteria	0.0170031	0	0.133301	0.00244751	3.45454	0.935923	4.68342	0.458633	8.21707	11.3386	8.34485	5.54237	0.0989852	0.0062381	0.00607671	0.00182693	#N/A	#N/A	#N/A	#N/A	#N/A	#N/A	Antioxidant system	Superoxide dismutase	Inorganic ion transport and metabolism	sodA	Destroys radicals which are normally produced within the cells and which are toxic to biological systems	K04564	#N/A	127.079	Oxic	1.36471	GW	#N/A	#N/A	#N/A	#N/A
NODE_59_length_108944_cov_4.354116_65	nzgw417	Patescibacteria	0.0783515	0.00667897	2.23197	0.0563916	2.83498	1.74949	0.578255	0.17269	7.83586	17.9418	9.79848	10.5686	0.0491809	0.0327801	0	0.000738475	#N/A	#N/A	#N/A	#N/A	#N/A	#N/A	Antioxidant system	Superoxide dismutase	Inorganic ion transport and metabolism	sodB	Destroys radicals which are normally produced within the cells and which are toxic to biological systems	K04564	#N/A	217.065	Oxic	0.766712	SGW	#N/A	#N/A	#N/A	#N/A
NODE_330_length_32240_cov_4.250755_13	nzgw454	Patescibacteria	0.00304631	0	0.00344458	0.00164438	0.0721038	0.335265	0.103556	0.0112561	16.0171	24.3572	17.3061	11.2501	0	0	0	0	#N/A	#N/A	#N/A	#N/A	#N/A	#N/A	Antioxidant system	Superoxide dismutase	Energy production and conversion	sodA	Iron/manganese superoxide dismutases, C-terminal domain	K04564	#N/A	Only in oxic samples	Oxic	0.93186	SGW	#N/A	#N/A	#N/A	#N/A
NODE_1249_length_15485_cov_4.454309_19	nzgw455	Patescibacteria	17.0017	1.10856	8.76371	0.135645	0.0902859	0.0286242	0.112143	0.046108	0.00621279	0	0.0179463	0.0735442	0	0	0.0138404	0	#N/A	#N/A	#N/A	#N/A	#N/A	#N/A	Antioxidant system	Superoxide dismutase	Energy production and conversion	sodA	Iron/manganese superoxide dismutases, C-terminal domain	K04564	#N/A	659.532	Oxic	18.6759	GW	#N/A	#N/A	#N/A	#N/A
NODE_702_length_23004_cov_5.006074_3	nzgw430	Patescibacteria	34.8422	2.39694	19.4934	0.22309	0	0	0	0	0	0	0	0	0	0	0	0	#N/A	#N/A	#N/A	#N/A	#N/A	#N/A	Antioxidant system	Superoxide dismutase	Energy production and conversion		Destroys radicals which are normally produced within the cells and which are toxic to biological systems	K04564	#N/A	Only in oxic samples	Oxic	20.7386	GW	#N/A	#N/A	#N/A	#N/A
NODE_484_length_30686_cov_9.252511_26	nzgw435	Patescibacteria	0.98751	0.0649869	35.1142	0.823043	0.932606	0.368541	0.287322	0.0607456	2.99929	7.98468	2.74568	2.26936	0	0	0	0	#N/A	#N/A	#N/A	#N/A	#N/A	#N/A	Antioxidant system	Superoxide dismutase	Energy production and conversion	sodA	Destroys radicals which are normally produced within the cells and which are toxic to biological systems	K04564	#N/A	Only in oxic samples	Oxic	3.72183	GW	#N/A	#N/A	#N/A	#N/A
NODE_858_length_24177_cov_5.651106_11	nzgw347	Patescibacteria	0.0859881	0.00555057	0.124708	0.00605425	21.8893	3.32274	11.9769	1.04858	1.18334	1.40963	1.1631	0.618707	0.561122	0.00857265	0.033821	0.000502127	#N/A	#N/A	#N/A	#N/A	#N/A	#N/A	Antioxidant system	Superoxide dismutase	Energy production and conversion	sodA	Iron/manganese superoxide dismutases, C-terminal domain	K04564	#N/A	23.6387	Oxic	5.76579	GW	#N/A	#N/A	#N/A	#N/A
NODE_498_length_35452_cov_3.515525_3	nzgw370	Patescibacteria	3.85754	0.228143	2.92179	0.0355766	12.398	2.29174	5.71373	0.78386	6.58256	7.56689	7.62869	4.37021	0.0499595	0	0	0	#N/A	#N/A	#N/A	#N/A	#N/A	#N/A	Antioxidant system	Superoxide dismutase	Energy production and conversion		Destroys radicals which are normally produced within the cells and which are toxic to biological systems	K04564	#N/A	362.819	Oxic	2.56292	GW	#N/A	#N/A	#N/A	#N/A
NODE_2692_length_14366_cov_5.498842_2	nzgw440	Patescibacteria	0.00210792	0	0.101299	0.00568922	7.58911	1.95696	18.2828	2.48364	3.77968	4.71027	3.07608	1.94937	0.0031957	0	0	0	#N/A	#N/A	#N/A	#N/A	#N/A	#N/A	Antioxidant system	Superoxide dismutase	Energy production and conversion	sodA	Iron/manganese superoxide dismutases, C-terminal domain	K04564	#N/A	4582.94	Oxic	2.95647	GW	#N/A	#N/A	#N/A	#N/A
NODE_154_length_62892_cov_5.479903_68	nzgw60	Nanoarchaeota	0.094403	0.00455053	0.0962612	0.0145595	2.67336	0.778397	1.95556	0.195432	16.9635	17.5448	19.2443	10.3554	3.3541	0.0958637	0.448467	0.0217356	#N/A	#N/A	#N/A	#N/A	#N/A	#N/A	Antioxidant system	Superoxide dismutase	Energy production and conversion	sodA	Iron/manganese superoxide dismutases, C-terminal domain	K04564	#N/A	5.94538	Oxic	1.54529	GW	#N/A	#N/A	#N/A	#N/A
NODE_98_length_98823_cov_6.098174_101	nzgw419	Patescibacteria	0.103738	0.0121345	0.24242	0.0055997	6.47028	3.42847	1.15589	0.410462	18.6322	42.316	15.1172	19.4625	0.00104847	0.0015858	0	0.00278657	#N/A	#N/A	#N/A	#N/A	#N/A	#N/A	Antioxidant system	Superoxide dismutase	Inorganic ion transport and metabolism	sodB	Destroys radicals which are normally produced within the cells and which are toxic to biological systems	K04564	#N/A	6601.49	Oxic	0.635636	SGW	#N/A	#N/A	#N/A	#N/A
NODE_10951_length_7904_cov_3.474881_3	nzgw364	Patescibacteria	8.78169	0.478482	1.66204	0.0169927	0.00774538	0.00236893	0.0240092	0.00447379	0.00327782	0	0.00219555	0	0.00807653	0.00111052	0	0	#N/A	#N/A	#N/A	#N/A	#N/A	#N/A	Antioxidant system	Thioredoxin	Posttranslational modification, protein turnover, chaperones	trxA	Thioredoxin-like domain	K03671	#N/A	398.506	Oxic	20.8352	GW	#N/A	#N/A	#N/A	#N/A
NODE_3067_length_22134_cov_3.479308_5	nzgw400	Patescibacteria	0.0114115	0.0127323	0.00860228	0	3.11955	0.710749	9.93511	1.2221	0.151721	0.269972	0.162786	0.0970049	0.191457	0.00139555	0.0112155	0.00040871	#N/A	#N/A	#N/A	#N/A	#N/A	#N/A	Antioxidant system	Thioredoxin	Posttranslational modification, protein turnover, chaperones	trxA	Belongs to the thioredoxin family	K03671	#N/A	25.5966	Oxic	5.87283	GW	#N/A	#N/A	#N/A	#N/A
NODE_20048_length_3521_cov_2.419706_3	nzgw391	Patescibacteria	3.00205	0.250407	3.32214	0.0875526	8.25698	1.20675	2.1563	0.226057	2.76172	4.33896	2.82122	1.8354	0.00862794	0	0.00762725	0.000764361	#N/A	#N/A	#N/A	#N/A	#N/A	#N/A	Antioxidant system	Thioredoxin	Posttranslational modification, protein turnover, chaperones	trxA	belongs to the thioredoxin family	K03671	#N/A	592.76	Oxic	2.8111	GW	#N/A	#N/A	#N/A	#N/A
NODE_52050_length_2509_cov_1.844640_2	nzgw406	Patescibacteria	0.010596	0.000715069	0.00898601	0	1.56411	0.461281	7.91129	0.734719	0.213949	0.279077	0.205954	0.141039	0.106023	0.00242968	0.0124258	0	#N/A	#N/A	#N/A	#N/A	#N/A	#N/A	Antioxidant system	Thioredoxin	Posttranslational modification, protein turnover, chaperones	trxA	Belongs to the thioredoxin family	K03671	#N/A	31.7998	Oxic	6.19625	GW	#N/A	#N/A	#N/A	#N/A
NODE_11559_length_4411_cov_3.269697_3	nzgw373	Patescibacteria	0.0287516	0.00326785	0.0136886	0.00163368	0.251689	0.16284	0.15861	0.0272582	4.86549	5.70564	3.4671	2.63052	0.026612	0	0	0	#N/A	#N/A	#N/A	#N/A	#N/A	#N/A	Antioxidant system	Thioredoxin	Posttranslational modification, protein turnover, chaperones	trxA	belongs to the thioredoxin family	K03671	#N/A	216.901	Oxic	1.03291	GW	#N/A	#N/A	#N/A	#N/A
NODE_37_length_204738_cov_18.718000_8	nzgw410	Patescibacteria	67.1351	5.07559	23.8427	0.52026	0	0	0	0.000391867	0.00153125	0.00940873	0.00115387	0.00115087	0	0	0	0	#N/A	#N/A	#N/A	#N/A	#N/A	#N/A	Antioxidant system	Thioredoxin	Posttranslational modification, protein turnover, chaperones	trxA	Belongs to the thioredoxin family	K03671	#N/A	Only in oxic samples	Oxic	16.2268	GW	#N/A	#N/A	#N/A	#N/A
NODE_7_length_583653_cov_11.942416_352	nzgw386	Patescibacteria	44.779	3.22978	19.2499	0.408637	0.198939	0.0869223	0.0780282	0.0160051	1.69664	3.42899	1.86538	1.48851	0	0	0	0	#N/A	#N/A	#N/A	#N/A	#N/A	#N/A	Antioxidant system	Thioredoxin	Posttranslational modification, protein turnover, chaperones	trxA	Belongs to the thioredoxin family	K03671	#N/A	Only in oxic samples	Oxic	7.83798	GW	#N/A	#N/A	#N/A	#N/A
NODE_1_length_1218112_cov_6.992134_91	nzgw408	Patescibacteria	25.859	2.94148	8.97165	0.280278	0.0178579	0.00546185	0	0.000644678	0.000629783	0.00773936	0.000949145	0.000473339	0.000423214	0	0.00561192	0.00374931	#N/A	#N/A	#N/A	#N/A	#N/A	#N/A	Antioxidant system	Thioredoxin	Posttranslational modification, protein turnover, chaperones	trxA	Belongs to the thioredoxin family	K03671	#N/A	1297.51	Oxic	10.7586	GW	#N/A	#N/A	#N/A	#N/A
NODE_1_length_1070957_cov_9.974966_478	nzgw387	Patescibacteria	2.14873	0.137812	5.48302	0.228067	31.5992	7.12802	9.40752	0.940947	28.5718	37.321	26.291	16.2976	0.233679	0.0224262	0.0104861	0.00420344	#N/A	#N/A	#N/A	#N/A	#N/A	#N/A	Antioxidant system	Thioredoxin	Posttranslational modification, protein turnover, chaperones	trxA	Belongs to the thioredoxin family	K03671	#N/A	203.789	Oxic	1.67116	GW	#N/A	#N/A	#N/A	#N/A
NODE_4631_length_17114_cov_2.969517_15	nzgw345	Patescibacteria	0.00360167	0.00194445	0.0122176	0	8.64007	1.57027	1.96746	0.170788	0.158175	0.159765	0.125724	0.0806124	0.0138327	0	0	0.000644979	#N/A	#N/A	#N/A	#N/A	#N/A	#N/A	Antioxidant system	Thioredoxin	Posttranslational modification, protein turnover, chaperones	trxA	Belongs to the thioredoxin family	K03671	#N/A	296.793	Oxic	5.5045	GW	#N/A	#N/A	#N/A	#N/A
NODE_83495_length_2955_cov_1.696189_3	nzgw352	Patescibacteria	0.00177858	0	0.0201111	0.00192014	3.49297	0.645519	4.36075	0.471531	0.0674103	0.138067	0.0919183	0.0554902	0.042064	0.00326264	0	0	#N/A	#N/A	#N/A	#N/A	#N/A	#N/A	Antioxidant system	Thioredoxin	Posttranslational modification, protein turnover, chaperones	trxA	Thioredoxin	K03671	#N/A	68.7416	Oxic	6.13852	GW	#N/A	#N/A	#N/A	#N/A
NODE_29_length_213800_cov_39.828865_82	nzgw366	Patescibacteria	3.81112	0.574286	4.18363	0.241242	102.324	19.5382	199.872	21.2478	37.1174	46.021	35.0149	18.8965	15.664	0.230456	0.558935	0.0359592	#N/A	#N/A	#N/A	#N/A	#N/A	#N/A	Antioxidant system	Thioredoxin	Posttranslational modification, protein turnover, chaperones	trxA	Belongs to the thioredoxin family	K03671	#N/A	9.88199	Oxic	3.73221	GW	#N/A	#N/A	#N/A	#N/A
NODE_17204_length_4684_cov_3.272409_6	nzgw55	Nanoarchaeota	0.000933661	0	0.00422291	0	6.48398	0.974575	18.915	1.16175	0.217376	0.165663	0.132059	0.0772562	0.388971	0.00342542	0.0050052	0.00100319	#N/A	#N/A	#N/A	#N/A	#N/A	#N/A	Antioxidant system	Thioredoxin	Posttranslational modification, protein turnover, chaperones	trxA	Thioredoxin	K03671	#N/A	23.5379	Oxic	10.9695	GW	#N/A	#N/A	#N/A	#N/A
NODE_7235_length_7973_cov_5.343734_10	nzgw55	Nanoarchaeota	0.000933661	0	0.00422291	0	6.48398	0.974575	18.915	1.16175	0.217376	0.165663	0.132059	0.0772562	0.388971	0.00342542	0.0050052	0.00100319	#N/A	#N/A	#N/A	#N/A	#N/A	#N/A	Antioxidant system	Thioredoxin	Posttranslational modification, protein turnover, chaperones		Belongs to the thioredoxin family	K03671	#N/A	23.5379	Oxic	10.9695	GW	#N/A	#N/A	#N/A	#N/A
NODE_6940_length_12528_cov_4.114532_3	nzgw383	Patescibacteria	0.000949047	0	0	0	1.15959	0.567271	1.1211	0.163063	6.65616	10.0931	5.9059	4.97438	0.00172656	0	0	0	#N/A	#N/A	#N/A	#N/A	#N/A	#N/A	Antioxidant system	Thioredoxin	Posttranslational modification, protein turnover, chaperones	trxA	Belongs to the thioredoxin family	K03671	#N/A	5915.73	Oxic	0.939715	SGW	#N/A	#N/A	#N/A	#N/A
NODE_26423_length_6014_cov_2.288817_7	nzgw376	Patescibacteria	5.82664	0.363227	2.78049	0.0315802	0	0	0	0	0	0	0	0	0	0	0	0	#N/A	#N/A	#N/A	#N/A	#N/A	#N/A	Antioxidant system	Thioredoxin	Posttranslational modification, protein turnover, chaperones	trxA	Belongs to the thioredoxin family	K03671	#N/A	Only in oxic samples	Oxic	21.8008	GW	#N/A	#N/A	#N/A	#N/A
NODE_2015_length_30078_cov_3.660380_20	nzgw397	Patescibacteria	9.31418	0.988509	3.5439	0.13639	0	0	0	0	0	0.0191919	0	0	0	0	0	0	#N/A	#N/A	#N/A	#N/A	#N/A	#N/A	Antioxidant system	Thioredoxin	Posttranslational modification, protein turnover, chaperones	trxA	Thioredoxin-like domain	K03671	#N/A	Only in oxic samples	Oxic	11.2387	GW	#N/A	#N/A	#N/A	#N/A
NODE_5668_length_15135_cov_3.428334_3	nzgw371	Patescibacteria	9.96933	0.463561	4.65236	0.0669986	0.00474029	0	0.00131197	0	0.00167173	0.0102719	0.00167964	0.000628228	0.0005617	0	0	0	#N/A	#N/A	#N/A	#N/A	#N/A	#N/A	Antioxidant system	Thioredoxin	Posttranslational modification, protein turnover, chaperones	trxA	Belongs to the thioredoxin family	K03671	#N/A	9003.95	Oxic	27.0226	GW	#N/A	#N/A	#N/A	#N/A
NODE_444_length_68832_cov_4.147356_51	nzgw346	Patescibacteria	10.3133	0.609775	5.66539	0.0494852	0.0526299	0.0770351	0.0166472	0.000542846	3.35471	4.15777	2.86814	1.7585	0	0.001078	0	0.000631416	#N/A	#N/A	#N/A	#N/A	#N/A	#N/A	Antioxidant system	Thioredoxin	Posttranslational modification, protein turnover, chaperones	trxA	Belongs to the thioredoxin family	K03671	#N/A	5640.14	Oxic	3.34658	GW	#N/A	#N/A	#N/A	#N/A
NODE_50347_length_4189_cov_3.370206_3	nzgw405	Patescibacteria	9.14779	0.817758	3.63041	0.0671628	0	0	0	0	0	0	0	0	0	0	0	0	#N/A	#N/A	#N/A	#N/A	#N/A	#N/A	Antioxidant system	Thioredoxin	Posttranslational modification, protein turnover, chaperones	trxA	Thioredoxin	K03671	#N/A	Only in oxic samples	Oxic	14.4399	GW	#N/A	#N/A	#N/A	#N/A
NODE_83365_length_3322_cov_1.960325_1	nzgw404	Patescibacteria	0.0153361	0.00376346	0.00788234	0	0.0338914	0.0804704	0.015798	0	3.22459	3.74158	4.66258	1.59617	0.00845463	0	0.00186851	0	#N/A	#N/A	#N/A	#N/A	#N/A	#N/A	Antioxidant system	Thioredoxin	Posttranslational modification, protein turnover, chaperones	trxA	Belongs to the thioredoxin family	K03671	#N/A	432.106	Oxic	1.47001	GW	#N/A	#N/A	#N/A	#N/A
NODE_607_length_57724_cov_3.767234_14	nzgw407	Patescibacteria	0.00905801	0.00188085	0.00157573	0.00150445	4.76307	1.07971	14.0556	2.68785	0.0213782	0.0309077	0.0265333	0.0189031	1.17971	0.065186	0.030816	0.00149731	#N/A	#N/A	#N/A	#N/A	#N/A	#N/A	Antioxidant system	Thioredoxin	Posttranslational modification, protein turnover, chaperones	trxA	Belongs to the thioredoxin family	K03671	#N/A	5.92384	Oxic	5.16736	GW	#N/A	#N/A	#N/A	#N/A
NODE_190_length_115501_cov_3.527769_73	nzgw349	Patescibacteria	0.0374723	0.00570601	0.0423713	0.0020746	7.23443	1.37233	10.5948	1.11744	0	0	0	0	0.00116533	0	0	0	#N/A	#N/A	#N/A	#N/A	#N/A	#N/A	Antioxidant system	Thioredoxin	Posttranslational modification, protein turnover, chaperones	trxA	Belongs to the thioredoxin family	K03671	#N/A	5837.19	Oxic	7.17111	GW	#N/A	#N/A	#N/A	#N/A
NODE_8877_length_10957_cov_3.466039_5	nzgw342	Patescibacteria	0.00624322	0	0.0794188	0.00674011	0.704913	0.332864	0.382459	0.0829031	3.89727	5.38302	3.69495	2.75766	0.00378599	0.00143157	0.0125508	0.00335407	#N/A	#N/A	#N/A	#N/A	#N/A	#N/A	Antioxidant system	Thioredoxin	Posttranslational modification, protein turnover, chaperones	trxA	Thioredoxin-like domain	K03671	#N/A	273.46	Oxic	1.02493	GW	#N/A	#N/A	#N/A	#N/A
NODE_5958_length_13627_cov_4.476603_5	nzgw382	Patescibacteria	0.00107731	0	0.0267995	0	0.0578899	0.100121	0.0289925	0.00348308	5.22933	5.7704	6.42913	3.26174	0.0058797	0	0	0.000578768	#N/A	#N/A	#N/A	#N/A	#N/A	#N/A	Antioxidant system	Thioredoxin	Posttranslational modification, protein turnover, chaperones	trxA	Belongs to the thioredoxin family	K03671	#N/A	1079.15	Oxic	1.28926	GW	#N/A	#N/A	#N/A	#N/A
NODE_27774_length_5985_cov_3.253581_2	nzgw343	Patescibacteria	0	0	0.0131681	0	0.0856722	0.139559	0.0185568	0.0194981	5.34647	8.34598	4.86363	3.20185	0	0	0	0	#N/A	#N/A	#N/A	#N/A	#N/A	#N/A	Antioxidant system	Thioredoxin	Posttranslational modification, protein turnover, chaperones	trxA	Thioredoxin	K03671	#N/A	Only in oxic samples	Oxic	0.882172	SGW	#N/A	#N/A	#N/A	#N/A
NODE_6843_length_12620_cov_3.562605_7	nzgw362	Patescibacteria	0	0	0.00464717	0	0.215587	0.0894577	0.23285	0.0294227	3.0041	3.04225	4.42267	2.02998	0.000623072	0	0	0	#N/A	#N/A	#N/A	#N/A	#N/A	#N/A	Antioxidant system	Thioredoxin	Posttranslational modification, protein turnover, chaperones	trxA	Belongs to the thioredoxin family	K03671	#N/A	6992.75	Oxic	1.51807	GW	#N/A	#N/A	#N/A	#N/A
NODE_729_length_50255_cov_4.310348_27	nzgw350	Patescibacteria	0	0	0.0161868	0	0.028781	0.107033	0.00144831	0.000472275	5.63233	6.62218	6.46973	3.26298	0	0.000937854	0	0	#N/A	#N/A	#N/A	#N/A	#N/A	#N/A	Antioxidant system	Thioredoxin	Posttranslational modification, protein turnover, chaperones	trxA	Belongs to the thioredoxin family	K03671	#N/A	7869.43	Oxic	1.21563	GW	#N/A	#N/A	#N/A	#N/A
NODE_101034_length_3133_cov_2.470452_4	nzgw351	Patescibacteria	0.00149112	0	0.2057	0.0032196	1.64831	0.472628	0.616717	0.0619841	3.88475	8.51603	3.10479	1.76378	0	0.00136766	0	0	#N/A	#N/A	#N/A	#N/A	#N/A	#N/A	Antioxidant system	Thioredoxin	Posttranslational modification, protein turnover, chaperones	trxA	Belongs to the thioredoxin family	K03671	#N/A	4942.61	Oxic	0.874549	SGW	#N/A	#N/A	#N/A	#N/A
NODE_1838_length_24658_cov_3.572523_12	nzgw1	Altiarchaeota	13.5274	0.94709	5.06988	0.0952237	0.00268689	0.00136964	0	0	0.000631712	0	0.00158675	0	0.00042451	0	0	0	#N/A	#N/A	#N/A	#N/A	#N/A	#N/A	Antioxidant system	Thioredoxin	Posttranslational modification, protein turnover, chaperones	trxA	Thioredoxin	K03671	#N/A	15426.3	Oxic	17.824	GW	#N/A	#N/A	#N/A	#N/A
NODE_3245_length_16857_cov_4.552402_11	nzgw369	Patescibacteria	10.5864	0.479861	6.88669	0.0916011	2.92043	0.613426	1.52717	0.209328	2.43803	2.99493	2.7859	1.53133	0.0370213	0.000949059	0	0.000555894	#N/A	#N/A	#N/A	#N/A	#N/A	#N/A	Antioxidant system	Thioredoxin	Posttranslational modification, protein turnover, chaperones	trxA	Thioredoxin	K03671	#N/A	286.082	Oxic	4.58995	GW	#N/A	#N/A	#N/A	#N/A
NODE_5951_length_11413_cov_3.705632_11	nzgw503	Patescibacteria	12.4989	1.47885	4.6902	0.122128	0	0	0	0	0	0.0149347	0	0.00182681	0	0	0	0	#N/A	#N/A	#N/A	#N/A	#N/A	#N/A	Antioxidant system	Thioredoxin	Posttranslational modification, protein turnover, chaperones	trxA	Belongs to the thioredoxin family	K03671	#N/A	Only in oxic samples	Oxic	10.6254	GW	#N/A	#N/A	#N/A	#N/A
NODE_8634_length_9143_cov_3.088783_7	nzgw392	Patescibacteria	10.4654	0.557647	5.58809	0.115668	1.57439	0.430445	0.651222	0.124435	4.34329	7.5557	4.63971	3.05555	0	0	0	0	#N/A	#N/A	#N/A	#N/A	#N/A	#N/A	Antioxidant system	Thioredoxin	Posttranslational modification, protein turnover, chaperones	trxA	belongs to the thioredoxin family	K03671	#N/A	Only in oxic samples	Oxic	2.30265	GW	#N/A	#N/A	#N/A	#N/A
NODE_25803_length_4773_cov_2.442390_7	nzgw411	Patescibacteria	13.8012	1.15933	4.82867	0.113963	0.00500214	0.000956192	0	0	0.000882037	0	0	0.00066293	0.000592728	0	0	0	#N/A	#N/A	#N/A	#N/A	#N/A	#N/A	Antioxidant system	Thioredoxin	Posttranslational modification, protein turnover, chaperones	trxA	Thioredoxin-like	K03671	#N/A	11197.2	Oxic	14.6178	GW	#N/A	#N/A	#N/A	#N/A
NODE_4660_length_13269_cov_5.162458_19	nzgw411	Patescibacteria	13.8012	1.15933	4.82867	0.113963	0.00500214	0.000956192	0	0	0.000882037	0	0	0.00066293	0.000592728	0	0	0	#N/A	#N/A	#N/A	#N/A	#N/A	#N/A	Antioxidant system	Thioredoxin	Posttranslational modification, protein turnover, chaperones	trxA	Thioredoxin	K03671	#N/A	11197.2	Oxic	14.6178	GW	#N/A	#N/A	#N/A	#N/A
NODE_2437_length_20226_cov_3.507187_16	nzgw504	Patescibacteria	14.3326	1.22537	6.74389	0.104531	0.101356	0.0147618	0.00712435	0.00174237	0.00113475	0	0.000570057	0.000852864	0.00610038	0	0.0522432	0.00202665	#N/A	#N/A	#N/A	#N/A	#N/A	#N/A	Antioxidant system	Thioredoxin	Posttranslational modification, protein turnover, chaperones	trxA	Thioredoxin	K03671	#N/A	124.421	Oxic	15.7454	GW	#N/A	#N/A	#N/A	#N/A
NODE_307_length_67474_cov_4.595089_36	nzgw505	Patescibacteria	18.2328	1.34494	7.66459	0.113973	0	0	0	0.000594639	0	0	0	0	0	0	0	0	#N/A	#N/A	#N/A	#N/A	#N/A	#N/A	Antioxidant system	Thioredoxin	Posttranslational modification, protein turnover, chaperones	trxA	Belongs to the thioredoxin family	K03671	#N/A	Only in oxic samples	Oxic	17.7439	GW	#N/A	#N/A	#N/A	#N/A
NODE_6177_length_11157_cov_3.833092_11	nzgw374	Patescibacteria	12.8198	0.760329	4.95342	0.0748398	0	0	0	0	0	0	0	0	0	0	0	0	#N/A	#N/A	#N/A	#N/A	#N/A	#N/A	Antioxidant system	Thioredoxin	Posttranslational modification, protein turnover, chaperones	trxA	Thioredoxin	K03671	#N/A	Only in oxic samples	Oxic	21.281	GW	#N/A	#N/A	#N/A	#N/A
NODE_5384_length_12090_cov_3.749436_11	nzgw413	Patescibacteria	12.1229	1.1929	5.00153	0.124547	0.0121553	0.00929428	0.0115345	0.00125375	0.00122478	0	0.00061529	0.00184107	0	0	0	0	#N/A	#N/A	#N/A	#N/A	#N/A	#N/A	Antioxidant system	Thioredoxin	Posttranslational modification, protein turnover, chaperones	trxA	Belongs to the thioredoxin family	K03671	#N/A	Only in oxic samples	Oxic	12.8962	GW	#N/A	#N/A	#N/A	#N/A
NODE_798_length_31212_cov_3.950371_27	nzgw402	Patescibacteria	0.0285396	0	0.0332793	0.00481423	0.0502069	0.141343	0.0480034	0.0070028	5.00118	7.89256	8.21247	3.44852	0.00270421	0.000818018	0	0.000958277	#N/A	#N/A	#N/A	#N/A	#N/A	#N/A	Antioxidant system	Thioredoxin	Posttranslational modification, protein turnover, chaperones	trxA	Belongs to the thioredoxin family	K03671	#N/A	1850.09	Oxic	1.16357	GW	#N/A	#N/A	#N/A	#N/A
NODE_1523_length_20825_cov_4.278449_2	nzgw381	Patescibacteria	0.143642	0.0018464	0.106992	0.00738448	0.0875133	0.271006	0.0096884	0.00157963	8.95946	13.9698	10.1264	7.53334	0.00345662	0	0	0	#N/A	#N/A	#N/A	#N/A	#N/A	#N/A	Antioxidant system	Thioredoxin	Posttranslational modification, protein turnover, chaperones	trxA	Thioredoxin	K03671	#N/A	3974.85	Oxic	0.89223	SGW	#N/A	#N/A	#N/A	#N/A
NODE_12468_length_6068_cov_2.957794_5	nzgw355	Patescibacteria	0.0170031	0	0.133301	0.00244751	3.45454	0.935923	4.68342	0.458633	8.21707	11.3386	8.34485	5.54237	0.0989852	0.0062381	0.00607671	0.00182693	#N/A	#N/A	#N/A	#N/A	#N/A	#N/A	Antioxidant system	Thioredoxin	Posttranslational modification, protein turnover, chaperones	trxA	Belongs to the thioredoxin family	K03671	#N/A	127.079	Oxic	1.36471	GW	#N/A	#N/A	#N/A	#N/A
NODE_4500_length_10686_cov_3.227733_2	nzgw403	Patescibacteria	0.00695296	0.000469217	0.00393099	0	0.0300231	0.237217	0.0160034	0.00120428	5.1356	8.81897	8.13741	7.08783	0.000527049	0.000797158	0	0.000466921	#N/A	#N/A	#N/A	#N/A	#N/A	#N/A	Antioxidant system	Thioredoxin	Posttranslational modification, protein turnover, chaperones	trxA	Belongs to the thioredoxin family	K03671	#N/A	5485.48	Oxic	0.82557	SGW	#N/A	#N/A	#N/A	#N/A
NODE_46862_length_2916_cov_2.184973_4	nzgw357	Patescibacteria	0.00160213	0.000864951	0.0452897	0.00172964	0.29722	0.177108	0.208774	0.0340393	3.65347	6.43166	3.58288	4.0151	0.0446917	0.00440843	0.00214719	0	#N/A	#N/A	#N/A	#N/A	#N/A	#N/A	Antioxidant system	Thioredoxin	Not annotated		0	K03671	#N/A	120.005	Oxic	0.734753	SGW	#N/A	#N/A	#N/A	#N/A
NODE_70513_length_2520_cov_4.460609_2	nzgw357	Patescibacteria	0.00160213	0.000864951	0.0452897	0.00172964	0.29722	0.177108	0.208774	0.0340393	3.65347	6.43166	3.58288	4.0151	0.0446917	0.00440843	0.00214719	0	#N/A	#N/A	#N/A	#N/A	#N/A	#N/A	Antioxidant system	Thioredoxin	Posttranslational modification, protein turnover, chaperones	trxA	Belongs to the thioredoxin family	K03671	#N/A	120.005	Oxic	0.734753	SGW	#N/A	#N/A	#N/A	#N/A
NODE_26307_length_2723_cov_2.943889_2	nzgw396	Patescibacteria	21.2255	2.25248	9.23797	0.235579	0.00558369	0	0.00618157	0	0.00196916	0.0241989	0.00197848	0	0	0	0	0	#N/A	#N/A	#N/A	#N/A	#N/A	#N/A	Antioxidant system	Thioredoxin	Posttranslational modification, protein turnover, chaperones	trxA	Thioredoxin	K03671	#N/A	Only in oxic samples	Oxic	12.1322	GW	#N/A	#N/A	#N/A	#N/A
NODE_2016_length_13673_cov_5.540880_9	nzgw347	Patescibacteria	0.0859881	0.00555057	0.124708	0.00605425	21.8893	3.32274	11.9769	1.04858	1.18334	1.40963	1.1631	0.618707	0.561122	0.00857265	0.033821	0.000502127	#N/A	#N/A	#N/A	#N/A	#N/A	#N/A	Antioxidant system	Thioredoxin	Posttranslational modification, protein turnover, chaperones	trxA	Belongs to the thioredoxin family	K03671	#N/A	23.6387	Oxic	5.76579	GW	#N/A	#N/A	#N/A	#N/A
NODE_884_length_23737_cov_3.242929_10	nzgw370	Patescibacteria	3.85754	0.228143	2.92179	0.0355766	12.398	2.29174	5.71373	0.78386	6.58256	7.56689	7.62869	4.37021	0.0499595	0	0	0	#N/A	#N/A	#N/A	#N/A	#N/A	#N/A	Antioxidant system	Thioredoxin	Posttranslational modification, protein turnover, chaperones	trxA	Thioredoxin	K03671	#N/A	362.819	Oxic	2.56292	GW	#N/A	#N/A	#N/A	#N/A
NODE_28_length_175157_cov_22.678746_28	nzgw456	Patescibacteria	0	0	0.02	0	0.07	0.03	0	0	0.1	0.07	0.05	0.05	0.27	0.03	109.98	52.48	0	0	0.0120596	0.0146551	0.0283198	0.287209	Cell division		Posttranslational modification, protein turnover, chaperones	ftsH	Acts as a processive, ATP-dependent zinc metallopeptidase for both cytoplasmic and membrane proteins. Plays a role in the quality control of integral membrane proteins	K03798	#N/A	0.000790178	Dysoxic	2.09826	GW	-7.01861	Dysoxic	3.23228	SGW
NODE_12_length_307296_cov_23.181919_201	nzgw456	Patescibacteria	0	0	0.02	0	0.07	0.03	0	0	0.1	0.07	0.05	0.05	0.27	0.03	109.98	52.48	0	0	0	0	0.0576629	0.214823	Cell division		Cell cycle control, cell division, chromosome partitioning	ftsK	Belongs to the FtsK SpoIIIE SftA family		#N/A	0.000790178	Dysoxic	2.09826	GW	-6.88325	Dysoxic	2.4788	SGW
NODE_28_length_175157_cov_22.678746_67	nzgw456	Patescibacteria	0	0	0.02	0	0.07	0.03	0	0	0.1	0.07	0.05	0.05	0.27	0.03	109.98	52.48	0	0	0	0	0.100603	0.203016	Cell division		Cell cycle control, cell division, chromosome partitioning	ftsZ	Essential cell division protein that forms a contractile ring structure (Z ring) at the future cell division site. The regulation of the ring assembly controls the timing and the location of cell division. One of the functions of the FtsZ ring is to recruit other cell division proteins to the septum to produce a new cell wall between the dividing cells. Binds GTP and shows GTPase activity	K03531	#N/A	0.000790178	Dysoxic	2.09826	GW	-6.29473	Dysoxic	1.60298	SGW
NODE_3942_length_16699_cov_3.234950_19	nzgw43	Nanoarchaeota	0	0	0	0	0.34	0.06	0.33	0.03	0.04	0.04	0.05	0.02	5.12	0.05	0.47	0.02	0.0694466	0	1.10633	0.161331	0.12124	0.03764	Cell division		Cell cycle control, cell division, chromosome partitioning	ftsZ2	Essential cell division protein that forms a contractile ring structure (Z ring) at the future cell division site. The regulation of the ring assembly controls the timing and the location of cell division. One of the functions of the FtsZ ring is to recruit other cell division proteins to the septum to produce a new cell wall between the dividing cells. Binds GTP and shows GTPase activity	K03531	#N/A	0.0529874	Dysoxic	29.4743	GW	-6.26892	Dysoxic	-2.64037	GW
NODE_1658_length_13314_cov_4.711210_8	nzgw460	Patescibacteria	0.00484293	0	0.00365072	0	0.0908765	0.0157924	0.0503036	0.00745609	0.0043703	0	0.0102456	0.00328467	13.5584	40.3639	0.302892	0.0520357	0	0	0	0.247183	0	0	Cell division		Cell cycle control, cell division, chromosome partitioning	ftsZ	Essential cell division protein that forms a contractile ring structure (Z ring) at the future cell division site. The regulation of the ring assembly controls the timing and the location of cell division. One of the functions of the FtsZ ring is to recruit other cell division proteins to the septum to produce a new cell wall between the dividing cells. Binds GTP and shows GTPase activity	K03531	#N/A	0.0011719	Dysoxic	0.346803	SGW	-5.89658	Dysoxic	6.9013	SGW
NODE_4301_length_13398_cov_2.687429_6	nzgw26	Micrarchaeota	0	0	0	0	0	0	0	0	0	0	0	0	5.61	0.08	5.24	0.32	0.091295	0	0.681743	0.0530218	0.461072	0.0742227	Cell division		Cell cycle control, cell division, chromosome partitioning	ftsZ2	Essential cell division protein that forms a contractile ring structure (Z ring) at the future cell division site. The regulation of the ring assembly controls the timing and the location of cell division. One of the functions of the FtsZ ring is to recruit other cell division proteins to the septum to produce a new cell wall between the dividing cells. Binds GTP and shows GTPase activity	K03531	#N/A	0.000120094	Dysoxic	27.4512	GW	-5.61063	Dysoxic	-3.00628	GW
NODE_1644_length_19368_cov_6.235361_2	nzgw457	Patescibacteria	0.00386457	0	0.00436982	0	0.0024722	0.0113419	0.00821075	0	0.00348742	0.0214283	0.00262794	0	0.0550733	0	11.1822	16.4184	0	0	0	0	0.100842	0.0626144	Cell division		Cell cycle control, cell division, chromosome partitioning	ftsZ	Essential cell division protein that forms a contractile ring structure (Z ring) at the future cell division site. The regulation of the ring assembly controls the timing and the location of cell division. One of the functions of the FtsZ ring is to recruit other cell division proteins to the septum to produce a new cell wall between the dividing cells. Binds GTP and shows GTPase activity	K03531	#N/A	0.000696697	Dysoxic	0.684588	SGW	-5.52444	Dysoxic	-0.0533313	GW
NODE_8670_length_14404_cov_2.850102_5	nzgw53	Nanoarchaeota	0	0	0	0	0	0	0	0	0	0	0	0	0.05	0.07	1.55	6.56	0	0	0	0	0.0339626	0.166068	Cell division		Cell cycle control, cell division, chromosome partitioning	ftsZ2	Essential cell division protein that forms a contractile ring structure (Z ring) at the future cell division site. The regulation of the ring assembly controls the timing and the location of cell division. One of the functions of the FtsZ ring is to recruit other cell division proteins to the septum to produce a new cell wall between the dividing cells. Binds GTP and shows GTPase activity	K03531	#N/A	0.000366191	Dysoxic	0.242359	SGW	-5.39971	Dysoxic	2.85822	SGW
NODE_21468_length_4927_cov_8.085310_1	nzgw360	Patescibacteria	0	0	0	0	0	0	0	0	0	0	0	0	0.02	0	29.15	2.64	0	0	0	0	0.0828997	0	Cell division		Posttranslational modification, protein turnover, chaperones	ftsH	Acts as a processive, ATP-dependent zinc metallopeptidase for both cytoplasmic and membrane proteins. Plays a role in the quality control of integral membrane proteins	K03798	#N/A	4.75413e-05	Dysoxic	11.0377	GW	-5.33648	Dysoxic	-5.32278	GW
NODE_6_length_335962_cov_15.263479_77	nzgw486	Patescibacteria	0	0	0	0	0.03	0.03	0	0	0	0	0.01	0	0.12	0	78.92	14.61	0	0	0	0	0.287535	0.0446339	Cell division		Transcription	mraZ	Belongs to the MraZ family	K03925	#N/A	0.000253566	Dysoxic	5.40046	GW	-5.13575	Dysoxic	-1.89239	GW
NODE_40_length_148725_cov_22.862971_174	nzgw456	Patescibacteria	0	0	0.02	0	0.07	0.03	0	0	0.1	0.07	0.05	0.05	0.27	0.03	109.98	52.48	0	0	0	0	0.134498	0.0876878	Cell division		Cell cycle control, cell division, chromosome partitioning	ftsE	TIGRFAM Cell division ATP-binding protein FtsE	K09812	#N/A	0.000790178	Dysoxic	2.09826	GW	-5.07182	Dysoxic	0.0277332	SGW
NODE_40_length_148725_cov_22.862971_175	nzgw456	Patescibacteria	0	0	0.02	0	0.07	0.03	0	0	0.1	0.07	0.05	0.05	0.27	0.03	109.98	52.48	0	0	0	0	0	0.171024	Cell division		Cell cycle control, cell division, chromosome partitioning	ftsX	Part of the ABC transporter FtsEX involved in cellular division	K09811	#N/A	0.000790178	Dysoxic	2.09826	GW	-4.90075	Dysoxic	5.87643	SGW
NODE_1658_length_13314_cov_4.711210_7	nzgw460	Patescibacteria	0.00484293	0	0.00365072	0	0.0908765	0.0157924	0.0503036	0.00745609	0.0043703	0	0.0102456	0.00328467	13.5584	40.3639	0.302892	0.0520357	0	0	0	0.127539	0	0	Cell division		Cell cycle control, cell division, chromosome partitioning	ftsA	Cell division protein that is involved in the assembly of the Z ring. May serve as a membrane anchor for the Z ring		#N/A	0.0011719	Dysoxic	0.346803	SGW	-4.76654	Dysoxic	5.77384	SGW
NODE_4892_length_12626_cov_2.535706_12	nzgw26	Micrarchaeota	0	0	0	0	0	0	0	0	0	0	0	0	5.61	0.08	5.24	0.32	0	0	0.0391803	0	0.0136307	0	Cell division		Posttranslational modification, protein turnover, chaperones	cdc48a	Cell division protein 48, CDC48, domain 2	K13525	#N/A	0.000120094	Dysoxic	27.4512	GW	-4.76512	Dysoxic	-4.70196	GW
NODE_28_length_175157_cov_22.678746_68	nzgw456	Patescibacteria	0	0	0.02	0	0.07	0.03	0	0	0.1	0.07	0.05	0.05	0.27	0.03	109.98	52.48	0	0	0	0	0.0472486	0.0513406	Cell division		Cell cycle control, cell division, chromosome partitioning	ftsA	Cell division protein that is involved in the assembly of the Z ring. May serve as a membrane anchor for the Z ring		#N/A	0.000790178	Dysoxic	2.09826	GW	-4.63708	Dysoxic	0.750863	SGW
NODE_1137_length_16376_cov_4.479975_16	nzgw63	Nanoarchaeota	0.00274754	0	0.00207116	0	0.0316373	0.0053757	0.0674553	0.0063451	0.0256205	0.0203128	0.0199291	0.0124233	15.9223	0.149523	0.602666	0.021157	0	0.025504	0.117998	0	0.0335874	0.0729925	Cell division		Cell cycle control, cell division, chromosome partitioning	ftsZ2	Essential cell division protein that forms a contractile ring structure (Z ring) at the future cell division site. The regulation of the ring assembly controls the timing and the location of cell division. One of the functions of the FtsZ ring is to recruit other cell division proteins to the septum to produce a new cell wall between the dividing cells. Binds GTP and shows GTPase activity	K03531	#N/A	0.00387161	Dysoxic	77.5064	GW	-4.54126	Dysoxic	-1.03143	GW
NODE_10124_length_13264_cov_2.822491_2	nzgw483	Patescibacteria	0	0	0	0	0.00311728	0	0	0	0	0	0	0	0.0546684	0.00893898	0.731449	5.89949	0	0	0	0	0.0157088	0.0512079	Cell division		Cell cycle control, cell division, chromosome partitioning	ftsZ	Essential cell division protein that forms a contractile ring structure (Z ring) at the future cell division site. The regulation of the ring assembly controls the timing and the location of cell division. One of the functions of the FtsZ ring is to recruit other cell division proteins to the septum to produce a new cell wall between the dividing cells. Binds GTP and shows GTPase activity	K03531	#N/A	0.000155215	Dysoxic	0.133578	SGW	-4.01844	Dysoxic	2.24617	SGW
NODE_1614_length_25112_cov_4.053779_21	nzgw36	Nanoarchaeota	0	0	0	0	0.06	0.02	0	0	0	0	0	0	8.41	0.2	2.1	0.12	0	0	0.0108773	0	0.0340578	0	Cell division		Cell cycle control, cell division, chromosome partitioning	ftsZ2	Essential cell division protein that forms a contractile ring structure (Z ring) at the future cell division site. The regulation of the ring assembly controls the timing and the location of cell division. One of the functions of the FtsZ ring is to recruit other cell division proteins to the septum to produce a new cell wall between the dividing cells. Binds GTP and shows GTPase activity	K03531	#N/A	0.00246278	Dysoxic	31.1869	GW	-3.8699	Dysoxic	-3.77884	GW
NODE_8_length_325138_cov_15.051213_103	nzgw486	Patescibacteria	0	0	0	0	0.03	0.03	0	0	0	0	0.01	0	0.12	0	78.92	14.61	0	0	0	0	0.028408	0	Cell division		Posttranslational modification, protein turnover, chaperones	ftsH	Acts as a processive, ATP-dependent zinc metallopeptidase for both cytoplasmic and membrane proteins. Plays a role in the quality control of integral membrane proteins	K03798	#N/A	0.000253566	Dysoxic	5.40046	GW	-3.80523	Dysoxic	-3.77509	GW
NODE_4301_length_13398_cov_2.687429_9	nzgw26	Micrarchaeota	0	0	0	0	0	0	0	0	0	0	0	0	5.61	0.08	5.24	0.32	0	0	0.0105236	0	0	0.0358039	Cell division		Cell cycle control, cell division, chromosome partitioning	ftsZ2	Essential cell division protein that forms a contractile ring structure (Z ring) at the future cell division site. The regulation of the ring assembly controls the timing and the location of cell division. One of the functions of the FtsZ ring is to recruit other cell division proteins to the septum to produce a new cell wall between the dividing cells. Binds GTP and shows GTPase activity		#N/A	0.000120094	Dysoxic	27.4512	GW	-3.74178	Dysoxic	1.48895	SGW
NODE_4310_length_13385_cov_2.716752_15	nzgw26	Micrarchaeota	0	0	0	0	0	0	0	0	0	0	0	0	5.61	0.08	5.24	0.32	0	0	0.0176509	0	0.0184222	0	Cell division		Cell cycle control, cell division, chromosome partitioning	ftsZ2	Essential cell division protein that forms a contractile ring structure (Z ring) at the future cell division site. The regulation of the ring assembly controls the timing and the location of cell division. One of the functions of the FtsZ ring is to recruit other cell division proteins to the septum to produce a new cell wall between the dividing cells. Binds GTP and shows GTPase activity	K03531	#N/A	0.000120094	Dysoxic	27.4512	GW	-3.69031	Dysoxic	-3.57691	GW
NODE_10937_length_6899_cov_3.037032_3	nzgw356	Patescibacteria	0	0	0	0	0.00234834	0	0	0.00084776	0.000828174	0	0	0.000622447	0.137463	0.0353535	11.5087	1.14681	0	0	0.0143116	0	0	0.0162305	Cell division		Cell cycle control, cell division, chromosome partitioning	ftsZ	Essential cell division protein that forms a contractile ring structure (Z ring) at the future cell division site. The regulation of the ring assembly controls the timing and the location of cell division. One of the functions of the FtsZ ring is to recruit other cell division proteins to the septum to produce a new cell wall between the dividing cells. Binds GTP and shows GTPase activity	K03531	#N/A	0.000120741	Dysoxic	9.84205	GW	-3.6233	Dysoxic	0.0926735	SGW
NODE_5275_length_18783_cov_4.401565_13	nzgw498	Patescibacteria	0.0019904	0	0.00450123	0.00429762	0.00254655	0.00389431	0.00281922	0	0.0071846	0	0.0135349	0.00539988	0.0325893	0	1.64588	7.51937	0	0	0	0	0	0.0522888	Cell division		Cell cycle control, cell division, chromosome partitioning	ftsZ	Essential cell division protein that forms a contractile ring structure (Z ring) at the future cell division site. The regulation of the ring assembly controls the timing and the location of cell division. One of the functions of the FtsZ ring is to recruit other cell division proteins to the septum to produce a new cell wall between the dividing cells. Binds GTP and shows GTPase activity	K03531	#N/A	0.00167317	Dysoxic	0.227141	SGW	-3.57238	Dysoxic	4.51206	SGW
NODE_1044_length_45316_cov_3.594468_20	nzgw53	Nanoarchaeota	0	0	0	0	0	0	0	0	0	0	0	0	0.05	0.07	1.55	6.56	0	0	0	0	0	0.0521512	Cell division		Cell cycle control, cell division, chromosome partitioning	ftsZ1	Essential cell division protein that forms a contractile ring structure (Z ring) at the future cell division site. The regulation of the ring assembly controls the timing and the location of cell division. One of the functions of the FtsZ ring is to recruit other cell division proteins to the septum to produce a new cell wall between the dividing cells. Binds GTP and shows GTPase activity	K03531	#N/A	0.000366191	Dysoxic	0.242359	SGW	-3.57237	Dysoxic	4.51205	SGW
NODE_1149_length_43205_cov_3.217853_2	nzgw463	Patescibacteria	0	0	0	0	0	0	0	0	0	0	0	0	0.02	0.06	7.47	6	0	0	0	0	0	0.0465198	Cell division		Cell cycle control, cell division, chromosome partitioning	ftsZ	Essential cell division protein that forms a contractile ring structure (Z ring) at the future cell division site. The regulation of the ring assembly controls the timing and the location of cell division. One of the functions of the FtsZ ring is to recruit other cell division proteins to the septum to produce a new cell wall between the dividing cells. Binds GTP and shows GTPase activity	K03531	#N/A	0.000107161	Dysoxic	1.2353	GW	-3.5723	Dysoxic	4.51199	SGW
NODE_563_length_24409_cov_4.615901_28	nzgw460	Patescibacteria	0.00484293	0	0.00365072	0	0.0908765	0.0157924	0.0503036	0.00745609	0.0043703	0	0.0102456	0.00328467	13.5584	40.3639	0.302892	0.0520357	0	0	0	0.083521	0	0	Cell division		Cell cycle control, cell division, chromosome partitioning	ftsE	TIGRFAM Cell division ATP-binding protein FtsE	K09812	#N/A	0.0011719	Dysoxic	0.346803	SGW	-3.47624	Dysoxic	4.48161	SGW
NODE_76_length_100193_cov_4.204413_46	nzgw44	Nanoarchaeota	0	0	0	0	0.05	0.01	0.05	0	0.01	0.02	0.01	0	8.86	0.04	0.72	0.02	0	0	0.0218158	0	0	0	Cell division		Cell cycle control, cell division, chromosome partitioning	ftsZ2	Essential cell division protein that forms a contractile ring structure (Z ring) at the future cell division site. The regulation of the ring assembly controls the timing and the location of cell division. One of the functions of the FtsZ ring is to recruit other cell division proteins to the septum to produce a new cell wall between the dividing cells. Binds GTP and shows GTPase activity	K03531	#N/A	0.00541467	Dysoxic	98.7963	GW	-3.46546	Dysoxic	-3.35395	GW
NODE_24803_length_5977_cov_3.150444_2	nzgw45	Nanoarchaeota	0.01	0	0	0	2.64	0.38	6.96	0.56	0.24	0.25	0.19	0.08	3.6	0.04	0.16	0.01	0	0	0.0196122	0	0	0	Cell division		Cell cycle control, cell division, chromosome partitioning	ftsZ1	Essential cell division protein that forms a contractile ring structure (Z ring) at the future cell division site. The regulation of the ring assembly controls the timing and the location of cell division. One of the functions of the FtsZ ring is to recruit other cell division proteins to the septum to produce a new cell wall between the dividing cells. Binds GTP and shows GTPase activity	K03531	#N/A	0.993073	Dysoxic	10.4378	GW	-3.46442	Dysoxic	-3.35396	GW
NODE_146723_length_2945_cov_3.029391_4	nzgw483	Patescibacteria	0	0	0	0	0.00311728	0	0	0	0	0	0	0	0.0546684	0.00893898	0.731449	5.89949	0	0	0.0267807	0	0	0.0455574	Cell division		Transcription	mraZ	Belongs to the MraZ family	K03925	#N/A	0.000155215	Dysoxic	0.133578	SGW	-3.31447	Dysoxic	0.604514	SGW
NODE_172_length_75082_cov_4.371046_10	nzgw461	Patescibacteria	0.35	0.01	0.14	0	0	0	0	0	0	0	0	0	0.04	0	4.01	14.15	0	0	0	0	0.0537992	0	Cell division		Cell cycle control, cell division, chromosome partitioning	ftsE	TIGRFAM Cell division ATP-binding protein FtsE	K09812	#N/A	0.0094209	Dysoxic	0.320859	SGW	-3.25973	Dysoxic	-3.21834	GW
NODE_6_length_335962_cov_15.263479_346	nzgw486	Patescibacteria	0	0	0	0	0.03	0.03	0	0	0	0	0.01	0	0.12	0	78.92	14.61	0	0	0	0	0.0396047	0	Cell division		Cell cycle control, cell division, chromosome partitioning	ftsX	Part of the ABC transporter FtsEX involved in asymmetric cellular division facilitating the initiation of sporulation	K09811	#N/A	0.000253566	Dysoxic	5.40046	GW	-3.25948	Dysoxic	-3.21842	GW
NODE_8_length_325138_cov_15.051213_340	nzgw486	Patescibacteria	0	0	0	0	0.03	0.03	0	0	0	0	0.01	0	0.12	0	78.92	14.61	0	0	0	0	0.0164751	0	Cell division		Cell cycle control, cell division, chromosome partitioning	ftsK	Belongs to the FtsK SpoIIIE SftA family	K03466	#N/A	0.000253566	Dysoxic	5.40046	GW	-3.25935	Dysoxic	-3.22416	GW
NODE_291_length_44701_cov_7.643988_15	nzgw360	Patescibacteria	0	0	0	0	0	0	0	0	0	0	0	0	0.02	0	29.15	2.64	0	0	0	0	0.0272615	0	Cell division		Cell cycle control, cell division, chromosome partitioning	ftsZ	Essential cell division protein that forms a contractile ring structure (Z ring) at the future cell division site. The regulation of the ring assembly controls the timing and the location of cell division. One of the functions of the FtsZ ring is to recruit other cell division proteins to the septum to produce a new cell wall between the dividing cells. Binds GTP and shows GTPase activity	K03531	#N/A	4.75413e-05	Dysoxic	11.0377	GW	-3.25847	Dysoxic	-3.22189	GW
NODE_10156_length_7207_cov_5.127434_5	nzgw457	Patescibacteria	0.00386457	0	0.00436982	0	0.0024722	0.0113419	0.00821075	0	0.00348742	0.0214283	0.00262794	0	0.0550733	0	11.1822	16.4184	0	0	0	0	0.00948411	0.0103055	Cell division		Posttranslational modification, protein turnover, chaperones	ftsH	Acts as a processive, ATP-dependent zinc metallopeptidase for both cytoplasmic and membrane proteins. Plays a role in the quality control of integral membrane proteins	K03798	#N/A	0.000696697	Dysoxic	0.684588	SGW	-3.1464	Dysoxic	0.817663	SGW
NODE_463_length_46586_cov_3.588099_32	nzgw33	Micrarchaeota	0.02	0	0.02	0	0.76	0.15	2.55	0.26	0	0	0	0	8.1	0.12	0.5	0.02	0	0	0.0158283	0	0	0	Cell division		Cell cycle control, cell division, chromosome partitioning	ftsZ2	Essential cell division protein that forms a contractile ring structure (Z ring) at the future cell division site. The regulation of the ring assembly controls the timing and the location of cell division. One of the functions of the FtsZ ring is to recruit other cell division proteins to the septum to produce a new cell wall between the dividing cells. Binds GTP and shows GTPase activity	K03531	#N/A	0.143136	Dysoxic	21.4239	GW	-3.12331	Dysoxic	-2.98178	GW
NODE_1644_length_19368_cov_6.235361_3	nzgw457	Patescibacteria	0.00386457	0	0.00436982	0	0.0024722	0.0113419	0.00821075	0	0.00348742	0.0214283	0.00262794	0	0.0550733	0	11.1822	16.4184	0	0	0	0	0	0.034227	Cell division		Cell cycle control, cell division, chromosome partitioning	ftsA	Cell division protein that is involved in the assembly of the Z ring. May serve as a membrane anchor for the Z ring		#N/A	0.000696697	Dysoxic	0.684588	SGW	-3.05224	Dysoxic	3.97009	SGW
NODE_23074_length_8061_cov_7.132494_8	nzgw489	Patescibacteria	0.00539135	0	0.0213367	0	0.117262	0.0210969	0.0190909	0	0.0048652	0.029894	0	0	13.1806	0.929651	4.44009	1.72337	0	0	0.0132987	0	0.0416391	0	Cell division		Transcription	mraZ	Belongs to the MraZ family	K03925	#N/A	0.00359969	Dysoxic	6.57862	GW	-2.98002	Dysoxic	-2.77213	GW
NODE_139372_length_3524_cov_2.682045_5	nzgw27	Micrarchaeota	0	0	0	0	0.01	0	0	0	0	0	0	0	4.85	0.07	0.58	0.05	0.0706544	0	0.0168835	0	0.211454	0	Cell division		Cell cycle control, cell division, chromosome partitioning	ftsZ2	Essential cell division protein that forms a contractile ring structure (Z ring) at the future cell division site. The regulation of the ring assembly controls the timing and the location of cell division. One of the functions of the FtsZ ring is to recruit other cell division proteins to the septum to produce a new cell wall between the dividing cells. Binds GTP and shows GTPase activity	K03531	#N/A	0.000984247	Dysoxic	43.3316	GW	-2.79216	Dysoxic	-4.38089	GW
NODE_86_length_95943_cov_4.279717_31	nzgw44	Nanoarchaeota	0	0	0	0	0.05	0.01	0.05	0	0.01	0.02	0.01	0	8.86	0.04	0.72	0.02	0	0	0.0115572	0	0	0	Cell division		Cell cycle control, cell division, chromosome partitioning	ftsZ2	Essential cell division protein that forms a contractile ring structure (Z ring) at the future cell division site. The regulation of the ring assembly controls the timing and the location of cell division. One of the functions of the FtsZ ring is to recruit other cell division proteins to the septum to produce a new cell wall between the dividing cells. Binds GTP and shows GTPase activity	K03531	#N/A	0.00541467	Dysoxic	98.7963	GW	-2.68018	Dysoxic	-2.4698	GW
NODE_13838_length_7968_cov_2.485281_6	nzgw344	Patescibacteria	0	0	0	0	0.06	0.02	0.01	0	0	0	0	0	4.93	0.25	3.17	0.35	0	0	0.012135	0	0	0	Cell division		Cell cycle control, cell division, chromosome partitioning	ftsA	Cell division protein that is involved in the assembly of the Z ring. May serve as a membrane anchor for the Z ring	K03590	#N/A	0.00368168	Dysoxic	13.1016	GW	-2.67865	Dysoxic	-2.47028	GW
NODE_51256_length_4491_cov_2.391991_2	nzgw26	Micrarchaeota	0	0	0	0	0	0	0	0	0	0	0	0	5.61	0.08	5.24	0.32	0	0	0.0106099	0	0	0	Cell division		Cell cycle control, cell division, chromosome partitioning	ftsZ1	Essential cell division protein that forms a contractile ring structure (Z ring) at the future cell division site. The regulation of the ring assembly controls the timing and the location of cell division. One of the functions of the FtsZ ring is to recruit other cell division proteins to the septum to produce a new cell wall between the dividing cells. Binds GTP and shows GTPase activity	K03531	#N/A	0.000120094	Dysoxic	27.4512	GW	-2.67833	Dysoxic	-2.47061	GW
NODE_10584_length_8961_cov_2.330656_8	nzgw30	Micrarchaeota	0.00201259	0	0.00113786	0.00108639	0.0643736	0.0108288	0.104049	0.0134787	0.00363236	0	0.00729909	0.00136502	5.46221	0.109834	2.33586	0.135154	0	0	0.010273	0	0	0	Cell division		Cell cycle control, cell division, chromosome partitioning	ftsZ1	Essential cell division protein that forms a contractile ring structure (Z ring) at the future cell division site. The regulation of the ring assembly controls the timing and the location of cell division. One of the functions of the FtsZ ring is to recruit other cell division proteins to the septum to produce a new cell wall between the dividing cells. Binds GTP and shows GTPase activity	K03531	#N/A	0.00867264	Dysoxic	29.3677	GW	-2.67824	Dysoxic	-2.47066	GW
NODE_24803_length_5977_cov_3.150444_9	nzgw45	Nanoarchaeota	0.01	0	0	0	2.64	0.38	6.96	0.56	0.24	0.25	0.19	0.08	3.6	0.04	0.16	0.01	0.24622	0	0.186315	0	0.122814	0	Cell division		Cell cycle control, cell division, chromosome partitioning	ftsZ2	Essential cell division protein that forms a contractile ring structure (Z ring) at the future cell division site. The regulation of the ring assembly controls the timing and the location of cell division. One of the functions of the FtsZ ring is to recruit other cell division proteins to the septum to produce a new cell wall between the dividing cells. Binds GTP and shows GTPase activity	K03531	#N/A	0.993073	Dysoxic	10.4378	GW	-2.30867	Dysoxic	-6.0905	GW
NODE_87146_length_2890_cov_1.752979_2	nzgw352	Patescibacteria	0	0	0.02	0	3.49	0.65	4.36	0.47	0.07	0.14	0.09	0.06	0.04	0	0	0	0	0	0	0.0305928	0	0	Cell division		Posttranslational modification, protein turnover, chaperones	ftsH	Acts as a processive, ATP-dependent zinc metallopeptidase for both cytoplasmic and membrane proteins. Plays a role in the quality control of integral membrane proteins	K03798	#N/A	68.7416	Oxic	6.13852	GW	-3.47753	Dysoxic	4.48158	SGW
NODE_2906_length_8950_cov_4.467437_6	nzgw455	Patescibacteria	17	1.11	8.76	0.14	0.09	0.03	0.11	0.05	0.01	0	0.02	0.07	0	0	0.01	0	0	0	0	0.0568547	0.0366224	0	Cell division		Transcription	mraZ	Belongs to the MraZ family	K03925	#N/A	659.532	Oxic	18.6759	GW	-3.33677	Dysoxic	1.23886	SGW
NODE_1620_length_34714_cov_4.699303_25	nzgw482	Patescibacteria	12.8634	0.705893	6.22985	0.0708644	0	0	0	0	0	0	0.000959911	0	0.000642021	0	0.0014189	0.0022751	0	0	0.00908707	0	0	0	Cell division		Posttranslational modification, protein turnover, chaperones	ftsH	Acts as a processive, ATP-dependent zinc metallopeptidase for both cytoplasmic and membrane proteins. Plays a role in the quality control of integral membrane proteins	K03798	#N/A	1527.58	Oxic	24.5127	GW	-3.1247	Dysoxic	-2.98139	GW
NODE_23425_length_3888_cov_4.646668_4	nzgw55	Nanoarchaeota	0	0	0	0	6.48	0.97	18.92	1.16	0.22	0.17	0.13	0.08	0.39	0	0.01	0	0.0457761	0.0260069	0.0382851	0	0	0	Cell division		Cell cycle control, cell division, chromosome partitioning	ftsZ2	Essential cell division protein that forms a contractile ring structure (Z ring) at the future cell division site. The regulation of the ring assembly controls the timing and the location of cell division. One of the functions of the FtsZ ring is to recruit other cell division proteins to the septum to produce a new cell wall between the dividing cells. Binds GTP and shows GTPase activity	K03531	#N/A	23.5379	Oxic	10.9695	GW	-1.32922	Dysoxic	-4.34841	GW
NODE_2424_length_15336_cov_3.796845_1	nzgw50	Nanoarchaeota	0.000994807	0	0.00224973	0.00107398	3.57395	0.642309	18.3671	1.59806	0.210067	0.253737	0.165061	0.0762433	1.60047	0.014599	0.107993	0.00534444	0.0229527	0	0	0	0.0171732	0	Cell division		Cell cycle control, cell division, chromosome partitioning	ftsZ2	Essential cell division protein that forms a contractile ring structure (Z ring) at the future cell division site. The regulation of the ring assembly controls the timing and the location of cell division. One of the functions of the FtsZ ring is to recruit other cell division proteins to the septum to produce a new cell wall between the dividing cells. Binds GTP and shows GTPase activity	K03531	#N/A	4.80034	Oxic	9.27227	GW	-0.767968	Dysoxic	-2.45844	GW
NODE_4295_length_10889_cov_3.599090_19	nzgw55	Nanoarchaeota	0	0	0	0	6.48	0.97	18.92	1.16	0.22	0.17	0.13	0.08	0.39	0	0.01	0	0.248272	0.615497	0.11326	0.0524327	0.0675479	0	Cell division		Cell cycle control, cell division, chromosome partitioning	ftsZ2	Essential cell division protein that forms a contractile ring structure (Z ring) at the future cell division site. The regulation of the ring assembly controls the timing and the location of cell division. One of the functions of the FtsZ ring is to recruit other cell division proteins to the septum to produce a new cell wall between the dividing cells. Binds GTP and shows GTPase activity	K03531	#N/A	23.5379	Oxic	10.9695	GW	-0.00743095	Dysoxic	-2.27611	GW
NODE_19668_length_5162_cov_2.051577_4	nzgw356	Patescibacteria	0	0	0	0	0.00234834	0	0	0.00084776	0.000828174	0	0	0.000622447	0.137463	0.0353535	11.5087	1.14681	0.0161858	0.0183914	0	0	0	0.013159	Cell division		Posttranslational modification, protein turnover, chaperones	ftsH	Acts as a processive, ATP-dependent zinc metallopeptidase for both cytoplasmic and membrane proteins. Plays a role in the quality control of integral membrane proteins	K03798	#N/A	0.000120741	Dysoxic	9.84205	GW	0.179776	Oxic	1.27767	SGW
NODE_252_length_37764_cov_5.926892_22	nzgw54	Nanoarchaeota	0	0	0	0	1.36	0.22	1.63	0.11	0.54	0.35	0.37	0.15	19.73	0.2	0.56	0.03	0.361122	0.153874	0.0593268	0	0.0506609	0	Cell division		Cell cycle control, cell division, chromosome partitioning	ftsZ2	Essential cell division protein that forms a contractile ring structure (Z ring) at the future cell division site. The regulation of the ring assembly controls the timing and the location of cell division. One of the functions of the FtsZ ring is to recruit other cell division proteins to the septum to produce a new cell wall between the dividing cells. Binds GTP and shows GTPase activity	K03531	#N/A	0.0769611	Dysoxic	22.932	GW	0.19177	Oxic	-5.96099	GW
NODE_337_length_31936_cov_5.534559_20	nzgw54	Nanoarchaeota	0	0	0	0	1.36	0.22	1.63	0.11	0.54	0.35	0.37	0.15	19.73	0.2	0.56	0.03	0.0455196	0	0.00543866	0	0	0	Cell division		Cell cycle control, cell division, chromosome partitioning	ftsZ2	Essential cell division protein that forms a contractile ring structure (Z ring) at the future cell division site. The regulation of the ring assembly controls the timing and the location of cell division. One of the functions of the FtsZ ring is to recruit other cell division proteins to the septum to produce a new cell wall between the dividing cells. Binds GTP and shows GTPase activity	K03531	#N/A	0.0769611	Dysoxic	22.932	GW	0.324638	Oxic	-2.47992	GW
NODE_142433_length_2996_cov_2.215304_2	nzgw340	Patescibacteria	0	0	0	0	0	0	0.01	0	0	0	0	0	0.01	0	2	4.16	0.0604857	0	0	0	0	0	Cell division		Cell cycle control, cell division, chromosome partitioning	ftsZ	Essential cell division protein that forms a contractile ring structure (Z ring) at the future cell division site. The regulation of the ring assembly controls the timing and the location of cell division. One of the functions of the FtsZ ring is to recruit other cell division proteins to the septum to produce a new cell wall between the dividing cells. Binds GTP and shows GTPase activity	K03531	#N/A	0.000930568	Dysoxic	0.486181	SGW	2.79559	Oxic	-2.14926	GW
NODE_29400_length_7286_cov_3.201535_4	nzgw442	Patescibacteria	0.01	0	0	0	0.55	0.13	0.94	0.14	0.41	0.46	0.52	0.28	5.83	0.43	0.55	0.04	0	0.0892025	0	0	0	0	Cell division		Cell cycle control, cell division, chromosome partitioning	ftsZ	Essential cell division protein that forms a contractile ring structure (Z ring) at the future cell division site. The regulation of the ring assembly controls the timing and the location of cell division. One of the functions of the FtsZ ring is to recruit other cell division proteins to the septum to produce a new cell wall between the dividing cells. Binds GTP and shows GTPase activity	K03531	#N/A	0.167279	Dysoxic	5.9815	GW	3.36354	Oxic	-2.58736	GW
NODE_8056_length_12049_cov_2.404007_15	nzgw45	Nanoarchaeota	0.01	0	0	0	2.64	0.38	6.96	0.56	0.24	0.25	0.19	0.08	3.6	0.04	0.16	0.01	0.223631	0.338806	0	0	0	0	Cell division		Cell cycle control, cell division, chromosome partitioning	ftsZ2	Essential cell division protein that forms a contractile ring structure (Z ring) at the future cell division site. The regulation of the ring assembly controls the timing and the location of cell division. One of the functions of the FtsZ ring is to recruit other cell division proteins to the septum to produce a new cell wall between the dividing cells. Binds GTP and shows GTPase activity	K03531	#N/A	0.993073	Dysoxic	10.4378	GW	4.0176	Oxic	-3.20306	GW
NODE_57141_length_4142_cov_6.273564_4	nzgw47	Nanoarchaeota	0.00135851	0	0.0460836	0.00146663	1.05503	0.18606	0.798549	0.0771779	3.21562	2.09409	2.8878	0.962861	0.528072	0.00996823	0.00910344	0.000729838	0.204666	0.0697667	0.0146721	0	0	0	Cell division		Cell cycle control, cell division, chromosome partitioning	ftsZ2	Essential cell division protein that forms a contractile ring structure (Z ring) at the future cell division site. The regulation of the ring assembly controls the timing and the location of cell division. One of the functions of the FtsZ ring is to recruit other cell division proteins to the septum to produce a new cell wall between the dividing cells. Binds GTP and shows GTPase activity	K03531	#N/A	6.89094	Oxic	2.56324	GW	1.63653	Oxic	-4.44466	GW
NODE_76935_length_3571_cov_3.201449_1	nzgw428	Patescibacteria	0.0324796	0.0438374	0.0684438	0.0446277	0.128443	0.115542	0.0188201	0.217522	4.78284	9.57771	5.04708	3.80101	0.00268585	0.00677054	0	0	0.0238978	0	0	0	0	0	Cell division		Cell cycle control, cell division, chromosome partitioning	ftsK	Belongs to the FtsK SpoIIIE SftA family	K03466	#N/A	841.701	Oxic	0.730121	SGW	2.33167	Oxic	-1.86931	GW
NODE_2724_length_8173_cov_5.029185_7	nzgw454	Patescibacteria	0	0	0	0	0.07	0.34	0.1	0.01	16.02	24.36	17.31	11.25	0	0	0	0	0.0407281	0	0	0	0	0	Cell division		Cell cycle control, cell division, chromosome partitioning	ftsZ	Essential cell division protein that forms a contractile ring structure (Z ring) at the future cell division site. The regulation of the ring assembly controls the timing and the location of cell division. One of the functions of the FtsZ ring is to recruit other cell division proteins to the septum to produce a new cell wall between the dividing cells. Binds GTP and shows GTPase activity	K03531	#N/A	Only in oxic samples	Oxic	0.93186	SGW	2.34069	Oxic	-1.90668	GW
NODE_25060_length_6312_cov_2.060733_3	nzgw453	Patescibacteria	0	0	0	0	0	0.058519	0	0	2.60007	3.89727	4.48917	2.88902	0	0	0	0	0.112072	0	0	0	0	0	Cell division		Transcription	mraZ	Belongs to the MraZ family	K03925	#N/A	Only in oxic samples	Oxic	1.03571	GW	2.37911	Oxic	-2.02744	GW
NODE_9876_length_8420_cov_3.349078_4	nzgw392	Patescibacteria	10.47	0.56	5.59	0.12	1.57	0.43	0.65	0.12	4.34	7.56	4.64	3.06	0	0	0	0	0	0.0447092	0	0	0	0	Cell division		Cell cycle control, cell division, chromosome partitioning	ftsA	Cell division protein that is involved in the assembly of the Z ring. May serve as a membrane anchor for the Z ring	K03590	#N/A	Only in oxic samples	Oxic	2.30265	GW	2.48301	Oxic	-1.91109	GW
NODE_4972_length_15104_cov_13.057198_1	nzgw389	Patescibacteria	0.31	0.02	0.47	0.03	0.46	0.33	0.29	0.02	14.76	19.54	16.44	9.36	0	0	0	0	0	0.0248518	0	0	0	0	Cell division		Cell cycle control, cell division, chromosome partitioning	ftsK	PFAM cell divisionFtsK SpoIIIE	K03466	#N/A	15809	Oxic	1.11716	GW	2.48418	Oxic	-1.90462	GW
NODE_1_length_1070957_cov_9.974966_373	nzgw387	Patescibacteria	2.15	0.14	5.48	0.23	31.6	7.13	9.41	0.94	28.57	37.32	26.29	16.3	0.23	0.02	0.01	0	0.0593084	0	0	0	0	0	Cell division		Cell cycle control, cell division, chromosome partitioning	ftsA	Cell division protein that is involved in the assembly of the Z ring. May serve as a membrane anchor for the Z ring	K03590	#N/A	203.789	Oxic	1.67116	GW	2.79552	Oxic	-2.14872	GW
NODE_10474_length_6655_cov_3.420110_11	nzgw29	Micrarchaeota	0	0	0	0	0.04	0.15	0.01	0	4.98	6.11	9.25	4.57	0.01	0	0	0	0.121272	0.0688989	0	0	0	0	Cell division		Cell cycle control, cell division, chromosome partitioning	ftsZ2	Essential cell division protein that forms a contractile ring structure (Z ring) at the future cell division site. The regulation of the ring assembly controls the timing and the location of cell division. One of the functions of the FtsZ ring is to recruit other cell division proteins to the septum to produce a new cell wall between the dividing cells. Binds GTP and shows GTPase activity	K03531	#N/A	1003.15	Oxic	1.3202	GW	2.87383	Oxic	-2.3525	GW
NODE_5822_length_13785_cov_2.882684_1	nzgw52	Nanoarchaeota	0.00465952	0	0.0052687	0	0.011923	0.0501413	0.00164995	0	3.3754	2.49319	3.62742	1.30836	0.0155409	0	0	0	0.022633	0.0514343	0	0	0	0	Cell division		Cell cycle control, cell division, chromosome partitioning	ftsZ2	Essential cell division protein that forms a contractile ring structure (Z ring) at the future cell division site. The regulation of the ring assembly controls the timing and the location of cell division. One of the functions of the FtsZ ring is to recruit other cell division proteins to the septum to produce a new cell wall between the dividing cells. Binds GTP and shows GTPase activity	K03531	#N/A	233.32	Oxic	1.82825	GW	2.90982	Oxic	-2.368	GW
NODE_321_length_53809_cov_4.959321_2	nzgw200	Dependentiae	0	0	0.31	0.15	1.83	0.49	0.92	0.19	8.47	12.98	12.94	5.48	0.01	0	0	0	0.0195319	0.0443868	0	0	0	0	Cell division		Cell cycle control, cell division, chromosome partitioning	ftsZ	Essential cell division protein that forms a contractile ring structure (Z ring) at the future cell division site. The regulation of the ring assembly controls the timing and the location of cell division. One of the functions of the FtsZ ring is to recruit other cell division proteins to the septum to produce a new cell wall between the dividing cells. Binds GTP and shows GTPase activity	K03531	#N/A	1168.53	Oxic	1.26813	GW	2.90984	Oxic	-2.36786	GW
NODE_21_length_261740_cov_8.490136_91	nzgw425	Patescibacteria	0.68	0.04	0.3	0	5.41	3.41	1.35	0.28	25.54	56.63	22.25	24.18	0.07	0	0	0	0.0114119	0.0259339	0	0	0	0	Cell division		Cell cycle control, cell division, chromosome partitioning	ftsK	Ftsk_gamma	K03466	#N/A	666.588	Oxic	0.657574	SGW	2.90995	Oxic	-2.36719	GW
NODE_1_length_1070957_cov_9.974966_372	nzgw387	Patescibacteria	2.15	0.14	5.48	0.23	31.6	7.13	9.41	0.94	28.57	37.32	26.29	16.3	0.23	0.02	0.01	0	0	0.0662617	0	0	0	0	Cell division		Cell cycle control, cell division, chromosome partitioning	ftsZ	Essential cell division protein that forms a contractile ring structure (Z ring) at the future cell division site. The regulation of the ring assembly controls the timing and the location of cell division. One of the functions of the FtsZ ring is to recruit other cell division proteins to the septum to produce a new cell wall between the dividing cells. Binds GTP and shows GTPase activity	K03531	#N/A	203.789	Oxic	1.67116	GW	2.99093	Oxic	-2.28863	GW
NODE_1461_length_21373_cov_3.454404_13	nzgw402	Patescibacteria	0.03	0	0.03	0	0.05	0.14	0.05	0.01	5	7.89	8.21	3.45	0	0	0	0	0	0.0639662	0	0	0	0	Cell division		Cell cycle control, cell division, chromosome partitioning	ftsA	Cell division protein that is involved in the assembly of the Z ring. May serve as a membrane anchor for the Z ring	K03590	#N/A	1850.09	Oxic	1.16357	GW	2.99096	Oxic	-2.28834	GW
NODE_1217_length_32732_cov_4.775996_18	nzgw369	Patescibacteria	10.59	0.48	6.89	0.09	2.92	0.61	1.53	0.21	2.44	2.99	2.79	1.53	0.04	0	0	0	0	0.0638188	0	0	0	0	Cell division		Cell cycle control, cell division, chromosome partitioning	ftsZ	Essential cell division protein that forms a contractile ring structure (Z ring) at the future cell division site. The regulation of the ring assembly controls the timing and the location of cell division. One of the functions of the FtsZ ring is to recruit other cell division proteins to the septum to produce a new cell wall between the dividing cells. Binds GTP and shows GTPase activity	K03531	#N/A	286.082	Oxic	4.58995	GW	2.99097	Oxic	-2.28829	GW
NODE_337_length_87664_cov_12.087888_34	nzgw389	Patescibacteria	0.31	0.02	0.47	0.03	0.46	0.33	0.29	0.02	14.76	19.54	16.44	9.36	0	0	0	0	0	0.0406716	0	0	0	0	Cell division		Cell cycle control, cell division, chromosome partitioning	ftsZ	Essential cell division protein that forms a contractile ring structure (Z ring) at the future cell division site. The regulation of the ring assembly controls the timing and the location of cell division. One of the functions of the FtsZ ring is to recruit other cell division proteins to the septum to produce a new cell wall between the dividing cells. Binds GTP and shows GTPase activity	K03531	#N/A	15809	Oxic	1.11716	GW	2.99116	Oxic	-2.28652	GW
NODE_8_length_414344_cov_41.955565_355	nzgw366	Patescibacteria	3.81	0.57	4.18	0.24	102.32	19.54	199.87	21.25	37.12	46.02	35.01	18.9	15.66	0.23	0.56	0.04	0.0414554	0	0	0	0	0	Cell division		Cell cycle control, cell division, chromosome partitioning	ftsK	Belongs to the FtsK SpoIIIE SftA family		#N/A	9.88199	Oxic	3.73221	GW	3.15112	Oxic	-2.42026	GW
NODE_61_length_154739_cov_7.966705_36	nzgw425	Patescibacteria	0.68	0.04	0.3	0	5.41	3.41	1.35	0.28	25.54	56.63	22.25	24.18	0.07	0	0	0	0.0530196	0	0	0	0	0	Cell division		Posttranslational modification, protein turnover, chaperones	ftsH	Acts as a processive, ATP-dependent zinc metallopeptidase for both cytoplasmic and membrane proteins. Plays a role in the quality control of integral membrane proteins	K03798	#N/A	666.588	Oxic	0.657574	SGW	3.15116	Oxic	-2.4206	GW
NODE_15211_length_8210_cov_6.240450_2	nzgw484	Patescibacteria	0.00222682	0	0.0352513	0.00480809	0.0512825	0.102387	0	0.00102851	4.79868	6.27242	3.73617	3.40728	0	0	0	0	0.0829107	0	0	0	0	0	Cell division		Cell cycle control, cell division, chromosome partitioning	ftsZ	Essential cell division protein that forms a contractile ring structure (Z ring) at the future cell division site. The regulation of the ring assembly controls the timing and the location of cell division. One of the functions of the FtsZ ring is to recruit other cell division proteins to the septum to produce a new cell wall between the dividing cells. Binds GTP and shows GTPase activity	K03531	#N/A	Only in oxic samples	Oxic	0.881046	SGW	3.1512	Oxic	-2.42086	GW
NODE_3_length_601891_cov_5.610981_222	nzgw427	Patescibacteria	0.436646	0.013166	0.211412	0.00250743	0.314985	0.530542	0.138169	0.0219912	19.3464	31.7836	16.1144	12.5179	0.0225353	0.00213028	0	0.000623885	0	0.0494375	0	0	0	0	Cell division		Cell cycle control, cell division, chromosome partitioning	ftsK	PFAM cell divisionFtsK SpoIIIE		#N/A	1073.33	Oxic	0.815299	SGW	3.36322	Oxic	-2.58744	GW
NODE_89_length_76762_cov_5.226602_31	nzgw454	Patescibacteria	0	0	0	0	0.07	0.34	0.1	0.01	16.02	24.36	17.31	11.25	0	0	0	0	0	0.0511494	0	0	0	0	Cell division		Cell cycle control, cell division, chromosome partitioning	ftsK	DNA segregation ATPase FtsK SpoIIIE		#N/A	Only in oxic samples	Oxic	0.93186	SGW	3.36323	Oxic	-2.58741	GW
NODE_23201_length_3278_cov_1.796326_2	nzgw391	Patescibacteria	3	0.25	3.32	0.09	8.26	1.21	2.16	0.23	2.76	4.34	2.82	1.84	0.01	0	0.01	0	0	0.058712	0	0	0	0	Cell division		Posttranslational modification, protein turnover, chaperones	ftsH	Acts as a processive, ATP-dependent zinc metallopeptidase for both cytoplasmic and membrane proteins. Plays a role in the quality control of integral membrane proteins	K03798	#N/A	592.76	Oxic	2.8111	GW	3.36336	Oxic	-2.58709	GW
NODE_391_length_46695_cov_3.820136_29	nzgw434	Patescibacteria	0	0	0.25	0	5.41	1.94	1.05	0.28	10.38	33.69	10.56	9.64	0	0	0	0	0	0.0603429	0	0	0	0	Cell division		Posttranslational modification, protein turnover, chaperones	ftsH	Acts as a processive, ATP-dependent zinc metallopeptidase for both cytoplasmic and membrane proteins. Plays a role in the quality control of integral membrane proteins	K03798	#N/A	Only in oxic samples	Oxic	0.607259	SGW	3.36337	Oxic	-2.5871	GW
NODE_47089_length_4401_cov_2.869393_2	nzgw404	Patescibacteria	0.02	0	0.01	0	0.03	0.08	0.02	0	3.22	3.74	4.66	1.6	0.01	0	0	0	0	0.102299	0	0	0	0	Cell division		Cell cycle control, cell division, chromosome partitioning	ftsW	Belongs to the SEDS family		#N/A	432.106	Oxic	1.47001	GW	3.36365	Oxic	-2.5875	GW
NODE_4056_length_11367_cov_3.638094_6	nzgw434	Patescibacteria	0	0	0.25	0	5.41	1.94	1.05	0.28	10.38	33.69	10.56	9.64	0	0	0	0	0.0557287	0	0	0	0	0	Cell division		Cell cycle control, cell division, chromosome partitioning	ftsK	PFAM cell divisionFtsK SpoIIIE	K03466	#N/A	Only in oxic samples	Oxic	0.607259	SGW	3.43852	Oxic	-2.65277	GW
NODE_3_length_661751_cov_10.822417_635	nzgw418	Patescibacteria	0.01	0	0	0	0	0.85	0	0	20.74	55.19	20.31	27.74	0	0	0	0	0.17897	0	0	0	0	0	Cell division		Cell cycle control, cell division, chromosome partitioning	ftsE	TIGRFAM Cell division ATP-binding protein FtsE	K09812	#N/A	11127.9	Oxic	0.490079	SGW	3.43863	Oxic	-2.65356	GW
NODE_96742_length_2287_cov_3.534626_2	nzgw421	Patescibacteria	0	0	0	0	0.577945	0.359053	0.512364	0.0798703	8.89803	12.2106	10.408	6.02106	0.00107005	0.00161845	0	0	0.101144	0	0	0	0	0	Cell division		Posttranslational modification, protein turnover, chaperones	ftsH	Acts as a processive, ATP-dependent zinc metallopeptidase for both cytoplasmic and membrane proteins. Plays a role in the quality control of integral membrane proteins	K03798	#N/A	4843.7	Oxic	1.0924	GW	3.67737	Oxic	-2.85232	GW
NODE_632_length_19840_cov_5.882905_18	nzgw419	Patescibacteria	0.1	0.01	0.24	0.01	6.47	3.43	1.16	0.41	18.63	42.32	15.12	19.46	0	0	0	0	0.105011	0	0	0	0	0	Cell division		Posttranslational modification, protein turnover, chaperones	ftsH	Acts as a processive, ATP-dependent zinc metallopeptidase for both cytoplasmic and membrane proteins. Plays a role in the quality control of integral membrane proteins	K03798	#N/A	6601.49	Oxic	0.635636	SGW	4.0622	Oxic	-3.196	GW
NODE_5116_length_9894_cov_3.729356_4	nzgw381	Patescibacteria	0.14	0	0.11	0.01	0.09	0.27	0.01	0	8.96	13.97	10.13	7.53	0	0	0	0	0	0.0875707	0	0	0	0	Cell division		Cell cycle control, cell division, chromosome partitioning	ftsK	Belongs to the FtsK SpoIIIE SftA family		#N/A	3974.85	Oxic	0.89223	SGW	4.11372	Oxic	-3.23862	GW
NODE_1_length_1070957_cov_9.974966_3	nzgw387	Patescibacteria	2.15	0.14	5.48	0.23	31.6	7.13	9.41	0.94	28.57	37.32	26.29	16.3	0.23	0.02	0.01	0	0.0780024	0.0295439	0	0	0	0	Cell division		Posttranslational modification, protein turnover, chaperones	ftsH	Acts as a processive, ATP-dependent zinc metallopeptidase for both cytoplasmic and membrane proteins. Plays a role in the quality control of integral membrane proteins	K03798	#N/A	203.789	Oxic	1.67116	GW	4.1258	Oxic	-3.28767	GW
NODE_3_length_661751_cov_10.822417_146	nzgw418	Patescibacteria	0.01	0	0	0	0	0.85	0	0	20.74	55.19	20.31	27.74	0	0	0	0	0.118906	0	0	0	0	0	Cell division		Posttranslational modification, protein turnover, chaperones	ftsH	Acts as a processive, ATP-dependent zinc metallopeptidase for both cytoplasmic and membrane proteins. Plays a role in the quality control of integral membrane proteins	K03798	#N/A	11127.9	Oxic	0.490079	SGW	4.222	Oxic	-3.33863	GW
NODE_43947_length_4723_cov_4.142547_2	nzgw484	Patescibacteria	0.00222682	0	0.0352513	0.00480809	0.0512825	0.102387	0	0.00102851	4.79868	6.27242	3.73617	3.40728	0	0	0	0	0	0.100353	0	0	0	0	Cell division		Cell cycle control, cell division, chromosome partitioning	ftsK	FtsK SpoIIIE family protein	K03466	#N/A	Only in oxic samples	Oxic	0.881046	SGW	4.29644	Oxic	-3.40728	GW
NODE_8828_length_7309_cov_3.278242_7	nzgw477	Patescibacteria	0	0	0.00479122	0	0.0162637	0.0911945	0	0	2.73779	3.90014	3.01199	2.05195	0	0	0	0	0.248732	0.0706566	0	0	0	0	Cell division		Cell cycle control, cell division, chromosome partitioning	ftsZ	Essential cell division protein that forms a contractile ring structure (Z ring) at the future cell division site. The regulation of the ring assembly controls the timing and the location of cell division. One of the functions of the FtsZ ring is to recruit other cell division proteins to the septum to produce a new cell wall between the dividing cells. Binds GTP and shows GTPase activity	K03531	#N/A	Only in oxic samples	Oxic	0.954918	SGW	4.97933	Oxic	-4.07208	GW
NODE_1461_length_21373_cov_3.454404_14	nzgw402	Patescibacteria	0.03	0	0.03	0	0.05	0.14	0.05	0.01	5	7.89	8.21	3.45	0	0	0	0	0	0.382693	0	0	0	0	Cell division		Cell cycle control, cell division, chromosome partitioning	ftsZ	Essential cell division protein that forms a contractile ring structure (Z ring) at the future cell division site. The regulation of the ring assembly controls the timing and the location of cell division. One of the functions of the FtsZ ring is to recruit other cell division proteins to the septum to produce a new cell wall between the dividing cells. Binds GTP and shows GTPase activity	K03531	#N/A	1850.09	Oxic	1.16357	GW	5.26101	Oxic	-4.3222	GW
NODE_3875_length_8659_cov_5.164910_5	nzgw63	Nanoarchaeota	0.00274754	0	0.00207116	0	0.0316373	0.0053757	0.0674553	0.0063451	0.0256205	0.0203128	0.0199291	0.0124233	15.9223	0.149523	0.602666	0.021157	0	0	0.0485054	0	0	0	Cell motility		Cell motility	flgK	Domain of unknown function (DUF4082)		SP(Sec/SPI)	0.00387161	Dysoxic	77.5064	GW	-6.37635	Dysoxic	-6.35773	GW
NODE_1183_length_26141_cov_3.005380_22	nzgw26	Micrarchaeota	0	0	0	0	0.00127975	0	0.00141679	0	0.000902645	0	0.000453458	0	5.61144	0.0752302	5.24159	0.320275	0	0	0.0115986	0	0.0145264	0	Cell motility		Cell motility		Type II/IV secretion system protein		OTHER	0.000120094	Dysoxic	27.4512	GW	-4.45473	Dysoxic	-4.38719	GW
NODE_2007_length_14590_cov_2.377358_8	nzgw358	Patescibacteria	0.00231735	0	0	0	0.00148243	0.00113351	0	0	0	0.0128493	0.00105055	0	0.00491849	0	10.7195	1.296	0	0	0	0	0.0442132	0	Cell motility		Cell motility		domain, Protein		SP(Sec/SPI)	0.000522256	Dysoxic	8.19033	GW	-4.19993	Dysoxic	-4.17739	GW
NODE_28_length_175157_cov_22.678746_20	nzgw456	Patescibacteria	0.00304459	0.00410926	0.0154919	0.00164345	0.0681678	0.0268061	0.0043124	0.000703111	0.0989087	0.0675268	0.0455477	0.0495592	0.272328	0.0251325	109.979	52.4809	0	0	0	0	0	0.347675	Cell motility		Cell motility		PFAM Uncharacterised protein family UPF0150		OTHER	0.000790178	Dysoxic	2.09826	GW	-3.95385	Dysoxic	4.90851	SGW
NODE_183_length_73328_cov_6.556067_70	nzgw457	Patescibacteria	0.00386457	0	0.00436982	0	0.0024722	0.0113419	0.00821075	0	0.00348742	0.0214283	0.00262794	0	0.0550733	0	11.1822	16.4184	0	0	0	0	0	0.303716	Cell motility		Cell motility		PFAM Uncharacterised protein family UPF0150		OTHER	0.000696697	Dysoxic	0.684588	SGW	-3.95384	Dysoxic	4.90851	SGW
NODE_374_length_45202_cov_6.901111_45	nzgw476	Patescibacteria	0.407203	0.0483646	0.214872	0.00879223	0.00347322	0.00398356	0.00769023	0.00125385	0.00367463	0.0150524	0.00369202	0.00184121	0.0658492	0.0224092	2.09563	20.9713	0	0	0	0	0	0.0390877	Cell motility		Cell motility		Periplasmic Protein		OTHER	0.0103633	Dysoxic	0.13297	SGW	-3.95375	Dysoxic	4.90842	SGW
NODE_28_length_175157_cov_22.678746_21	nzgw456	Patescibacteria	0.00304459	0.00410926	0.0154919	0.00164345	0.0681678	0.0268061	0.0043124	0.000703111	0.0989087	0.0675268	0.0455477	0.0495592	0.272328	0.0251325	109.979	52.4809	0	0	0	0	0	0.24466	Cell motility		Cell motility		mRNA binding		OTHER	0.000790178	Dysoxic	2.09826	GW	-3.5725	Dysoxic	4.51284	SGW
NODE_558_length_24520_cov_4.755195_11	nzgw460	Patescibacteria	0.00484293	0	0.00365072	0	0.0908765	0.0157924	0.0503036	0.00745609	0.0043703	0	0.0102456	0.00328467	13.5584	40.3639	0.302892	0.0520357	0	0	0	0.0126006	0	0	Cell motility		Cell motility	flgK	WD40 repeat, subgroup		OTHER	0.0011719	Dysoxic	0.346803	SGW	-3.47752	Dysoxic	4.48158	SGW
NODE_8125_length_10053_cov_2.737515_8	nzgw26	Micrarchaeota	0	0	0	0	0.00127975	0	0.00141679	0	0.000902645	0	0.000453458	0	5.61144	0.0752302	5.24159	0.320275	0	0	0.0216335	0	0	0	Cell motility		Cell motility	gspF2	Type II secretion system		OTHER	0.000120094	Dysoxic	27.4512	GW	-3.4645	Dysoxic	-3.35396	GW
NODE_797_length_19920_cov_4.912723_20	nzgw63	Nanoarchaeota	0.00274754	0	0.00207116	0	0.0316373	0.0053757	0.0674553	0.0063451	0.0256205	0.0203128	0.0199291	0.0124233	15.9223	0.149523	0.602666	0.021157	0	0	0.0129728	0	0	0	Cell motility		Cell motility		Type II/IV secretion system protein		OTHER	0.00387161	Dysoxic	77.5064	GW	-3.12268	Dysoxic	-2.98187	GW
NODE_29430_length_4086_cov_6.035057_3	nzgw63	Nanoarchaeota	0.00274754	0	0.00207116	0	0.0316373	0.0053757	0.0674553	0.0063451	0.0256205	0.0203128	0.0199291	0.0124233	15.9223	0.149523	0.602666	0.021157	0	0	0.00809001	0	0	0	Cell motility		Cell motility		Type II secretion system (T2SS), protein F		OTHER	0.00387161	Dysoxic	77.5064	GW	-3.12197	Dysoxic	-2.98192	GW
NODE_156_length_132653_cov_4.041650_51	nzgw498	Patescibacteria	0.0019904	0	0.00450123	0.00429762	0.00254655	0.00389431	0.00281922	0	0.0071846	0	0.0135349	0.00539988	0.0325893	0	1.64588	7.51937	0	0	0	0	0	0.0102575	Cell motility		Cell motility	flgK	Fibronectin type 3 domain		SP(Sec/SPI)	0.00167317	Dysoxic	0.227141	SGW	-3.05232	Dysoxic	3.97039	SGW
NODE_621_length_61462_cov_4.405178_47	nzgw399	Patescibacteria	0	0	0	0	0.00162478	0.00124235	0.00179875	0	0	0.0281662	0.000575711	0.000861323	0.0354251	0.00116479	2.43894	8.13176	0	0	0	0	0	0.0135782	Cell motility		Cell motility	flgK	WD40 repeat, subgroup		OTHER	0.00107691	Dysoxic	0.303602	SGW	-3.05232	Dysoxic	3.97041	SGW
NODE_291_length_51605_cov_6.392530_41	nzgw476	Patescibacteria	0.407203	0.0483646	0.214872	0.00879223	0.00347322	0.00398356	0.00769023	0.00125385	0.00367463	0.0150524	0.00369202	0.00184121	0.0658492	0.0224092	2.09563	20.9713	0	0	0	0	0	0.019897	Cell motility		Cell motility		Periplasmic Protein		SP(Sec/SPI)	0.0103633	Dysoxic	0.13297	SGW	-3.05231	Dysoxic	3.97001	SGW
NODE_25287_length_7756_cov_2.266798_1	nzgw27	Micrarchaeota	0	0	0	0	0.0119459	0.00114177	0.00330625	0	0	0	0	0	4.84888	0.0749339	0.578749	0.0495343	0	0	0	0	0	0.0409029	Cell motility		Cell motility	gspF2	Type II secretion system		OTHER	0.000984247	Dysoxic	43.3316	GW	-3.05209	Dysoxic	3.96999	SGW
NODE_8001_length_12443_cov_2.070849_1	nzgw341	Patescibacteria	0	0	0.00336963	0.00241291	0.0133445	0.01239	0.0105524	0.017205	0.000672301	0.107404	0.00101322	0.00202118	1.94584	0.0409993	0.0349463	0.00320195	0	0	0.0010081	0	0	0	Cell motility		Cell motility	flgK	Fibronectin type 3 domain		SP(Sec/SPI)	0.0280471	Dysoxic	10.8263	GW	-2.67427	Dysoxic	-2.47232	GW
NODE_29430_length_4086_cov_6.035057_1	nzgw63	Nanoarchaeota	0.00274754	0	0.00207116	0	0.0316373	0.0053757	0.0674553	0.0063451	0.0256205	0.0203128	0.0199291	0.0124233	15.9223	0.149523	0.602666	0.021157	0.0477021	0	0.0303969	0	0	0	Cell motility		Cell motility	gspE2	Type II/IV secretion system protein		OTHER	0.00387161	Dysoxic	77.5064	GW	-1.56176	Dysoxic	-4.49084	GW
NODE_1826_length_18659_cov_3.525191_17	nzgw402	Patescibacteria	0.0285396	0	0.0332793	0.00481423	0.0502069	0.141343	0.0480034	0.0070028	5.00118	7.89256	8.21247	3.44852	0.00270421	0.000818018	0	0.000958277	0	0.0187461	0	0	0	0	Cell motility		Cell motility	flgK	WD40 repeat, subgroup		OTHER	1850.09	Oxic	1.16357	GW	2.48455	Oxic	-1.90287	GW
NODE_18234_length_7458_cov_2.268638_1	nzgw426	Patescibacteria	0.0463752	0.0142451	0.0551506	0.0172642	0.361115	0.127499	0.249156	0.0742299	2.59899	3.11231	3.0256	1.48266	0.07758	0.0249346	0.188601	0.0201892	0	0.00743055	0	0	0	0	Cell motility		Cell motility		Required for morphogenesis and for the elongation of the flagellar filament by facilitating polymerization of the flagellin monomers at the tip of growing filament. Forms a capping structure, which prevents flagellin subunits (transported through the central channel of the flagellum) from leaking out without polymerization at the distal end		OTHER	11.9546	Oxic	1.35484	GW	2.48473	Oxic	-1.90199	GW
NODE_9372_length_5059_cov_4.308019_3	nzgw417	Patescibacteria	0.0783515	0.00667897	2.23197	0.0563916	2.83498	1.74949	0.578255	0.17269	7.83586	17.9418	9.79848	10.5686	0.0491809	0.0327801	0	0.000738475	0	0.0873046	0	0	0	0	Cell motility		Cell motility		Leucine-rich repeat (LRR) protein		OTHER	217.065	Oxic	0.766712	SGW	3.36351	Oxic	-2.58732	GW
NODE_81_length_116032_cov_5.807067_100	nzgw427	Patescibacteria	0.436646	0.013166	0.211412	0.00250743	0.314985	0.530542	0.138169	0.0219912	19.3464	31.7836	16.1144	12.5179	0.0225353	0.00213028	0	0.000623885	0.0371582	0.112591	0	0	0	0	Cell motility		Cell motility		dockerin type I repeat-containing domain protein		SP(Sec/SPI)	1073.33	Oxic	0.815299	SGW	4.67367	Oxic	-3.7879	GW
NODE_23438_length_6317_cov_2.759361_7	nzgw344	Patescibacteria	0	0	0	0	0.0629419	0.0203614	0.00804017	0.0026218	0	0	0.000857782	0.00128333	4.92935	0.249909	3.17237	0.349684	#N/A	#N/A	#N/A	#N/A	#N/A	#N/A	Cell motility		Cell motility		ABC-type uncharacterized transport system		OTHER	0.00368168	Dysoxic	13.1016	GW	#N/A	#N/A	#N/A	#N/A
NODE_45051_length_6059_cov_1.969518_1	nzgw368	Patescibacteria	0.403718	0.0366535	0.20563	0.00130886	0.0232668	0.0130463	0.0223238	0.0044797	0.128004	0.20167	0.187968	0.10114	4.48987	0.172358	0	0	#N/A	#N/A	#N/A	#N/A	#N/A	#N/A	Cell motility		Cell motility		ABC-type uncharacterized transport system		OTHER	0.095034	Dysoxic	10.2906	GW	#N/A	#N/A	#N/A	#N/A
NODE_1725_length_13004_cov_6.215478_10	nzgw54	Nanoarchaeota	0.00245894	0	0.00278042	0	1.36013	0.218101	1.63347	0.10638	0.540689	0.354494	0.367119	0.151766	19.7348	0.197719	0.559136	0.0268609	#N/A	#N/A	#N/A	#N/A	#N/A	#N/A	Cell motility		Cell motility	flgK	bacterial-type flagellum-dependent cell motility		OTHER	0.0769611	Dysoxic	22.932	GW	#N/A	#N/A	#N/A	#N/A
NODE_5665_length_7333_cov_3.734470_3	nzgw54	Nanoarchaeota	0.00245894	0	0.00278042	0	1.36013	0.218101	1.63347	0.10638	0.540689	0.354494	0.367119	0.151766	19.7348	0.197719	0.559136	0.0268609	#N/A	#N/A	#N/A	#N/A	#N/A	#N/A	Cell motility		Cell motility	flgK	bacterial-type flagellum-dependent cell motility		SP(Sec/SPI)	0.0769611	Dysoxic	22.932	GW	#N/A	#N/A	#N/A	#N/A
NODE_11517_length_8645_cov_2.749296_5	nzgw30	Micrarchaeota	0.00201259	0	0.00113786	0.00108639	0.0643736	0.0108288	0.104049	0.0134787	0.00363236	0	0.00729909	0.00136502	5.46221	0.109834	2.33586	0.135154	#N/A	#N/A	#N/A	#N/A	#N/A	#N/A	Cell motility		Cell motility		competence protein COMEC		LIPO(Sec/SPII)	0.00867264	Dysoxic	29.3677	GW	#N/A	#N/A	#N/A	#N/A
NODE_1439_length_26533_cov_3.831705_26	nzgw500	Patescibacteria	0	0	0.0035789	0	0.00404949	0.00154817	0.0112077	0.00219283	0.00142811	0	0.000717433	0	8.27538	1.1496	0.26724	0.0272064	#N/A	#N/A	#N/A	#N/A	#N/A	#N/A	Cell motility		Cell motility	comEC	competence protein COMEC		OTHER	0.000847878	Dysoxic	7.25391	GW	#N/A	#N/A	#N/A	#N/A
NODE_13736_length_11249_cov_3.062275_9	nzgw377	Patescibacteria	0.00168777	0	0	0.000911049	0.00539841	0.00165111	0.00119529	0	0	0	0	0	0.0204699	0.00851414	0.278222	4.14193	#N/A	#N/A	#N/A	#N/A	#N/A	#N/A	Cell motility		Cell motility	flgK	Domain of unknown function (DUF4082)		OTHER	0.000812415	Dysoxic	0.0739159	SGW	#N/A	#N/A	#N/A	#N/A
NODE_3265_length_9328_cov_4.748669_13	nzgw63	Nanoarchaeota	0.00274754	0	0.00207116	0	0.0316373	0.0053757	0.0674553	0.0063451	0.0256205	0.0203128	0.0199291	0.0124233	15.9223	0.149523	0.602666	0.021157	#N/A	#N/A	#N/A	#N/A	#N/A	#N/A	Cell motility		Cell motility	flgK	Domain of unknown function (DUF4082)		SP(Sec/SPI)	0.00387161	Dysoxic	77.5064	GW	#N/A	#N/A	#N/A	#N/A
NODE_27995_length_4157_cov_4.700446_7	nzgw58	Nanoarchaeota	0.00544388	0	0.00820747	0	0.185733	0.0310661	0.364977	0.018858	0.0393008	0.0201235	0.0263245	0.0153844	13.0026	0.146465	0.553275	0.0297338	#N/A	#N/A	#N/A	#N/A	#N/A	#N/A	Cell motility		Cell motility	flgK	Domain of unknown function (DUF4082)		LIPO(Sec/SPII)	0.0173662	Dysoxic	54.2208	GW	#N/A	#N/A	#N/A	#N/A
NODE_37203_length_6542_cov_3.653481_4	nzgw385	Patescibacteria	0.000974114	0	0	0	0.0012463	0.000952952	0.00137975	0	0	0	0.000441604	0	0.0124051	0.000893458	0.929527	6.5824	#N/A	#N/A	#N/A	#N/A	#N/A	#N/A	Cell motility		Cell motility		domain, Protein		OTHER	0.000221243	Dysoxic	0.143672	SGW	#N/A	#N/A	#N/A	#N/A
NODE_9253_length_13937_cov_3.716995_11	nzgw385	Patescibacteria	0.000974114	0	0	0	0.0012463	0.000952952	0.00137975	0	0	0	0.000441604	0	0.0124051	0.000893458	0.929527	6.5824	#N/A	#N/A	#N/A	#N/A	#N/A	#N/A	Cell motility		Cell motility		domain, Protein		OTHER	0.000221243	Dysoxic	0.143672	SGW	#N/A	#N/A	#N/A	#N/A
NODE_23802_length_7958_cov_2.160903_6	nzgw394	Patescibacteria	0	0	0	0	0	0	0	0	0	0	0	0	4.7416	0.124005	2.06065	0.131737	#N/A	#N/A	#N/A	#N/A	#N/A	#N/A	Cell motility		Cell motility		domain, Protein		OTHER	0	Dysoxic	26.598	GW	#N/A	#N/A	#N/A	#N/A
NODE_13260_length_6298_cov_2.162862_1	nzgw358	Patescibacteria	0.00231735	0	0	0	0.00148243	0.00113351	0	0	0	0.0128493	0.00105055	0	0.00491849	0	10.7195	1.296	#N/A	#N/A	#N/A	#N/A	#N/A	#N/A	Cell motility		Cell motility		domain, Protein		OTHER	0.000522256	Dysoxic	8.19033	GW	#N/A	#N/A	#N/A	#N/A
NODE_1506_length_37444_cov_5.266645_10	nzgw375	Patescibacteria	0	0	0	0	0.00280902	0.00107392	0	0	0	0	0.00248831	0	0.0193055	0	0.326616	8.78329	#N/A	#N/A	#N/A	#N/A	#N/A	#N/A	Cell motility		Cell motility		domain, Protein		OTHER	0.000232632	Dysoxic	0.0399823	SGW	#N/A	#N/A	#N/A	#N/A
NODE_993_length_20599_cov_2.572810_5	nzgw506	Patescibacteria	0.00224722	0	0	0	0.00287513	0.0010992	0	0.000518967	0.00506977	0.0124604	0.0061125	0.00304831	0.0156716	0.00206115	14.2455	3.69247	#N/A	#N/A	#N/A	#N/A	#N/A	#N/A	Cell motility		Cell motility	XK27_02140	Endonuclease Exonuclease Phosphatase		OTHER	0.000620628	Dysoxic	3.84667	GW	#N/A	#N/A	#N/A	#N/A
NODE_51375_length_5712_cov_3.119478_5	nzgw353	Patescibacteria	0	0	0.0333464	0.00454828	0.247947	0.0769338	0.274497	0.0642137	0.0202764	0.0467204	0.021009	0.0133346	6.86651	0.146838	0.457348	0.0226335	#N/A	#N/A	#N/A	#N/A	#N/A	#N/A	Cell motility		Cell motility		Endonuclease Exonuclease Phosphatase		SP(Sec/SPI)	0.0357129	Dysoxic	21.11	GW	#N/A	#N/A	#N/A	#N/A
NODE_182_length_122270_cov_4.590066_32	nzgw399	Patescibacteria	0	0	0	0	0.00162478	0.00124235	0.00179875	0	0	0.0281662	0.000575711	0.000861323	0.0354251	0.00116479	2.43894	8.13176	#N/A	#N/A	#N/A	#N/A	#N/A	#N/A	Cell motility		Cell motility		Endonuclease/Exonuclease/phosphatase family		OTHER	0.00107691	Dysoxic	0.303602	SGW	#N/A	#N/A	#N/A	#N/A
NODE_5712_length_7311_cov_4.577886_5	nzgw63	Nanoarchaeota	0.00274754	0	0.00207116	0	0.0316373	0.0053757	0.0674553	0.0063451	0.0256205	0.0203128	0.0199291	0.0124233	15.9223	0.149523	0.602666	0.021157	#N/A	#N/A	#N/A	#N/A	#N/A	#N/A	Cell motility		Cell motility	flgK	extracellular nuclease		SP(Sec/SPI)	0.00387161	Dysoxic	77.5064	GW	#N/A	#N/A	#N/A	#N/A
NODE_4052_length_8471_cov_4.635569_13	nzgw63	Nanoarchaeota	0.00274754	0	0.00207116	0	0.0316373	0.0053757	0.0674553	0.0063451	0.0256205	0.0203128	0.0199291	0.0124233	15.9223	0.149523	0.602666	0.021157	#N/A	#N/A	#N/A	#N/A	#N/A	#N/A	Cell motility		Cell motility	flgK	Fibronectin type 3 domain		SP(Sec/SPI)	0.00387161	Dysoxic	77.5064	GW	#N/A	#N/A	#N/A	#N/A
NODE_133470_length_3605_cov_3.393800_2	nzgw348	Patescibacteria	0.0200153	0.00102912	0.0129326	0	0.308515	0.0689981	0.3051	0.0369784	0.0137615	0.031709	0.0099379	0.00387864	5.66944	0.0708098	0.429196	0.0307226	#N/A	#N/A	#N/A	#N/A	#N/A	#N/A	Cell motility		Cell motility	flgK	Fibronectin type 3 domain		OTHER	0.0437008	Dysoxic	27.7271	GW	#N/A	#N/A	#N/A	#N/A
NODE_53548_length_5606_cov_2.356062_5	nzgw361	Patescibacteria	0	0	0.00143221	0	0.0226873	0.00495638	0.0304988	0.00468013	0.02286	0.0702313	0.0482331	0.0146042	3.91882	0.0534399	0.19861	0.00816559	#N/A	#N/A	#N/A	#N/A	#N/A	#N/A	Cell motility		Cell motility	fliC	Flagellin is the subunit protein which polymerizes to form the filaments of bacterial flagella		OTHER	0.0175625	Dysoxic	27.1861	GW	#N/A	#N/A	#N/A	#N/A
NODE_15954_length_10406_cov_2.946038_1	nzgw204	Dependentiae	0.00423997	0	0.000799049	0	0.0207947	0.00414786	0.00700647	0.00261112	0.0127539	0	0.00736822	0.000479287	0.0372823	0.00453706	7.50556	5.53443	#N/A	#N/A	#N/A	#N/A	#N/A	#N/A	Cell motility		Cell motility	pseB	Flagellin modification protein FlmA		OTHER	0.00153395	Dysoxic	1.36955	GW	#N/A	#N/A	#N/A	#N/A
NODE_42002_length_6113_cov_2.061749_3	nzgw340	Patescibacteria	0	0	0.00373478	0	0	0.0016156	0.00701753	0	0.00149031	0	0	0.0033603	0.00801188	0	2.00306	4.15667	#N/A	#N/A	#N/A	#N/A	#N/A	#N/A	Cell motility		Cell motility		HI0933 family		OTHER	0.000930568	Dysoxic	0.486181	SGW	#N/A	#N/A	#N/A	#N/A
NODE_271941_length_2437_cov_5.492660_1	nzgw492	Patescibacteria	0	0.00304213	0	0	0.0288374	0.0220498	0.079813	0.0182182	0.0101699	0	0.00510901	0.0038218	11.6864	0.620197	3.84391	0.420786	#N/A	#N/A	#N/A	#N/A	#N/A	#N/A	Cell motility		Cell motility		HicA toxin of bacterial toxin-antitoxin,		OTHER	0.00344091	Dysoxic	14.3866	GW	#N/A	#N/A	#N/A	#N/A
NODE_4673_length_15487_cov_7.835676_15	nzgw492	Patescibacteria	0	0.00304213	0	0	0.0288374	0.0220498	0.079813	0.0182182	0.0101699	0	0.00510901	0.0038218	11.6864	0.620197	3.84391	0.420786	#N/A	#N/A	#N/A	#N/A	#N/A	#N/A	Cell motility		Cell motility		HicA toxin of bacterial toxin-antitoxin,		OTHER	0.00344091	Dysoxic	14.3866	GW	#N/A	#N/A	#N/A	#N/A
NODE_12_length_307296_cov_23.181919_315	nzgw456	Patescibacteria	0.00304459	0.00410926	0.0154919	0.00164345	0.0681678	0.0268061	0.0043124	0.000703111	0.0989087	0.0675268	0.0455477	0.0495592	0.272328	0.0251325	109.979	52.4809	#N/A	#N/A	#N/A	#N/A	#N/A	#N/A	Cell motility		Cell motility		HicA toxin of bacterial toxin-antitoxin,		OTHER	0.000790178	Dysoxic	2.09826	GW	#N/A	#N/A	#N/A	#N/A
NODE_40_length_148725_cov_22.862971_109	nzgw456	Patescibacteria	0.00304459	0.00410926	0.0154919	0.00164345	0.0681678	0.0268061	0.0043124	0.000703111	0.0989087	0.0675268	0.0455477	0.0495592	0.272328	0.0251325	109.979	52.4809	#N/A	#N/A	#N/A	#N/A	#N/A	#N/A	Cell motility		Cell motility		HicA toxin of bacterial toxin-antitoxin,		OTHER	0.000790178	Dysoxic	2.09826	GW	#N/A	#N/A	#N/A	#N/A
NODE_8_length_325138_cov_15.051213_152	nzgw486	Patescibacteria	0.00135755	0	0	0	0.026053	0.0292172	0.00384569	0.000627017	0.00367518	0	0.00553886	0.000920744	0.115254	0.00373543	78.9181	14.6075	#N/A	#N/A	#N/A	#N/A	#N/A	#N/A	Cell motility		Cell motility		HicA toxin of bacterial toxin-antitoxin,		OTHER	0.000253566	Dysoxic	5.40046	GW	#N/A	#N/A	#N/A	#N/A
NODE_10560_length_8968_cov_3.772465_5	nzgw378	Patescibacteria	0	0	0	0	0.0130712	0.0036344	0.0157864	0.00343183	0.00335254	0	0.000842101	0.000629934	11.919	1.0001	3.79152	0.382211	#N/A	#N/A	#N/A	#N/A	#N/A	#N/A	Cell motility		Cell motility		HicA toxin of bacterial toxin-antitoxin,		OTHER	0.000794649	Dysoxic	11.3262	GW	#N/A	#N/A	#N/A	#N/A
NODE_614_length_38608_cov_4.056617_37	nzgw378	Patescibacteria	0	0	0	0	0.0130712	0.0036344	0.0157864	0.00343183	0.00335254	0	0.000842101	0.000629934	11.919	1.0001	3.79152	0.382211	#N/A	#N/A	#N/A	#N/A	#N/A	#N/A	Cell motility		Cell motility		HicA toxin of bacterial toxin-antitoxin,		OTHER	0.000794649	Dysoxic	11.3262	GW	#N/A	#N/A	#N/A	#N/A
NODE_7972_length_10129_cov_2.539369_6	nzgw26	Micrarchaeota	0	0	0	0	0.00127975	0	0.00141679	0	0.000902645	0	0.000453458	0	5.61144	0.0752302	5.24159	0.320275	#N/A	#N/A	#N/A	#N/A	#N/A	#N/A	Cell motility		Cell motility		HicA toxin of bacterial toxin-antitoxin,		OTHER	0.000120094	Dysoxic	27.4512	GW	#N/A	#N/A	#N/A	#N/A
NODE_44062_length_6121_cov_3.421000_4	nzgw384	Patescibacteria	0	0	0	0	0.132098	0.0410023	0.0376466	0.00519374	0.00645749	0.0113365	0.00417089	0.00208002	6.91643	0.622581	1.89203	0.096109	#N/A	#N/A	#N/A	#N/A	#N/A	#N/A	Cell motility		Cell motility		HicA toxin of bacterial toxin-antitoxin,		OTHER	0.00839655	Dysoxic	11.5493	GW	#N/A	#N/A	#N/A	#N/A
NODE_153_length_75211_cov_3.866853_54	nzgw500	Patescibacteria	0	0	0.0035789	0	0.00404949	0.00154817	0.0112077	0.00219283	0.00142811	0	0.000717433	0	8.27538	1.1496	0.26724	0.0272064	#N/A	#N/A	#N/A	#N/A	#N/A	#N/A	Cell motility		Cell motility		HicA toxin of bacterial toxin-antitoxin,		OTHER	0.000847878	Dysoxic	7.25391	GW	#N/A	#N/A	#N/A	#N/A
NODE_602_length_41183_cov_7.123326_33	nzgw489	Patescibacteria	0.00539135	0	0.0213367	0	0.117262	0.0210969	0.0190909	0	0.0048652	0.029894	0	0	13.1806	0.929651	4.44009	1.72337	#N/A	#N/A	#N/A	#N/A	#N/A	#N/A	Cell motility		Cell motility		HicA toxin of bacterial toxin-antitoxin,		OTHER	0.00359969	Dysoxic	6.57862	GW	#N/A	#N/A	#N/A	#N/A
NODE_31487_length_7075_cov_5.818522_5	nzgw348	Patescibacteria	0.0200153	0.00102912	0.0129326	0	0.308515	0.0689981	0.3051	0.0369784	0.0137615	0.031709	0.0099379	0.00387864	5.66944	0.0708098	0.429196	0.0307226	#N/A	#N/A	#N/A	#N/A	#N/A	#N/A	Cell motility		Cell motility		HicA toxin of bacterial toxin-antitoxin,		OTHER	0.0437008	Dysoxic	27.7271	GW	#N/A	#N/A	#N/A	#N/A
NODE_6403_length_16908_cov_3.493060_20	nzgw337	Patescibacteria	0.00109724	0	0	0	0	0	0	0	0.00198031	0.012168	0.000497421	0.00148838	0.0119769	0.112715	0.563212	6.2213	#N/A	#N/A	#N/A	#N/A	#N/A	#N/A	Cell motility		Cell motility		HicA toxin of bacterial toxin-antitoxin,		OTHER	0.000831322	Dysoxic	0.0911774	SGW	#N/A	#N/A	#N/A	#N/A
NODE_921_length_49038_cov_3.206963_40	nzgw337	Patescibacteria	0.00109724	0	0	0	0	0	0	0	0.00198031	0.012168	0.000497421	0.00148838	0.0119769	0.112715	0.563212	6.2213	#N/A	#N/A	#N/A	#N/A	#N/A	#N/A	Cell motility		Cell motility		HicA toxin of bacterial toxin-antitoxin,		OTHER	0.000831322	Dysoxic	0.0911774	SGW	#N/A	#N/A	#N/A	#N/A
NODE_2993_length_9736_cov_5.235049_8	nzgw63	Nanoarchaeota	0.00274754	0	0.00207116	0	0.0316373	0.0053757	0.0674553	0.0063451	0.0256205	0.0203128	0.0199291	0.0124233	15.9223	0.149523	0.602666	0.021157	#N/A	#N/A	#N/A	#N/A	#N/A	#N/A	Cell motility		Cell motility		HicA toxin of bacterial toxin-antitoxin,		OTHER	0.00387161	Dysoxic	77.5064	GW	#N/A	#N/A	#N/A	#N/A
NODE_2338_length_10992_cov_3.474013_2	nzgw460	Patescibacteria	0.00484293	0	0.00365072	0	0.0908765	0.0157924	0.0503036	0.00745609	0.0043703	0	0.0102456	0.00328467	13.5584	40.3639	0.302892	0.0520357	#N/A	#N/A	#N/A	#N/A	#N/A	#N/A	Cell motility		Cell motility		HicA toxin of bacterial toxin-antitoxin,		OTHER	0.0011719	Dysoxic	0.346803	SGW	#N/A	#N/A	#N/A	#N/A
NODE_21306_length_4568_cov_4.816730_5	nzgw58	Nanoarchaeota	0.00544388	0	0.00820747	0	0.185733	0.0310661	0.364977	0.018858	0.0393008	0.0201235	0.0263245	0.0153844	13.0026	0.146465	0.553275	0.0297338	#N/A	#N/A	#N/A	#N/A	#N/A	#N/A	Cell motility		Cell motility		HicA toxin of bacterial toxin-antitoxin,		OTHER	0.0173662	Dysoxic	54.2208	GW	#N/A	#N/A	#N/A	#N/A
NODE_64569_length_3073_cov_4.797764_5	nzgw58	Nanoarchaeota	0.00544388	0	0.00820747	0	0.185733	0.0310661	0.364977	0.018858	0.0393008	0.0201235	0.0263245	0.0153844	13.0026	0.146465	0.553275	0.0297338	#N/A	#N/A	#N/A	#N/A	#N/A	#N/A	Cell motility		Cell motility		HicA toxin of bacterial toxin-antitoxin,		OTHER	0.0173662	Dysoxic	54.2208	GW	#N/A	#N/A	#N/A	#N/A
NODE_76621_length_4308_cov_3.291617_4	nzgw385	Patescibacteria	0.000974114	0	0	0	0.0012463	0.000952952	0.00137975	0	0	0	0.000441604	0	0.0124051	0.000893458	0.929527	6.5824	#N/A	#N/A	#N/A	#N/A	#N/A	#N/A	Cell motility		Cell motility		Leucine rich repeats (6 copies)		OTHER	0.000221243	Dysoxic	0.143672	SGW	#N/A	#N/A	#N/A	#N/A
NODE_47415_length_5923_cov_3.314891_5	nzgw43	Nanoarchaeota	0	0	0	0	0.340872	0.0560871	0.328409	0.0311535	0.0426072	0.0373998	0.0481599	0.0160116	5.12462	0.0549054	0.466675	0.01993	#N/A	#N/A	#N/A	#N/A	#N/A	#N/A	Cell motility		Cell motility		Leucine-rich repeat (LRR) protein		OTHER	0.0529874	Dysoxic	29.4743	GW	#N/A	#N/A	#N/A	#N/A
NODE_53486_length_4407_cov_1.633458_2	nzgw344	Patescibacteria	0	0	0	0	0.0629419	0.0203614	0.00804017	0.0026218	0	0	0.000857782	0.00128333	4.92935	0.249909	3.17237	0.349684	#N/A	#N/A	#N/A	#N/A	#N/A	#N/A	Cell motility		Cell motility		mRNA binding		OTHER	0.00368168	Dysoxic	13.1016	GW	#N/A	#N/A	#N/A	#N/A
NODE_16849_length_7301_cov_2.051950_6	nzgw502	Patescibacteria	0	0	0	0	0.0369366	0.00941421	0.0136305	0	0	0	0.00109065	0	3.80489	0.361886	4.25285	0.495022	#N/A	#N/A	#N/A	#N/A	#N/A	#N/A	Cell motility		Cell motility		mRNA binding		OTHER	0.00228358	Dysoxic	9.36072	GW	#N/A	#N/A	#N/A	#N/A
NODE_183_length_73328_cov_6.556067_71	nzgw457	Patescibacteria	0.00386457	0	0.00436982	0	0.0024722	0.0113419	0.00821075	0	0.00348742	0.0214283	0.00262794	0	0.0550733	0	11.1822	16.4184	#N/A	#N/A	#N/A	#N/A	#N/A	#N/A	Cell motility		Cell motility		mRNA binding		OTHER	0.000696697	Dysoxic	0.684588	SGW	#N/A	#N/A	#N/A	#N/A
NODE_1312_length_24787_cov_3.692086_2	nzgw378	Patescibacteria	0	0	0	0	0.0130712	0.0036344	0.0157864	0.00343183	0.00335254	0	0.000842101	0.000629934	11.919	1.0001	3.79152	0.382211	#N/A	#N/A	#N/A	#N/A	#N/A	#N/A	Cell motility		Cell motility		mRNA binding		OTHER	0.000794649	Dysoxic	11.3262	GW	#N/A	#N/A	#N/A	#N/A
NODE_1959_length_19840_cov_2.697297_12	nzgw26	Micrarchaeota	0	0	0	0	0.00127975	0	0.00141679	0	0.000902645	0	0.000453458	0	5.61144	0.0752302	5.24159	0.320275	#N/A	#N/A	#N/A	#N/A	#N/A	#N/A	Cell motility		Cell motility		mRNA binding		OTHER	0.000120094	Dysoxic	27.4512	GW	#N/A	#N/A	#N/A	#N/A
NODE_68598_length_3945_cov_2.857218_4	nzgw30	Micrarchaeota	0.00201259	0	0.00113786	0.00108639	0.0643736	0.0108288	0.104049	0.0134787	0.00363236	0	0.00729909	0.00136502	5.46221	0.109834	2.33586	0.135154	#N/A	#N/A	#N/A	#N/A	#N/A	#N/A	Cell motility		Cell motility		mRNA binding		OTHER	0.00867264	Dysoxic	29.3677	GW	#N/A	#N/A	#N/A	#N/A
NODE_79309_length_4668_cov_2.468221_6	nzgw27	Micrarchaeota	0	0	0	0	0.0119459	0.00114177	0.00330625	0	0	0	0	0	4.84888	0.0749339	0.578749	0.0495343	#N/A	#N/A	#N/A	#N/A	#N/A	#N/A	Cell motility		Cell motility		mRNA binding		OTHER	0.000984247	Dysoxic	43.3316	GW	#N/A	#N/A	#N/A	#N/A
NODE_7068_length_13101_cov_2.956163_4	nzgw39	Nanoarchaeota	0.758874	0.0578989	1.06767	0.0276866	5.13646	0.937393	5.93412	0.522258	0.989877	0.956615	0.783705	0.422987	5.64462	0.0759122	0.221845	0.00688881	#N/A	#N/A	#N/A	#N/A	#N/A	#N/A	Cell motility		Cell motility		mRNA binding		OTHER	0.985866	Dysoxic	6.82834	GW	#N/A	#N/A	#N/A	#N/A
NODE_602_length_41183_cov_7.123326_2	nzgw489	Patescibacteria	0.00539135	0	0.0213367	0	0.117262	0.0210969	0.0190909	0	0.0048652	0.029894	0	0	13.1806	0.929651	4.44009	1.72337	#N/A	#N/A	#N/A	#N/A	#N/A	#N/A	Cell motility		Cell motility		mRNA binding		OTHER	0.00359969	Dysoxic	6.57862	GW	#N/A	#N/A	#N/A	#N/A
NODE_16054_length_9385_cov_2.909434_14	nzgw348	Patescibacteria	0.0200153	0.00102912	0.0129326	0	0.308515	0.0689981	0.3051	0.0369784	0.0137615	0.031709	0.0099379	0.00387864	5.66944	0.0708098	0.429196	0.0307226	#N/A	#N/A	#N/A	#N/A	#N/A	#N/A	Cell motility		Cell motility		mRNA binding		OTHER	0.0437008	Dysoxic	27.7271	GW	#N/A	#N/A	#N/A	#N/A
NODE_10179_length_11298_cov_2.672452_9	nzgw452	Patescibacteria	0	0	0.00158499	0	0.324606	0.0836482	1.11383	0.167683	0.0341533	0.0621788	0.0292312	0.0152114	5.73604	0.113139	0.242341	0.0188265	#N/A	#N/A	#N/A	#N/A	#N/A	#N/A	Cell motility		Cell motility		mRNA binding		OTHER	0.0999467	Dysoxic	16.2405	GW	#N/A	#N/A	#N/A	#N/A
NODE_17113_length_10011_cov_2.548534_6	nzgw438	Patescibacteria	0	0	0	0	0	0	0	0	0.00170293	0	0	0.00127991	0.0125881	0.0034617	0.48053	4.68787	#N/A	#N/A	#N/A	#N/A	#N/A	#N/A	Cell motility		Cell motility		mRNA binding		OTHER	0.000191781	Dysoxic	0.105447	SGW	#N/A	#N/A	#N/A	#N/A
NODE_4022_length_21610_cov_4.693890_8	nzgw375	Patescibacteria	0	0	0	0	0.00280902	0.00107392	0	0	0	0	0.00248831	0	0.0193055	0	0.326616	8.78329	#N/A	#N/A	#N/A	#N/A	#N/A	#N/A	Cell motility		Cell motility		mRNA binding		OTHER	0.000232632	Dysoxic	0.0399823	SGW	#N/A	#N/A	#N/A	#N/A
NODE_69_length_75488_cov_4.709939_66	nzgw450	Patescibacteria	0	0	0	0	0	0	0	0	0.00149873	0	0.000752909	0.00112643	14.524	1.15009	12.3867	1.29821	#N/A	#N/A	#N/A	#N/A	#N/A	#N/A	Cell motility		Cell motility		mRNA binding		OTHER	3.83535e-05	Dysoxic	10.9875	GW	#N/A	#N/A	#N/A	#N/A
NODE_42835_length_6195_cov_3.057623_6	nzgw353	Patescibacteria	0	0	0.0333464	0.00454828	0.247947	0.0769338	0.274497	0.0642137	0.0202764	0.0467204	0.021009	0.0133346	6.86651	0.146838	0.457348	0.0226335	#N/A	#N/A	#N/A	#N/A	#N/A	#N/A	Cell motility		Cell motility	pseB	NmrA-like family	K15894	OTHER	0.0357129	Dysoxic	21.11	GW	#N/A	#N/A	#N/A	#N/A
NODE_3481_length_17683_cov_3.517139_15	nzgw384	Patescibacteria	0	0	0	0	0.132098	0.0410023	0.0376466	0.00519374	0.00645749	0.0113365	0.00417089	0.00208002	6.91643	0.622581	1.89203	0.096109	#N/A	#N/A	#N/A	#N/A	#N/A	#N/A	Cell motility		Cell motility		Periplasmic or secreted lipoprotein		OTHER	0.00839655	Dysoxic	11.5493	GW	#N/A	#N/A	#N/A	#N/A
NODE_3225_length_18233_cov_3.317745_11	nzgw353	Patescibacteria	0	0	0.0333464	0.00454828	0.247947	0.0769338	0.274497	0.0642137	0.0202764	0.0467204	0.021009	0.0133346	6.86651	0.146838	0.457348	0.0226335	#N/A	#N/A	#N/A	#N/A	#N/A	#N/A	Cell motility		Cell motility		periplasmic or secreted lipoprotein		OTHER	0.0357129	Dysoxic	21.11	GW	#N/A	#N/A	#N/A	#N/A
NODE_810_length_19734_cov_4.283995_29	nzgw450	Patescibacteria	0	0	0	0	0	0	0	0	0.00149873	0	0.000752909	0.00112643	14.524	1.15009	12.3867	1.29821	#N/A	#N/A	#N/A	#N/A	#N/A	#N/A	Cell motility		Cell motility		periplasmic or secreted lipoprotein		OTHER	3.83535e-05	Dysoxic	10.9875	GW	#N/A	#N/A	#N/A	#N/A
NODE_3362_length_17923_cov_2.483429_13	nzgw420	Patescibacteria	0.0200429	0.000721378	0.0196415	0	0.143602	0.0326791	0.191153	0.0357949	0.0542606	0.0740894	0.0545173	0.0235628	3.82457	0.109075	0.308013	0.0344567	#N/A	#N/A	#N/A	#N/A	#N/A	#N/A	Cell motility		Cell motility		Periplasmic Protein		SP(Sec/SPI)	0.0506741	Dysoxic	14.8715	GW	#N/A	#N/A	#N/A	#N/A
NODE_47201_length_5716_cov_2.500804_4	nzgw436	Patescibacteria	0	0	0	0	0.00313109	0	0	0	0	0	0.00110945	0	0.445222	1.86979	2.03024	3.59982	#N/A	#N/A	#N/A	#N/A	#N/A	#N/A	Cell motility		Cell motility		Periplasmic Protein		SP(Sec/SPI)	0.000177911	Dysoxic	0.45336	SGW	#N/A	#N/A	#N/A	#N/A
NODE_1773_length_34177_cov_3.603946_8	nzgw483	Patescibacteria	0	0	0	0	0.00311728	0	0	0	0	0	0	0	0.0546684	0.00893898	0.731449	5.89949	#N/A	#N/A	#N/A	#N/A	#N/A	#N/A	Cell motility		Cell motility		Periplasmic Protein		SP(Sec/SPI)	0.000155215	Dysoxic	0.133578	SGW	#N/A	#N/A	#N/A	#N/A
NODE_7285_length_15782_cov_2.559862_10	nzgw438	Patescibacteria	0	0	0	0	0	0	0	0	0.00170293	0	0	0.00127991	0.0125881	0.0034617	0.48053	4.68787	#N/A	#N/A	#N/A	#N/A	#N/A	#N/A	Cell motility		Cell motility		Periplasmic Protein		SP(Sec/SPI)	0.000191781	Dysoxic	0.105447	SGW	#N/A	#N/A	#N/A	#N/A
NODE_154022_length_3345_cov_2.269851_2	nzgw42	Nanoarchaeota	0.00511474	0	0	0	0.00654388	0	0.0271672	0.00295296	0.00346168	0.0141801	0.00347806	0.000867256	5.37906	0.062159	1.16703	0.0487736	#N/A	#N/A	#N/A	#N/A	#N/A	#N/A	Cell motility		Cell motility		PFAM type II secretion system		OTHER	0.00319291	Dysoxic	51.1263	GW	#N/A	#N/A	#N/A	#N/A
NODE_13551_length_10050_cov_2.917615_2	nzgw39	Nanoarchaeota	0.758874	0.0578989	1.06767	0.0276866	5.13646	0.937393	5.93412	0.522258	0.989877	0.956615	0.783705	0.422987	5.64462	0.0759122	0.221845	0.00688881	#N/A	#N/A	#N/A	#N/A	#N/A	#N/A	Cell motility		Cell motility	gspE2	PFAM Type II secretion system protein E		OTHER	0.985866	Dysoxic	6.82834	GW	#N/A	#N/A	#N/A	#N/A
NODE_53486_length_4407_cov_1.633458_3	nzgw344	Patescibacteria	0	0	0	0	0.0629419	0.0203614	0.00804017	0.0026218	0	0	0.000857782	0.00128333	4.92935	0.249909	3.17237	0.349684	#N/A	#N/A	#N/A	#N/A	#N/A	#N/A	Cell motility		Cell motility		PFAM Uncharacterised protein family UPF0150		OTHER	0.00368168	Dysoxic	13.1016	GW	#N/A	#N/A	#N/A	#N/A
NODE_16849_length_7301_cov_2.051950_7	nzgw502	Patescibacteria	0	0	0	0	0.0369366	0.00941421	0.0136305	0	0	0	0.00109065	0	3.80489	0.361886	4.25285	0.495022	#N/A	#N/A	#N/A	#N/A	#N/A	#N/A	Cell motility		Cell motility		PFAM Uncharacterised protein family UPF0150		OTHER	0.00228358	Dysoxic	9.36072	GW	#N/A	#N/A	#N/A	#N/A
NODE_4673_length_15487_cov_7.835676_16	nzgw492	Patescibacteria	0	0.00304213	0	0	0.0288374	0.0220498	0.079813	0.0182182	0.0101699	0	0.00510901	0.0038218	11.6864	0.620197	3.84391	0.420786	#N/A	#N/A	#N/A	#N/A	#N/A	#N/A	Cell motility		Cell motility		PFAM Uncharacterised protein family UPF0150		OTHER	0.00344091	Dysoxic	14.3866	GW	#N/A	#N/A	#N/A	#N/A
NODE_40_length_148725_cov_22.862971_108	nzgw456	Patescibacteria	0.00304459	0.00410926	0.0154919	0.00164345	0.0681678	0.0268061	0.0043124	0.000703111	0.0989087	0.0675268	0.0455477	0.0495592	0.272328	0.0251325	109.979	52.4809	#N/A	#N/A	#N/A	#N/A	#N/A	#N/A	Cell motility		Cell motility		PFAM Uncharacterised protein family UPF0150		OTHER	0.000790178	Dysoxic	2.09826	GW	#N/A	#N/A	#N/A	#N/A
NODE_8_length_325138_cov_15.051213_153	nzgw486	Patescibacteria	0.00135755	0	0	0	0.026053	0.0292172	0.00384569	0.000627017	0.00367518	0	0.00553886	0.000920744	0.115254	0.00373543	78.9181	14.6075	#N/A	#N/A	#N/A	#N/A	#N/A	#N/A	Cell motility		Cell motility		PFAM Uncharacterised protein family UPF0150		OTHER	0.000253566	Dysoxic	5.40046	GW	#N/A	#N/A	#N/A	#N/A
NODE_16054_length_9385_cov_2.909434_15	nzgw348	Patescibacteria	0.0200153	0.00102912	0.0129326	0	0.308515	0.0689981	0.3051	0.0369784	0.0137615	0.031709	0.0099379	0.00387864	5.66944	0.0708098	0.429196	0.0307226	#N/A	#N/A	#N/A	#N/A	#N/A	#N/A	Cell motility		Cell motility		PFAM Uncharacterised protein family UPF0150		OTHER	0.0437008	Dysoxic	27.7271	GW	#N/A	#N/A	#N/A	#N/A
NODE_31487_length_7075_cov_5.818522_6	nzgw348	Patescibacteria	0.0200153	0.00102912	0.0129326	0	0.308515	0.0689981	0.3051	0.0369784	0.0137615	0.031709	0.0099379	0.00387864	5.66944	0.0708098	0.429196	0.0307226	#N/A	#N/A	#N/A	#N/A	#N/A	#N/A	Cell motility		Cell motility		PFAM Uncharacterised protein family UPF0150		OTHER	0.0437008	Dysoxic	27.7271	GW	#N/A	#N/A	#N/A	#N/A
NODE_4022_length_21610_cov_4.693890_9	nzgw375	Patescibacteria	0	0	0	0	0.00280902	0.00107392	0	0	0	0	0.00248831	0	0.0193055	0	0.326616	8.78329	#N/A	#N/A	#N/A	#N/A	#N/A	#N/A	Cell motility		Cell motility		PFAM Uncharacterised protein family UPF0150		OTHER	0.000232632	Dysoxic	0.0399823	SGW	#N/A	#N/A	#N/A	#N/A
NODE_69_length_75488_cov_4.709939_65	nzgw450	Patescibacteria	0	0	0	0	0	0	0	0	0.00149873	0	0.000752909	0.00112643	14.524	1.15009	12.3867	1.29821	#N/A	#N/A	#N/A	#N/A	#N/A	#N/A	Cell motility		Cell motility		PFAM Uncharacterised protein family UPF0150		OTHER	3.83535e-05	Dysoxic	10.9875	GW	#N/A	#N/A	#N/A	#N/A
NODE_1312_length_24787_cov_3.692086_1	nzgw378	Patescibacteria	0	0	0	0	0.0130712	0.0036344	0.0157864	0.00343183	0.00335254	0	0.000842101	0.000629934	11.919	1.0001	3.79152	0.382211	#N/A	#N/A	#N/A	#N/A	#N/A	#N/A	Cell motility		Cell motility		PFAM Uncharacterised protein family UPF0150		OTHER	0.000794649	Dysoxic	11.3262	GW	#N/A	#N/A	#N/A	#N/A
NODE_614_length_38608_cov_4.056617_36	nzgw378	Patescibacteria	0	0	0	0	0.0130712	0.0036344	0.0157864	0.00343183	0.00335254	0	0.000842101	0.000629934	11.919	1.0001	3.79152	0.382211	#N/A	#N/A	#N/A	#N/A	#N/A	#N/A	Cell motility		Cell motility		PFAM Uncharacterised protein family UPF0150		OTHER	0.000794649	Dysoxic	11.3262	GW	#N/A	#N/A	#N/A	#N/A
NODE_17105_length_7247_cov_3.290626_12	nzgw26	Micrarchaeota	0	0	0	0	0.00127975	0	0.00141679	0	0.000902645	0	0.000453458	0	5.61144	0.0752302	5.24159	0.320275	#N/A	#N/A	#N/A	#N/A	#N/A	#N/A	Cell motility		Cell motility		PFAM Uncharacterised protein family UPF0150		OTHER	0.000120094	Dysoxic	27.4512	GW	#N/A	#N/A	#N/A	#N/A
NODE_153_length_75211_cov_3.866853_53	nzgw500	Patescibacteria	0	0	0.0035789	0	0.00404949	0.00154817	0.0112077	0.00219283	0.00142811	0	0.000717433	0	8.27538	1.1496	0.26724	0.0272064	#N/A	#N/A	#N/A	#N/A	#N/A	#N/A	Cell motility		Cell motility		PFAM Uncharacterised protein family UPF0150		OTHER	0.000847878	Dysoxic	7.25391	GW	#N/A	#N/A	#N/A	#N/A
NODE_10179_length_11298_cov_2.672452_8	nzgw452	Patescibacteria	0	0	0.00158499	0	0.324606	0.0836482	1.11383	0.167683	0.0341533	0.0621788	0.0292312	0.0152114	5.73604	0.113139	0.242341	0.0188265	#N/A	#N/A	#N/A	#N/A	#N/A	#N/A	Cell motility		Cell motility		PFAM Uncharacterised protein family UPF0150		OTHER	0.0999467	Dysoxic	16.2405	GW	#N/A	#N/A	#N/A	#N/A
NODE_3225_length_18233_cov_3.317745_10	nzgw353	Patescibacteria	0	0	0.0333464	0.00454828	0.247947	0.0769338	0.274497	0.0642137	0.0202764	0.0467204	0.021009	0.0133346	6.86651	0.146838	0.457348	0.0226335	#N/A	#N/A	#N/A	#N/A	#N/A	#N/A	Cell motility		Cell motility		PFAM Uncharacterised protein family UPF0150		OTHER	0.0357129	Dysoxic	21.11	GW	#N/A	#N/A	#N/A	#N/A
NODE_498_length_68639_cov_3.425990_43	nzgw337	Patescibacteria	0.00109724	0	0	0	0	0	0	0	0.00198031	0.012168	0.000497421	0.00148838	0.0119769	0.112715	0.563212	6.2213	#N/A	#N/A	#N/A	#N/A	#N/A	#N/A	Cell motility		Cell motility		PFAM Uncharacterised protein family UPF0150		OTHER	0.000831322	Dysoxic	0.0911774	SGW	#N/A	#N/A	#N/A	#N/A
NODE_6403_length_16908_cov_3.493060_18	nzgw337	Patescibacteria	0.00109724	0	0	0	0	0	0	0	0.00198031	0.012168	0.000497421	0.00148838	0.0119769	0.112715	0.563212	6.2213	#N/A	#N/A	#N/A	#N/A	#N/A	#N/A	Cell motility		Cell motility		PFAM Uncharacterised protein family UPF0150		OTHER	0.000831322	Dysoxic	0.0911774	SGW	#N/A	#N/A	#N/A	#N/A
NODE_921_length_49038_cov_3.206963_39	nzgw337	Patescibacteria	0.00109724	0	0	0	0	0	0	0	0.00198031	0.012168	0.000497421	0.00148838	0.0119769	0.112715	0.563212	6.2213	#N/A	#N/A	#N/A	#N/A	#N/A	#N/A	Cell motility		Cell motility		PFAM Uncharacterised protein family UPF0150		OTHER	0.000831322	Dysoxic	0.0911774	SGW	#N/A	#N/A	#N/A	#N/A
NODE_2993_length_9736_cov_5.235049_9	nzgw63	Nanoarchaeota	0.00274754	0	0.00207116	0	0.0316373	0.0053757	0.0674553	0.0063451	0.0256205	0.0203128	0.0199291	0.0124233	15.9223	0.149523	0.602666	0.021157	#N/A	#N/A	#N/A	#N/A	#N/A	#N/A	Cell motility		Cell motility		PFAM Uncharacterised protein family UPF0150		OTHER	0.00387161	Dysoxic	77.5064	GW	#N/A	#N/A	#N/A	#N/A
NODE_6855_length_10811_cov_3.832460_12	nzgw378	Patescibacteria	0	0	0	0	0.0130712	0.0036344	0.0157864	0.00343183	0.00335254	0	0.000842101	0.000629934	11.919	1.0001	3.79152	0.382211	#N/A	#N/A	#N/A	#N/A	#N/A	#N/A	Cell motility		Cell motility		PFAM YcfA family protein		OTHER	0.000794649	Dysoxic	11.3262	GW	#N/A	#N/A	#N/A	#N/A
NODE_714_length_35237_cov_3.998519_25	nzgw380	Patescibacteria	0	0	0	0	0.0431971	0.0204469	0.0182181	0.00222776	0	0	0	0.00218091	9.8385	1.93179	5.27912	1.24207	#N/A	#N/A	#N/A	#N/A	#N/A	#N/A	Cell motility		Cell motility		PFAM YcfA-like protein		OTHER	0.00157215	Dysoxic	4.74536	GW	#N/A	#N/A	#N/A	#N/A
NODE_802_length_19828_cov_4.483483_10	nzgw450	Patescibacteria	0	0	0	0	0	0	0	0	0.00149873	0	0.000752909	0.00112643	14.524	1.15009	12.3867	1.29821	#N/A	#N/A	#N/A	#N/A	#N/A	#N/A	Cell motility		Cell motility		PFAM YcfA-like protein		OTHER	3.83535e-05	Dysoxic	10.9875	GW	#N/A	#N/A	#N/A	#N/A
NODE_29965_length_7227_cov_2.298058_5	nzgw394	Patescibacteria	0	0	0	0	0	0	0	0	0	0	0	0	4.7416	0.124005	2.06065	0.131737	#N/A	#N/A	#N/A	#N/A	#N/A	#N/A	Cell motility		Cell motility		S-layer domain-containing protein		SP(Sec/SPI)	0	Dysoxic	26.598	GW	#N/A	#N/A	#N/A	#N/A
NODE_12917_length_11632_cov_3.176266_3	nzgw385	Patescibacteria	0.000974114	0	0	0	0.0012463	0.000952952	0.00137975	0	0	0	0.000441604	0	0.0124051	0.000893458	0.929527	6.5824	#N/A	#N/A	#N/A	#N/A	#N/A	#N/A	Cell motility		Cell motility		S-layer homology domain		SP(Sec/SPI)	0.000221243	Dysoxic	0.143672	SGW	#N/A	#N/A	#N/A	#N/A
NODE_5127_length_19035_cov_3.715449_16	nzgw385	Patescibacteria	0.000974114	0	0	0	0.0012463	0.000952952	0.00137975	0	0	0	0.000441604	0	0.0124051	0.000893458	0.929527	6.5824	#N/A	#N/A	#N/A	#N/A	#N/A	#N/A	Cell motility		Cell motility		S-layer homology domain		OTHER	0.000221243	Dysoxic	0.143672	SGW	#N/A	#N/A	#N/A	#N/A
NODE_127785_length_3194_cov_1.807680_3	nzgw377	Patescibacteria	0.00168777	0	0	0.000911049	0.00539841	0.00165111	0.00119529	0	0	0	0	0	0.0204699	0.00851414	0.278222	4.14193	#N/A	#N/A	#N/A	#N/A	#N/A	#N/A	Cell motility		Cell motility		S-layer homology domain		SP(Sec/SPI)	0.000812415	Dysoxic	0.0739159	SGW	#N/A	#N/A	#N/A	#N/A
NODE_90606_length_2173_cov_13.418129_1	nzgw486	Patescibacteria	0.00135755	0	0	0	0.026053	0.0292172	0.00384569	0.000627017	0.00367518	0	0.00553886	0.000920744	0.115254	0.00373543	78.9181	14.6075	#N/A	#N/A	#N/A	#N/A	#N/A	#N/A	Cell motility		Cell motility	gldG	transport system involved in gliding motility, auxiliary component		OTHER	0.000253566	Dysoxic	5.40046	GW	#N/A	#N/A	#N/A	#N/A
NODE_154826_length_3336_cov_1.492379_2	nzgw43	Nanoarchaeota	0	0	0	0	0.340872	0.0560871	0.328409	0.0311535	0.0426072	0.0373998	0.0481599	0.0160116	5.12462	0.0549054	0.466675	0.01993	#N/A	#N/A	#N/A	#N/A	#N/A	#N/A	Cell motility		Cell motility	gspF1	type II secretion		OTHER	0.0529874	Dysoxic	29.4743	GW	#N/A	#N/A	#N/A	#N/A
NODE_8125_length_10053_cov_2.737515_9	nzgw26	Micrarchaeota	0	0	0	0	0.00127975	0	0.00141679	0	0.000902645	0	0.000453458	0	5.61144	0.0752302	5.24159	0.320275	#N/A	#N/A	#N/A	#N/A	#N/A	#N/A	Cell motility		Cell motility	gspF1	type II secretion		OTHER	0.000120094	Dysoxic	27.4512	GW	#N/A	#N/A	#N/A	#N/A
NODE_211868_length_2810_cov_2.514318_2	nzgw27	Micrarchaeota	0	0	0	0	0.0119459	0.00114177	0.00330625	0	0	0	0	0	4.84888	0.0749339	0.578749	0.0495343	#N/A	#N/A	#N/A	#N/A	#N/A	#N/A	Cell motility		Cell motility	gspF1	type II secretion		OTHER	0.000984247	Dysoxic	43.3316	GW	#N/A	#N/A	#N/A	#N/A
NODE_115_length_83357_cov_4.161144_94	nzgw44	Nanoarchaeota	0.00328845	0.00133152	0.00278878	0	0.0462803	0.00562976	0.0512358	0.00493627	0.00964444	0.0182338	0.0104355	0.00278795	8.85861	0.0444885	0.716171	0.0207583	#N/A	#N/A	#N/A	#N/A	#N/A	#N/A	Cell motility		Cell motility	gspF1	type II secretion		OTHER	0.00541467	Dysoxic	98.7963	GW	#N/A	#N/A	#N/A	#N/A
NODE_10590_length_12933_cov_4.127068_8	nzgw53	Nanoarchaeota	0	0	0	0	0.00452131	0.000864277	0.00125136	0	0.00079725	0	0.00160204	0	0.0530394	0.0721184	1.54516	6.55511	#N/A	#N/A	#N/A	#N/A	#N/A	#N/A	Cell motility		Cell motility	gspF1	type II secretion		OTHER	0.000366191	Dysoxic	0.242359	SGW	#N/A	#N/A	#N/A	#N/A
NODE_2341_length_21006_cov_4.438640_16	nzgw36	Nanoarchaeota	0	0	0	0	0.0627007	0.0155813	0.00173536	0	0	0	0	0	8.4067	0.202273	2.10011	0.12111	#N/A	#N/A	#N/A	#N/A	#N/A	#N/A	Cell motility		Cell motility	gspF2	Type II secretion system		OTHER	0.00246278	Dysoxic	31.1869	GW	#N/A	#N/A	#N/A	#N/A
NODE_2834_length_19306_cov_4.010633_9	nzgw36	Nanoarchaeota	0	0	0	0	0.0627007	0.0155813	0.00173536	0	0	0	0	0	8.4067	0.202273	2.10011	0.12111	#N/A	#N/A	#N/A	#N/A	#N/A	#N/A	Cell motility		Cell motility	pilC1	Type II secretion system		OTHER	0.00246278	Dysoxic	31.1869	GW	#N/A	#N/A	#N/A	#N/A
NODE_3510_length_17602_cov_2.765231_12	nzgw42	Nanoarchaeota	0.00511474	0	0	0	0.00654388	0	0.0271672	0.00295296	0.00346168	0.0141801	0.00347806	0.000867256	5.37906	0.062159	1.16703	0.0487736	#N/A	#N/A	#N/A	#N/A	#N/A	#N/A	Cell motility		Cell motility	gspF2	Type II secretion system		OTHER	0.00319291	Dysoxic	51.1263	GW	#N/A	#N/A	#N/A	#N/A
NODE_154826_length_3336_cov_1.492379_3	nzgw43	Nanoarchaeota	0	0	0	0	0.340872	0.0560871	0.328409	0.0311535	0.0426072	0.0373998	0.0481599	0.0160116	5.12462	0.0549054	0.466675	0.01993	#N/A	#N/A	#N/A	#N/A	#N/A	#N/A	Cell motility		Cell motility	gspF2	Type II secretion system		OTHER	0.0529874	Dysoxic	29.4743	GW	#N/A	#N/A	#N/A	#N/A
NODE_225905_length_2712_cov_2.108452_3	nzgw420	Patescibacteria	0.0200429	0.000721378	0.0196415	0	0.143602	0.0326791	0.191153	0.0357949	0.0542606	0.0740894	0.0545173	0.0235628	3.82457	0.109075	0.308013	0.0344567	#N/A	#N/A	#N/A	#N/A	#N/A	#N/A	Cell motility		Cell motility	gspF2	Type II secretion system		OTHER	0.0506741	Dysoxic	14.8715	GW	#N/A	#N/A	#N/A	#N/A
NODE_272_length_36269_cov_5.563849_14	nzgw54	Nanoarchaeota	0.00245894	0	0.00278042	0	1.36013	0.218101	1.63347	0.10638	0.540689	0.354494	0.367119	0.151766	19.7348	0.197719	0.559136	0.0268609	#N/A	#N/A	#N/A	#N/A	#N/A	#N/A	Cell motility		Cell motility	gspF2	Type II secretion system		OTHER	0.0769611	Dysoxic	22.932	GW	#N/A	#N/A	#N/A	#N/A
NODE_103219_length_3290_cov_2.945724_1	nzgw26	Micrarchaeota	0	0	0	0	0.00127975	0	0.00141679	0	0.000902645	0	0.000453458	0	5.61144	0.0752302	5.24159	0.320275	#N/A	#N/A	#N/A	#N/A	#N/A	#N/A	Cell motility		Cell motility	gspF2	Type II secretion system		OTHER	0.000120094	Dysoxic	27.4512	GW	#N/A	#N/A	#N/A	#N/A
NODE_12295_length_8398_cov_2.282349_1	nzgw30	Micrarchaeota	0.00201259	0	0.00113786	0.00108639	0.0643736	0.0108288	0.104049	0.0134787	0.00363236	0	0.00729909	0.00136502	5.46221	0.109834	2.33586	0.135154	#N/A	#N/A	#N/A	#N/A	#N/A	#N/A	Cell motility		Cell motility	gspF2	Type II secretion system		OTHER	0.00867264	Dysoxic	29.3677	GW	#N/A	#N/A	#N/A	#N/A
NODE_43943_length_6129_cov_2.055260_2	nzgw27	Micrarchaeota	0	0	0	0	0.0119459	0.00114177	0.00330625	0	0	0	0	0	4.84888	0.0749339	0.578749	0.0495343	#N/A	#N/A	#N/A	#N/A	#N/A	#N/A	Cell motility		Cell motility	gspF2	Type II secretion system		OTHER	0.000984247	Dysoxic	43.3316	GW	#N/A	#N/A	#N/A	#N/A
NODE_86446_length_4482_cov_2.528090_3	nzgw27	Micrarchaeota	0	0	0	0	0.0119459	0.00114177	0.00330625	0	0	0	0	0	4.84888	0.0749339	0.578749	0.0495343	#N/A	#N/A	#N/A	#N/A	#N/A	#N/A	Cell motility		Cell motility	gspF2	Type II secretion system		OTHER	0.000984247	Dysoxic	43.3316	GW	#N/A	#N/A	#N/A	#N/A
NODE_11094_length_10916_cov_2.819268_7	nzgw39	Nanoarchaeota	0.758874	0.0578989	1.06767	0.0276866	5.13646	0.937393	5.93412	0.522258	0.989877	0.956615	0.783705	0.422987	5.64462	0.0759122	0.221845	0.00688881	#N/A	#N/A	#N/A	#N/A	#N/A	#N/A	Cell motility		Cell motility	gspF2	Type II secretion system		OTHER	0.985866	Dysoxic	6.82834	GW	#N/A	#N/A	#N/A	#N/A
NODE_2341_length_21006_cov_4.438640_17	nzgw36	Nanoarchaeota	0	0	0	0	0.0627007	0.0155813	0.00173536	0	0	0	0	0	8.4067	0.202273	2.10011	0.12111	#N/A	#N/A	#N/A	#N/A	#N/A	#N/A	Cell motility		Cell motility	gspF1	Type II secretion system (T2SS), protein F		OTHER	0.00246278	Dysoxic	31.1869	GW	#N/A	#N/A	#N/A	#N/A
NODE_154022_length_3345_cov_2.269851_3	nzgw42	Nanoarchaeota	0.00511474	0	0	0	0.00654388	0	0.0271672	0.00295296	0.00346168	0.0141801	0.00347806	0.000867256	5.37906	0.062159	1.16703	0.0487736	#N/A	#N/A	#N/A	#N/A	#N/A	#N/A	Cell motility		Cell motility		Type II secretion system (T2SS), protein F		OTHER	0.00319291	Dysoxic	51.1263	GW	#N/A	#N/A	#N/A	#N/A
NODE_3510_length_17602_cov_2.765231_11	nzgw42	Nanoarchaeota	0.00511474	0	0	0	0.00654388	0	0.0271672	0.00295296	0.00346168	0.0141801	0.00347806	0.000867256	5.37906	0.062159	1.16703	0.0487736	#N/A	#N/A	#N/A	#N/A	#N/A	#N/A	Cell motility		Cell motility	gspF1	Type II secretion system (T2SS), protein F		OTHER	0.00319291	Dysoxic	51.1263	GW	#N/A	#N/A	#N/A	#N/A
NODE_9632_length_11543_cov_3.508843_13	nzgw43	Nanoarchaeota	0	0	0	0	0.340872	0.0560871	0.328409	0.0311535	0.0426072	0.0373998	0.0481599	0.0160116	5.12462	0.0549054	0.466675	0.01993	#N/A	#N/A	#N/A	#N/A	#N/A	#N/A	Cell motility		Cell motility	gspF1	Type II secretion system (T2SS), protein F		OTHER	0.0529874	Dysoxic	29.4743	GW	#N/A	#N/A	#N/A	#N/A
NODE_272_length_36269_cov_5.563849_13	nzgw54	Nanoarchaeota	0.00245894	0	0.00278042	0	1.36013	0.218101	1.63347	0.10638	0.540689	0.354494	0.367119	0.151766	19.7348	0.197719	0.559136	0.0268609	#N/A	#N/A	#N/A	#N/A	#N/A	#N/A	Cell motility		Cell motility	gspF1	Type II secretion system (T2SS), protein F		OTHER	0.0769611	Dysoxic	22.932	GW	#N/A	#N/A	#N/A	#N/A
NODE_12295_length_8398_cov_2.282349_2	nzgw30	Micrarchaeota	0.00201259	0	0.00113786	0.00108639	0.0643736	0.0108288	0.104049	0.0134787	0.00363236	0	0.00729909	0.00136502	5.46221	0.109834	2.33586	0.135154	#N/A	#N/A	#N/A	#N/A	#N/A	#N/A	Cell motility		Cell motility	gspF1	Type II secretion system (T2SS), protein F		OTHER	0.00867264	Dysoxic	29.3677	GW	#N/A	#N/A	#N/A	#N/A
NODE_25287_length_7756_cov_2.266798_2	nzgw27	Micrarchaeota	0	0	0	0	0.0119459	0.00114177	0.00330625	0	0	0	0	0	4.84888	0.0749339	0.578749	0.0495343	#N/A	#N/A	#N/A	#N/A	#N/A	#N/A	Cell motility		Cell motility	gspF1	Type II secretion system (T2SS), protein F		OTHER	0.000984247	Dysoxic	43.3316	GW	#N/A	#N/A	#N/A	#N/A
NODE_43943_length_6129_cov_2.055260_3	nzgw27	Micrarchaeota	0	0	0	0	0.0119459	0.00114177	0.00330625	0	0	0	0	0	4.84888	0.0749339	0.578749	0.0495343	#N/A	#N/A	#N/A	#N/A	#N/A	#N/A	Cell motility		Cell motility	gspF1	Type II secretion system (T2SS), protein F		OTHER	0.000984247	Dysoxic	43.3316	GW	#N/A	#N/A	#N/A	#N/A
NODE_86446_length_4482_cov_2.528090_2	nzgw27	Micrarchaeota	0	0	0	0	0.0119459	0.00114177	0.00330625	0	0	0	0	0	4.84888	0.0749339	0.578749	0.0495343	#N/A	#N/A	#N/A	#N/A	#N/A	#N/A	Cell motility		Cell motility	gspF1	Type II secretion system (T2SS), protein F		OTHER	0.000984247	Dysoxic	43.3316	GW	#N/A	#N/A	#N/A	#N/A
NODE_11094_length_10916_cov_2.819268_8	nzgw39	Nanoarchaeota	0.758874	0.0578989	1.06767	0.0276866	5.13646	0.937393	5.93412	0.522258	0.989877	0.956615	0.783705	0.422987	5.64462	0.0759122	0.221845	0.00688881	#N/A	#N/A	#N/A	#N/A	#N/A	#N/A	Cell motility		Cell motility	gspF1	Type II secretion system (T2SS), protein F		OTHER	0.985866	Dysoxic	6.82834	GW	#N/A	#N/A	#N/A	#N/A
NODE_115_length_83357_cov_4.161144_95	nzgw44	Nanoarchaeota	0.00328845	0.00133152	0.00278878	0	0.0462803	0.00562976	0.0512358	0.00493627	0.00964444	0.0182338	0.0104355	0.00278795	8.85861	0.0444885	0.716171	0.0207583	#N/A	#N/A	#N/A	#N/A	#N/A	#N/A	Cell motility		Cell motility		Type II secretion system (T2SS), protein F		OTHER	0.00541467	Dysoxic	98.7963	GW	#N/A	#N/A	#N/A	#N/A
NODE_90210_length_3912_cov_3.347402_1	nzgw53	Nanoarchaeota	0	0	0	0	0.00452131	0.000864277	0.00125136	0	0.00079725	0	0.00160204	0	0.0530394	0.0721184	1.54516	6.55511	#N/A	#N/A	#N/A	#N/A	#N/A	#N/A	Cell motility		Cell motility		Type II secretion system (T2SS), protein F		OTHER	0.000366191	Dysoxic	0.242359	SGW	#N/A	#N/A	#N/A	#N/A
NODE_90210_length_3912_cov_3.347402_2	nzgw53	Nanoarchaeota	0	0	0	0	0.00452131	0.000864277	0.00125136	0	0.00079725	0	0.00160204	0	0.0530394	0.0721184	1.54516	6.55511	#N/A	#N/A	#N/A	#N/A	#N/A	#N/A	Cell motility		Cell motility		Type II secretion system (T2SS), protein F		OTHER	0.000366191	Dysoxic	0.242359	SGW	#N/A	#N/A	#N/A	#N/A
NODE_74635_length_2905_cov_5.147629_2	nzgw63	Nanoarchaeota	0.00274754	0	0.00207116	0	0.0316373	0.0053757	0.0674553	0.0063451	0.0256205	0.0203128	0.0199291	0.0124233	15.9223	0.149523	0.602666	0.021157	#N/A	#N/A	#N/A	#N/A	#N/A	#N/A	Cell motility		Cell motility	gspF1	Type II secretion system (T2SS), protein F		OTHER	0.00387161	Dysoxic	77.5064	GW	#N/A	#N/A	#N/A	#N/A
NODE_1650_length_13349_cov_6.069474_10	nzgw54	Nanoarchaeota	0.00245894	0	0.00278042	0	1.36013	0.218101	1.63347	0.10638	0.540689	0.354494	0.367119	0.151766	19.7348	0.197719	0.559136	0.0268609	#N/A	#N/A	#N/A	#N/A	#N/A	#N/A	Cell motility		Cell motility		type II secretion system protein		OTHER	0.0769611	Dysoxic	22.932	GW	#N/A	#N/A	#N/A	#N/A
NODE_12924_length_10255_cov_2.542530_3	nzgw39	Nanoarchaeota	0.758874	0.0578989	1.06767	0.0276866	5.13646	0.937393	5.93412	0.522258	0.989877	0.956615	0.783705	0.422987	5.64462	0.0759122	0.221845	0.00688881	#N/A	#N/A	#N/A	#N/A	#N/A	#N/A	Cell motility		Cell motility	gspE2	type II secretion system protein E		OTHER	0.985866	Dysoxic	6.82834	GW	#N/A	#N/A	#N/A	#N/A
NODE_59961_length_5324_cov_2.369210_9	nzgw42	Nanoarchaeota	0.00511474	0	0	0	0.00654388	0	0.0271672	0.00295296	0.00346168	0.0141801	0.00347806	0.000867256	5.37906	0.062159	1.16703	0.0487736	#N/A	#N/A	#N/A	#N/A	#N/A	#N/A	Cell motility		Cell motility		Type II/IV secretion system protein		OTHER	0.00319291	Dysoxic	51.1263	GW	#N/A	#N/A	#N/A	#N/A
NODE_26880_length_7556_cov_2.319166_4	nzgw27	Micrarchaeota	0	0	0	0	0.0119459	0.00114177	0.00330625	0	0	0	0	0	4.84888	0.0749339	0.578749	0.0495343	#N/A	#N/A	#N/A	#N/A	#N/A	#N/A	Cell motility		Cell motility		Type II/IV secretion system protein		OTHER	0.000984247	Dysoxic	43.3316	GW	#N/A	#N/A	#N/A	#N/A
NODE_328_length_53982_cov_4.126047_36	nzgw36	Nanoarchaeota	0	0	0	0	0.0627007	0.0155813	0.00173536	0	0	0	0	0	8.4067	0.202273	2.10011	0.12111	#N/A	#N/A	#N/A	#N/A	#N/A	#N/A	Cell motility		Cell motility		Type II/IV secretion system protein		OTHER	0.00246278	Dysoxic	31.1869	GW	#N/A	#N/A	#N/A	#N/A
NODE_154022_length_3345_cov_2.269851_1	nzgw42	Nanoarchaeota	0.00511474	0	0	0	0.00654388	0	0.0271672	0.00295296	0.00346168	0.0141801	0.00347806	0.000867256	5.37906	0.062159	1.16703	0.0487736	#N/A	#N/A	#N/A	#N/A	#N/A	#N/A	Cell motility		Cell motility	gspE2	Type II/IV secretion system protein		OTHER	0.00319291	Dysoxic	51.1263	GW	#N/A	#N/A	#N/A	#N/A
NODE_15705_length_9467_cov_2.769313_1	nzgw42	Nanoarchaeota	0.00511474	0	0	0	0.00654388	0	0.0271672	0.00295296	0.00346168	0.0141801	0.00347806	0.000867256	5.37906	0.062159	1.16703	0.0487736	#N/A	#N/A	#N/A	#N/A	#N/A	#N/A	Cell motility		Cell motility		Type II/IV secretion system protein		OTHER	0.00319291	Dysoxic	51.1263	GW	#N/A	#N/A	#N/A	#N/A
NODE_14405_length_9806_cov_2.707796_1	nzgw43	Nanoarchaeota	0	0	0	0	0.340872	0.0560871	0.328409	0.0311535	0.0426072	0.0373998	0.0481599	0.0160116	5.12462	0.0549054	0.466675	0.01993	#N/A	#N/A	#N/A	#N/A	#N/A	#N/A	Cell motility		Cell motility		Type II/IV secretion system protein		OTHER	0.0529874	Dysoxic	29.4743	GW	#N/A	#N/A	#N/A	#N/A
NODE_47415_length_5923_cov_3.314891_1	nzgw43	Nanoarchaeota	0	0	0	0	0.340872	0.0560871	0.328409	0.0311535	0.0426072	0.0373998	0.0481599	0.0160116	5.12462	0.0549054	0.466675	0.01993	#N/A	#N/A	#N/A	#N/A	#N/A	#N/A	Cell motility		Cell motility		Type II/IV secretion system protein		OTHER	0.0529874	Dysoxic	29.4743	GW	#N/A	#N/A	#N/A	#N/A
NODE_186_length_44041_cov_5.962978_17	nzgw54	Nanoarchaeota	0.00245894	0	0.00278042	0	1.36013	0.218101	1.63347	0.10638	0.540689	0.354494	0.367119	0.151766	19.7348	0.197719	0.559136	0.0268609	#N/A	#N/A	#N/A	#N/A	#N/A	#N/A	Cell motility		Cell motility		Type II/IV secretion system protein		OTHER	0.0769611	Dysoxic	22.932	GW	#N/A	#N/A	#N/A	#N/A
NODE_153866_length_3347_cov_2.374148_2	nzgw39	Nanoarchaeota	0.758874	0.0578989	1.06767	0.0276866	5.13646	0.937393	5.93412	0.522258	0.989877	0.956615	0.783705	0.422987	5.64462	0.0759122	0.221845	0.00688881	#N/A	#N/A	#N/A	#N/A	#N/A	#N/A	Cell motility		Cell motility		Type II/IV secretion system protein		OTHER	0.985866	Dysoxic	6.82834	GW	#N/A	#N/A	#N/A	#N/A
NODE_500_length_45441_cov_4.100861_34	nzgw44	Nanoarchaeota	0.00328845	0.00133152	0.00278878	0	0.0462803	0.00562976	0.0512358	0.00493627	0.00964444	0.0182338	0.0104355	0.00278795	8.85861	0.0444885	0.716171	0.0207583	#N/A	#N/A	#N/A	#N/A	#N/A	#N/A	Cell motility		Cell motility		Type II/IV secretion system protein		OTHER	0.00541467	Dysoxic	98.7963	GW	#N/A	#N/A	#N/A	#N/A
NODE_16069_length_10369_cov_3.495804_3	nzgw53	Nanoarchaeota	0	0	0	0	0.00452131	0.000864277	0.00125136	0	0.00079725	0	0.00160204	0	0.0530394	0.0721184	1.54516	6.55511	#N/A	#N/A	#N/A	#N/A	#N/A	#N/A	Cell motility		Cell motility		Type II/IV secretion system protein		OTHER	0.000366191	Dysoxic	0.242359	SGW	#N/A	#N/A	#N/A	#N/A
NODE_4737_length_19829_cov_3.405419_17	nzgw53	Nanoarchaeota	0	0	0	0	0.00452131	0.000864277	0.00125136	0	0.00079725	0	0.00160204	0	0.0530394	0.0721184	1.54516	6.55511	#N/A	#N/A	#N/A	#N/A	#N/A	#N/A	Cell motility		Cell motility		Type II/IV secretion system protein		OTHER	0.000366191	Dysoxic	0.242359	SGW	#N/A	#N/A	#N/A	#N/A
NODE_48663_length_3986_cov_2.377490_2	nzgw45	Nanoarchaeota	0.00944148	0	0	0	2.64371	0.377372	6.95589	0.56441	0.240996	0.254278	0.190774	0.082332	3.60051	0.0383503	0.155458	0.00507228	#N/A	#N/A	#N/A	#N/A	#N/A	#N/A	Cell motility		Cell motility		Type II/IV secretion system protein		OTHER	0.993073	Dysoxic	10.4378	GW	#N/A	#N/A	#N/A	#N/A
NODE_87317_length_2887_cov_1.820318_1	nzgw45	Nanoarchaeota	0.00944148	0	0	0	2.64371	0.377372	6.95589	0.56441	0.240996	0.254278	0.190774	0.082332	3.60051	0.0383503	0.155458	0.00507228	#N/A	#N/A	#N/A	#N/A	#N/A	#N/A	Cell motility		Cell motility		Type II/IV secretion system protein		OTHER	0.993073	Dysoxic	10.4378	GW	#N/A	#N/A	#N/A	#N/A
NODE_36804_length_3779_cov_6.208584_1	nzgw63	Nanoarchaeota	0.00274754	0	0.00207116	0	0.0316373	0.0053757	0.0674553	0.0063451	0.0256205	0.0203128	0.0199291	0.0124233	15.9223	0.149523	0.602666	0.021157	#N/A	#N/A	#N/A	#N/A	#N/A	#N/A	Cell motility		Cell motility		Type II/IV secretion system protein		OTHER	0.00387161	Dysoxic	77.5064	GW	#N/A	#N/A	#N/A	#N/A
NODE_369_length_51664_cov_3.768291_21	nzgw33	Micrarchaeota	0.0157581	0	0.0164476	0	0.756819	0.154157	2.54619	0.262577	0.00109386	0	0.00164856	0	8.10126	0.11785	0.501985	0.0227925	#N/A	#N/A	#N/A	#N/A	#N/A	#N/A	Cell motility		Cell motility		Type II/IV secretion system protein		OTHER	0.143136	Dysoxic	21.4239	GW	#N/A	#N/A	#N/A	#N/A
NODE_1189_length_29094_cov_3.740862_2	nzgw59	Nanoarchaeota	0.000898177	0	0	0	0.0114914	0.000878665	0.026716	0.00539299	0.00243157	0	0.000407179	0	8.13791	0.0766142	0.252786	0.0106157	#N/A	#N/A	#N/A	#N/A	#N/A	#N/A	Cell motility		Cell motility		Type II/IV secretion system protein		OTHER	0.00189575	Dysoxic	90.1872	GW	#N/A	#N/A	#N/A	#N/A
NODE_4187_length_16285_cov_2.662769_18	nzgw42	Nanoarchaeota	0.00511474	0	0	0	0.00654388	0	0.0271672	0.00295296	0.00346168	0.0141801	0.00347806	0.000867256	5.37906	0.062159	1.16703	0.0487736	#N/A	#N/A	#N/A	#N/A	#N/A	#N/A	Cell motility		Cell motility		Type IV leader peptidase family		OTHER	0.00319291	Dysoxic	51.1263	GW	#N/A	#N/A	#N/A	#N/A
NODE_944_length_18023_cov_5.882918_6	nzgw54	Nanoarchaeota	0.00245894	0	0.00278042	0	1.36013	0.218101	1.63347	0.10638	0.540689	0.354494	0.367119	0.151766	19.7348	0.197719	0.559136	0.0268609	#N/A	#N/A	#N/A	#N/A	#N/A	#N/A	Cell motility		Cell motility	pibD	Type IV leader peptidase family		OTHER	0.0769611	Dysoxic	22.932	GW	#N/A	#N/A	#N/A	#N/A
NODE_3761_length_11095_cov_3.634864_1	nzgw494	Patescibacteria	0	0	0	0	0	0	0	0	0.00130149	0	0	0	1.91713	0.166676	17.9973	4.16389	#N/A	#N/A	#N/A	#N/A	#N/A	#N/A	Cell motility		Cell motility	flgK	WD40 repeat, subgroup		OTHER	1.78936e-05	Dysoxic	4.59887	GW	#N/A	#N/A	#N/A	#N/A
NODE_34_length_184250_cov_5.996470_200	nzgw476	Patescibacteria	0.407203	0.0483646	0.214872	0.00879223	0.00347322	0.00398356	0.00769023	0.00125385	0.00367463	0.0150524	0.00369202	0.00184121	0.0658492	0.0224092	2.09563	20.9713	#N/A	#N/A	#N/A	#N/A	#N/A	#N/A	Cell motility		Cell motility		Zinc metalloprotease (Elastase)		SP(Sec/SPI)	0.0103633	Dysoxic	0.13297	SGW	#N/A	#N/A	#N/A	#N/A
NODE_5275_length_18783_cov_4.401565_4	nzgw498	Patescibacteria	0.0019904	0	0.00450123	0.00429762	0.00254655	0.00389431	0.00281922	0	0.0071846	0	0.0135349	0.00539988	0.0325893	0	1.64588	7.51937	#N/A	#N/A	#N/A	#N/A	#N/A	#N/A	Cell motility		Cell motility	pmp12	Zinc metalloprotease (Elastase)		SP(Sec/SPI)	0.00167317	Dysoxic	0.227141	SGW	#N/A	#N/A	#N/A	#N/A
NODE_2754_length_23540_cov_4.378411_13	nzgw407	Patescibacteria	0.00905801	0.00188085	0.00157573	0.00150445	4.76307	1.07971	14.0556	2.68785	0.0213782	0.0309077	0.0265333	0.0189031	1.17971	0.065186	0.030816	0.00149731	#N/A	#N/A	#N/A	#N/A	#N/A	#N/A	Cell motility		Cell motility	gldF	ABC-2 family transporter protein		OTHER	5.92384	Oxic	5.16736	GW	#N/A	#N/A	#N/A	#N/A
NODE_214212_length_2211_cov_1.699522_1	nzgw426	Patescibacteria	0.0463752	0.0142451	0.0551506	0.0172642	0.361115	0.127499	0.249156	0.0742299	2.59899	3.11231	3.0256	1.48266	0.07758	0.0249346	0.188601	0.0201892	#N/A	#N/A	#N/A	#N/A	#N/A	#N/A	Cell motility		Cell motility	gldG	ABC-type uncharacterized transport system		OTHER	11.9546	Oxic	1.35484	GW	#N/A	#N/A	#N/A	#N/A
NODE_38762_length_2931_cov_3.233096_3	nzgw406	Patescibacteria	0.010596	0.000715069	0.00898601	0	1.56411	0.461281	7.91129	0.734719	0.213949	0.279077	0.205954	0.141039	0.106023	0.00242968	0.0124258	0	#N/A	#N/A	#N/A	#N/A	#N/A	#N/A	Cell motility		Cell motility		ABC-type uncharacterized transport system		OTHER	31.7998	Oxic	6.19625	GW	#N/A	#N/A	#N/A	#N/A
NODE_53365_length_3162_cov_2.249589_1	nzgw338	Patescibacteria	5.79344	0.397788	1.78471	0.0436409	0.0117543	0	0.00260257	0.100143	0.00165812	0	0.00166596	0	0	0	0.00246255	0.00197427	#N/A	#N/A	#N/A	#N/A	#N/A	#N/A	Cell motility		Cell motility		ABC-type uncharacterized transport system		OTHER	611.354	Oxic	13.9791	GW	#N/A	#N/A	#N/A	#N/A
NODE_71349_length_3707_cov_1.864194_4	nzgw426	Patescibacteria	0.0463752	0.0142451	0.0551506	0.0172642	0.361115	0.127499	0.249156	0.0742299	2.59899	3.11231	3.0256	1.48266	0.07758	0.0249346	0.188601	0.0201892	#N/A	#N/A	#N/A	#N/A	#N/A	#N/A	Cell motility		Cell motility	ligA1	Bacterial Ig-like domain 2		OTHER	11.9546	Oxic	1.35484	GW	#N/A	#N/A	#N/A	#N/A
NODE_38_length_199085_cov_11.990395_141	nzgw386	Patescibacteria	44.779	3.22978	19.2499	0.408637	0.198939	0.0869223	0.0780282	0.0160051	1.69664	3.42899	1.86538	1.48851	0	0	0	0	#N/A	#N/A	#N/A	#N/A	#N/A	#N/A	Cell motility		Cell motility		Bacterial Ig-like domain 2		SP(Sec/SPI)	Only in oxic samples	Oxic	7.83798	GW	#N/A	#N/A	#N/A	#N/A
NODE_39530_length_3736_cov_2.479115_4	nzgw338	Patescibacteria	5.79344	0.397788	1.78471	0.0436409	0.0117543	0	0.00260257	0.100143	0.00165812	0	0.00166596	0	0	0	0.00246255	0.00197427	#N/A	#N/A	#N/A	#N/A	#N/A	#N/A	Cell motility		Cell motility		bacterial-type flagellum assembly		OTHER	611.354	Oxic	13.9791	GW	#N/A	#N/A	#N/A	#N/A
NODE_10154_length_10428_cov_2.695838_7	nzgw41	Nanoarchaeota	0	0	0	0	5.52177	1.14691	7.54806	0.596651	1.46122	1.75154	1.09033	0.641002	0.0436071	0	0.00344191	0	#N/A	#N/A	#N/A	#N/A	#N/A	#N/A	Cell motility		Cell motility		COG2064 Flp pilus assembly protein TadC		OTHER	139.978	Oxic	3.78821	GW	#N/A	#N/A	#N/A	#N/A
NODE_140846_length_2680_cov_2.141852_3	nzgw426	Patescibacteria	0.0463752	0.0142451	0.0551506	0.0172642	0.361115	0.127499	0.249156	0.0742299	2.59899	3.11231	3.0256	1.48266	0.07758	0.0249346	0.188601	0.0201892	#N/A	#N/A	#N/A	#N/A	#N/A	#N/A	Cell motility		Cell motility	fliL	Controls the rotational direction of flagella during chemotaxis		OTHER	11.9546	Oxic	1.35484	GW	#N/A	#N/A	#N/A	#N/A
NODE_2472_length_20016_cov_5.413772_3	nzgw487	Patescibacteria	19.078	1.17696	8.40502	0.160388	0	0	0	0	0	0	0.000756741	0.00226432	0	0	0	0	#N/A	#N/A	#N/A	#N/A	#N/A	#N/A	Cell motility		Cell motility		dockerin type I repeat-containing domain protein		SP(Sec/SPI)	Only in oxic samples	Oxic	20.5162	GW	#N/A	#N/A	#N/A	#N/A
NODE_10756_length_9573_cov_3.232543_5	nzgw37	Nanoarchaeota	0.0153221	0.000752005	0.0204754	0.00150378	1.95321	0.55324	2.14263	0.308167	2.11299	2.22437	3.19143	1.10723	0.250029	0.00511036	0.0242685	0	#N/A	#N/A	#N/A	#N/A	#N/A	#N/A	Cell motility		Cell motility	flgK	Domain of unknown function (DUF4082)		SP(Sec/SPI)	16.2622	Oxic	2.31178	GW	#N/A	#N/A	#N/A	#N/A
NODE_11832_length_5861_cov_2.285192_6	nzgw57	Nanoarchaeota	0.00385409	0	0.0363164	0.00416084	2.97175	0.622111	8.77806	0.74468	0.0741966	0.0997278	0.0762949	0.0357247	1.47243	0.0223882	0.0723141	0.0041411	#N/A	#N/A	#N/A	#N/A	#N/A	#N/A	Cell motility		Cell motility	flgK	Domain of unknown function (DUF4082)		SP(Sec/SPI)	2.85265	Oxic	8.797	GW	#N/A	#N/A	#N/A	#N/A
NODE_10673_length_10115_cov_4.439464_6	nzgw38	Nanoarchaeota	0.00741506	0	0.0125767	0	3.877	0.771339	4.55646	0.401276	1.35501	1.39791	1.28131	0.815569	0.275793	0.0068011	0.0182192	0	#N/A	#N/A	#N/A	#N/A	#N/A	#N/A	Cell motility		Cell motility	flgK	Domain of unknown function (DUF4082)		OTHER	16.0408	Oxic	3.35518	GW	#N/A	#N/A	#N/A	#N/A
NODE_918_length_39142_cov_9.506778_26	nzgw408	Patescibacteria	25.859	2.94148	8.97165	0.280278	0.0178579	0.00546185	0	0.000644678	0.000629783	0.00773936	0.000949145	0.000473339	0.000423214	0	0.00561192	0.00374931	#N/A	#N/A	#N/A	#N/A	#N/A	#N/A	Cell motility		Cell motility	eae	domain, Protein		OTHER	1297.51	Oxic	10.7586	GW	#N/A	#N/A	#N/A	#N/A
NODE_977_length_43015_cov_3.868933_37	nzgw407	Patescibacteria	0.00905801	0.00188085	0.00157573	0.00150445	4.76307	1.07971	14.0556	2.68785	0.0213782	0.0309077	0.0265333	0.0189031	1.17971	0.065186	0.030816	0.00149731	#N/A	#N/A	#N/A	#N/A	#N/A	#N/A	Cell motility		Cell motility		domain, Protein		SP(Sec/SPI)	5.92384	Oxic	5.16736	GW	#N/A	#N/A	#N/A	#N/A
NODE_6588_length_13734_cov_2.701903_1	nzgw34	Micrarchaeota	0.00701243	0	0.0190301	0	2.51211	0.473346	9.62658	0.851174	0.00126561	0.015553	0	0	0.0569829	0	0.00751849	0.000753462	#N/A	#N/A	#N/A	#N/A	#N/A	#N/A	Cell motility		Cell motility	ligA1	domain, Protein		SP(Sec/SPI)	68.9914	Oxic	9.12161	GW	#N/A	#N/A	#N/A	#N/A
NODE_21394_length_6843_cov_2.308242_1	nzgw47	Nanoarchaeota	0.00135851	0	0.0460836	0.00146663	1.05503	0.18606	0.798549	0.0771779	3.21562	2.09409	2.8878	0.962861	0.528072	0.00996823	0.00910344	0.000729838	#N/A	#N/A	#N/A	#N/A	#N/A	#N/A	Cell motility		Cell motility		domain, Protein		OTHER	6.89094	Oxic	2.56324	GW	#N/A	#N/A	#N/A	#N/A
NODE_1175_length_33698_cov_3.618995_15	nzgw1	Altiarchaeota	13.5274	0.94709	5.06988	0.0952237	0.00268689	0.00136964	0	0	0.000631712	0	0.00158675	0	0.00042451	0	0	0	#N/A	#N/A	#N/A	#N/A	#N/A	#N/A	Cell motility		Cell motility		domain, Protein		SP(Sec/SPI)	15426.3	Oxic	17.824	GW	#N/A	#N/A	#N/A	#N/A
NODE_1_length_1070957_cov_9.974966_813	nzgw387	Patescibacteria	2.14873	0.137812	5.48302	0.228067	31.5992	7.12802	9.40752	0.940947	28.5718	37.321	26.291	16.2976	0.233679	0.0224262	0.0104861	0.00420344	#N/A	#N/A	#N/A	#N/A	#N/A	#N/A	Cell motility		Cell motility		domain, Protein		SP(Sec/SPI)	203.789	Oxic	1.67116	GW	#N/A	#N/A	#N/A	#N/A
NODE_120037_length_2442_cov_1.266695_3	nzgw400	Patescibacteria	0.0114115	0.0127323	0.00860228	0	3.11955	0.710749	9.93511	1.2221	0.151721	0.269972	0.162786	0.0970049	0.191457	0.00139555	0.0112155	0.00040871	#N/A	#N/A	#N/A	#N/A	#N/A	#N/A	Cell motility		Cell motility		domain, Protein		OTHER	25.5966	Oxic	5.87283	GW	#N/A	#N/A	#N/A	#N/A
[truncated: 212 more rows]

## Sheet: Table S6
Table S6. Summary of TPM values per sample and per groundwater MAG.
	gwj09 Oxic	gwj11 Oxic	gwj13 Dysoxic	gwj14 Dysoxic	gwj15 Dysoxic	gwj16 Dysoxic
Total TPM	54654.4	64317.4	16888.5	40998.6	53174.1	56548.7
[truncated: 7 more rows]

## Sheet: Table S7
Table S7. Comparison of ultra-small prokaryotic gene expression profiles using transcript log fold changes (logFC) between oxic and dysoxic samples (blue shading), and groundwater (GW) and sediment-enriched groundwater (SGW) samples (brown shading).
[truncated: 8,621 more rows]

[truncated: 1 more sheets: Table S8]
